# Supplementary material for: DNA methylation protects cancer cells against senescence
Source: Nat Commun. 2025 Jul 1;16:5901. doi: 10.1038/s41467-025-61157-7 (PMC12216915; doi:10.1038/s41467-025-61157-7)
Supplement: Supplementary file 4 — Supplementary Data 1-2 [file 41467_2025_61157_MOESM4_ESM.zip]

Archive with 6 entries (6 files):
- Description of Additional Supplementary Files.pdf
- __MACOSX/._Description of Additional Supplementary Files.pdf
- Supplementary Data 1.xlsx
- __MACOSX/._Supplementary Data 1.xlsx
- Supplementary Data 2.xlsx
- __MACOSX/._Supplementary Data 2.xlsx
