# Supplementary material for: DNA methylation protects cancer cells against senescence
Source: Nat Commun. 2025 Jul 1;16:5901. doi: 10.1038/s41467-025-61157-7 (PMC12216915; doi:10.1038/s41467-025-61157-7)
Supplement: Supplementary file 4 — Supplementary Data 1-2 [file 41467_2025_61157_MOESM4_ESM.zip › Supplementary Data 2.xlsx]

## Sheet: Oligonucleotide sequences
Supplementary Data 2. Oligonucleotide sequences
1. shRNA	Sequence
shp21	CCGGCGCTCTACATCTTCTGCCTTACTCGAGTAAGGCAGAAGATGTAGAGCGTTTTTG
shcGAS #1	CCGGAAGGAAGGAAATGGTTTCCAAGCTCGAGCTTGGAAACCATTTCCTTCCTTTTTTTG
shcGAS #2	CCGGCGTGAAGATTTCTGCACCTAACTCGAGTTAGGTGCAGAAATCTTCACGTTTTTG
shORF1	CCGGAAATGAAGCGAGAAGGGAAGTCTCGAGACTTCCCTTCTCGCTTCATTTTTTTTG
shScramble	CCGGCCTAAGGTTAAGTCGCCCTCGCTCGAGCGAGGGCGACTTAACCTTAGGTTTTTG
shCtl	CCGGCAACAAGATGAAGAGCACCAACTCGAGTTGGTGCTCTTCATCTTGTTGTTTTTG
2. gRNA	Sequence
gSTING	sense: 5'-caccgAGGTACCGGAGAGTGTGCTC-3'
	antisense: 5'-aaacGAGCACACTCTCCGGTACCTc-3'
gScramble	sense: 5'-caccgCTTTGCGGAGATTGGAGGGA-3'
	antisense: 5'-aaacTCCCTCCAATCTCCGCAAAGc-3'
3. RT-qPCR
Gene	Forward (5'-3‘)	Reverse (5'-3‘)
CDKN2A (p16)	CGGTCGGAGGCCGATCCAG	GCGCCGTGGAGCAGCAGCAGCT
cGAS	ACGTGCTGTGAAAACAAAGAAG	GTCCCACTGACTGTCTTGAGG
IL32	TCAAAGAGGGCTACCTGGAGAC	TCTGTTGCCTCGGCACCGTAAT
CCL5	TCCCACAGGTACCATGAAGGTC	GCAATGTAGGCAAAGCAGCAG
MMP1	AGCCTTCCAACTCTGGAGTAATGT	CCGATGATCTCCCCTGACAA
MMP13	GCAGTCTTTCTTCGGCTTAG	GGAGTTACATCGGACCAAAC
ICAM1	CCTCAGCACGTACCTCTATAAC	GGCTTGTGTGTTCGGTTTC
TNFRSF1B	CGGGAGCTCAGATTCTTCCC	GTCTCCAGCTGTGACCGAAA
IGFBP3	TGTGGCCATGACTGAGGAAA	TGCCGACCTTCTTGGGTTT
IGFBP4	CAGCCCTCTGACAAGGACGA	CTGGTGCTCCGGTCTCGAAT
CDKN1A (p21)	TCACTGTCTTGTACCCTTGTGC	GGCGTTTGGAGTGGTAGAAAT
PGK1	AGGATAAAGTCAGCCATGTGA	CACAGGAACTAAAAGGCAGGA
IRF7	GGCTGGAAAACCAACTTCCG	GTTATCCCGCAGCATCACGA
OAS1	TGGAGACCCAAAGGGTTGGA	AGGAAGCAGGAGGTCTCACC
IFNL1	GAAGACAGGAGAGCTGCAAC	GGTTCAAATCTCTGTCACCACA
IFNL2	TCCAGTCACGGTCAGCA	CAGCCTCAGAGTGTTTCTTCT
ISG15	GCCTCAGCTCTGACACC	CGAACTCATCTTTGCCAGTACA
IFI27	TCTGTCCACCCTCTGCTTCT	GGCATGGTTCTCTTCTCTGC
E6	CAACAAACCGTTGTGTGAT	CGTGTTCTTGATGATCTGC
E7	ATGCATGGAGATACACCTAC	CATTAACAGGTCTTCCAAAG
