# Supplementary material for: DNA methylation protects cancer cells against senescence
Source: Nat Commun. 2025 Jul 1;16:5901. doi: 10.1038/s41467-025-61157-7 (PMC12216915; doi:10.1038/s41467-025-61157-7)
Supplement: Supplementary file 6 — Source data [file 41467_2025_61157_MOESM6_ESM.zip]

Archive with 8 entries (8 files):
- Data not shown in the manuscript.xlsx
- __MACOSX/._Data not shown in the manuscript.xlsx
- p-values.xlsx
- __MACOSX/._p-values.xlsx
- Source-Data-Main-Fig.xlsx
- __MACOSX/._Source-Data-Main-Fig.xlsx
- Source-Data-Supple-Fig.xlsx
- __MACOSX/._Source-Data-Supple-Fig.xlsx
