# Supplementary material for: DNA methylation protects cancer cells against senescence
Source: Nat Commun. 2025 Jul 1;16:5901. doi: 10.1038/s41467-025-61157-7 (PMC12216915; doi:10.1038/s41467-025-61157-7)
Supplement: Supplementary file 6 — Source data [file 41467_2025_61157_MOESM6_ESM.zip › Data not shown in the manuscript.xlsx]

## Sheet: Sheet1
WGBS (Days with Dox/Auxin treatment)
HCT116 degron		Day0	Day2	Day4	Day6	Day8
WT	Rep1	65.1	NA	NA	NA	NA
	Rep2	64.1	NA	NA	NA	NA
	Rep3	64.1	NA	NA	NA	NA
U-AID1	Rep1	66.8	48.9	36.8	29.4	27.5
	Rep2	66.3	44.8	30.5	24.9	23.5
	Rep3	67	42.6	33.2	25.6	23.5
D-AID1	Rep1	64.3	54.2	47.4	39.4	40.2
	Rep2	64.9	55.7	45.3	37.6	38.6
	Rep3	65	56.6	46.6	38.9	39.5
UD-AID1	Rep1	57.4	34	22.3	17.1	15.9
	Rep2	62	37.6	26.9	21.3	21.3
	Rep3	53.2	30.6	22.8	18.5	17.8
