# Supplementary material for: DNA methylation protects cancer cells against senescence
Source: Nat Commun. 2025 Jul 1;16:5901. doi: 10.1038/s41467-025-61157-7 (PMC12216915; doi:10.1038/s41467-025-61157-7)
Supplement: Supplementary file 6 — Source data [file 41467_2025_61157_MOESM6_ESM.zip › p-values.xlsx]

## Sheet: Main
Fig.1C			Fig.1D		Day0	Day4	Day8		Fig.1F	Day0	Day4	Day8		Fig.1H	Day0	Day2	Day4	Day6	Day8
WT vs. U-AID1	<0.0001		G1	WT vs. U-AID1	0.9019	0.0124	0.0031		WT vs. U-AID1	>0.9999	0.0597	<0.0001		WT vs. U-AID1	>0.9999	0.3951	0.0347	0.0001	<0.0001
WT vs. D-AID1	<0.0001			WT vs. D-AID1	0.43	0.0198	0.0051		WT vs. D-AID1	0.3332	0.0076	<0.0001		WT vs. D-AID1	0.9296	0.5626	0.9797	0.2003	<0.0001
WT vs. UD-AID1	<0.0001			WT vs. UD-AID1	0.9107	0.0016	0.001		WT vs. UD-AID1	0.0584	>0.9999	<0.0001		WT vs. UD-AID1	0.0689	0.035	0.0002	<0.0001	<0.0001
			S	WT vs. U-AID1	0.1766	0.0399	0.006
				WT vs. D-AID1	0.9899	0.053	0.0009			WT
				WT vs. UD-AID1	0.1766	0.0123	0.0011		Day0 vs. Day4	0.1841
			G2/M	WT vs. U-AID1	0.1221	0.1321	0.5601		Day0 vs. Day8	0.3771
				WT vs. D-AID1	0.9866	0.6011	0.237
				WT vs. UD-AID1	0.9584	0.1458	0.043
Fig.1I	Control	Dox/Auxin		Fig.1J
WT vs. U-AID1	0.2963	<0.0001		WT vs. U-AID1	0.0167
WT vs. D-AID1	0.8108	<0.0001		WT vs. D-AID1	0.1941
WT vs. UD-AID1	0.3577	<0.0001		WT vs. UD-AID1	<0.0001
Fig.3D	Day8		Fig.3E	shLUC vs. shp16		Fig.3H	Day8		Fig.3I	EV vs. E6+E7
WT-shLUC vs.. WT-shp16	<0.0001		WT	0.9904		WT-EV vs.. WT-E6/E7	<0.0001		WT	0.9973
U-AID1-shLUC vs.. U-AID1-shp16	0.9896		U-AID1	0.0006		Uaid-EV vs.. Uaid-E6/E7	<0.0001		U-AID1	0.0123
D-AID1-shLUC vs.. D-AID1-shp16	>0.9999		D-AID1	0.2258		Daid-EV vs.. Daid-E6/E7	0.1311		D-AID1	0.6888
UD-AID1-shLUC vs.. UD-AID1-shp16	0.9929		UD-AID1	0.4443		UDaid-EV vs.. UDaid-E6/E7	0.1573		UD-AID1	<0.0001
Fig.4A	Day0	Day2	Day4	Day6	Day8
WT vs. U-AID1	0.8443	0.6565	0.3678	0.4143	0.1905
WT vs. D-AID1	0.8496	0.9998	0.767	0.011	0.0588
WT vs. UD-AID1	0.8168	0.8933	0.0305	0.0005	<0.0001
Fig.4D	Day8		Fig.4H	shSCR vs. shp21		Fig.4I	shSCR vs. shp21
WT-shSCR vs. WT-shp21	<0.0001		WT	0.9988		WT	0.1424
U-AID1-shSCR vs. U-AID1-shp21	0.0183		U-AID1	0.0002		U-AID1	<0.0001
D-AID1-shSCR vs. D-AID1-shp21	<0.0001		D-AID1	<0.0001		D-AID1	<0.0001
UD-AID1-shSCR vs. UD-AID1-shp21	0.0411		UD-AID1	<0.0001		UD-AID1	<0.0001
Fig.5A	Day0	Day2	Day4	Day6	Day8
WT vs. U-AID1	>0.9999	0.4668	0.9109	0.2396	0.6104
WT vs. D-AID1	>0.9999	0.9981	0.9997	0.7388	0.9922
WT vs. UD-AID1	>0.9999	0.0004	0.0028	<0.0001	<0.0001
Fig.5D	Day8		Fig.5E	shSCR vs. shcGAS#1		Fig.5H	gSCR vs. gSTING#1
WT-shSCR vs. WT-shcGAS#1	>0.9999		WT	0.8919		WT	0.4034
U-AID1-shSCR vs. U-AID1-shcGAS#1	0.9746		U-AID1	<0.0001		U-AID1	0.8822
D-AID1-shSCR vs. D-AID1-shcGAS#1	>0.9999		D-AID1	<0.0001		D-AID1	>0.9999
UD-AID1-shSCR vs. UD-AID1-shcGAS#1	0.9998		UD-AID1	<0.0001		UD-AID1	0.9995
Fig.6F
WT vs. U-AID2	<0.0001
WT vs. D-AID2	<0.0001
WT vs. UD-AID2	<0.0001

## Sheet: Suppl
Fig.S1A			Fig.S1F			Fig.S1I			Fig.S1J
Day0 vs Day8	0.2288		EV vs. WT	<0.0001		EV vs. WT	<0.0001			DMSO vs DNMTi
Day0 vs 5-FU	<0.0001		EV vs. UBL*	0.2378		EV vs. PBD*	<0.0001		HCT116	<0.0001
			EV vs. TTD*	<0.0001		EV vs. UIM*	0.0591		DLD-1	<0.0001
			EV vs. PHD*	0.5992		EV vs. H3*	0.0455		HT29	<0.0001
			EV vs. SRA*	0.8103		EV vs. CD*	0.0201		A549	<0.0001
			EV vs. RING*	0.0004					MCF7	<0.0001
									Hela	<0.0001
Fig.S2B	IFNL1	IFNL2	IFI27	ISG15					MBD-MA-468	<0.0001
WT vs U-AID1	0.0704	0.6097	0.0018	0.0545					SaoS2	<0.0001
WT vs D-AID1	0.1123	0.083	0.0004	0.0123
WT vs UD-AID1	0.0005	0.0018	0.0011	0.0115
Fig.S2C
WT vs U-AID1	0.9113
WT vs D-AID1	0.9992
WT vs UD-AID1	0.003
Fig.S2E	IRF7	IFI27	ISG15	OAS1	OASL
CM-WT vs. CM_U-AID1	0.9999	0.1106	0.0254	0.0037	0.0209
CM-WT vs. CM_D-AID1	0.5072	0.001	0.2193	0.133	0.0111
CM-WT vs. CM_UD-AID1	<0.0001	0.0002	0.0005	0.0044	0.0003
CM-WT vs. CM-Eto	0.0529	0.0014	0.9926	0.1862	0.0296
Fig.S2G	IL32	CCL5	MMP1	MMP13	IGFBP4	IGFBP3	ICAM1	TNFRSF1B
WT vs U-AID1	<0.0001	0.0066	<0.0001	<0.0001	<0.0001	<0.0001	<0.0001	<0.0001
WT vs D-AID1	<0.0001	0.0466	0.0003	<0.0001	<0.0001	0.004	<0.0001	<0.0001
WT vs UD-AID1	<0.0001	0.0003	<0.0001	<0.0001	<0.0001	0.0002	<0.0001	<0.0001
Fig.S2H	IL32	CCL5	MMP1	MMP13	IGFBP3	IGFBP4	ICAM1	TNFRSF1B
DLD1-WT-AID2 vs DLD1-U-AID2	<0.0001	<0.0001	0.0098	<0.0001	0.0261	<0.0001	<0.0001	<0.0001
DLD1-WT-AID2 vs DLD1-D-AID2	0.0012	<0.0001	0.3841	<0.0001	0.081	<0.0001	0.0004	<0.0001
Fig.S2J	H3K9ac	H3K9me2	H3K9me3	H3K27me3
WT vs U-AID1	0.0005	0.6018	0.9919	0.9816
WT vs D-AID1	0.3294	0.3897	0.9511	0.9977
WT vs UD-AID1	0.0014	0.51	0.0311	0.5114
Fig.S3A
Day 0 vs. Day 4	0.932
Day 0 vs. Day 8	0.9963
Day 0 vs. HU	<0.0001
Fig.S3B	Day0	Day8
WT vs U-AID1	0.9643	0.0304
WT vs D-AID1	0.87	0.7835
WT vs UD-AID1	0.5161	<0.0001
Fig.S3J	Day8
WT-shCtl vs. WT-shORF1	>0.9999
U-AID1-shCtl vs. U-AID1-shORF1	0.04
D-AID1-shCtl vs. D-AID1-shORF1	<0.0001
UD-AID1-shCtl vs. UD-AID1-shORF1	0.3497
Fig.S3K	shCtl vs. shORF1
WT	0.6813
U-AID1	0.1283
D-AID1	0.7337
UD-AID1	0.1279
Fig.S5C	shSCR vs. shcGAS#2
WT	0.6687
U-AID1	<0.0001
D-AID1	<0.0001
UD-AID1	<0.0001
Fig.S5H	gSCR vs. gSTING#2
WT	0.997
U-AID1	0.6106
D-AID1	0.981
UD-AID1	0.845
Fig.S6B	Day0	Day4
WT vs. U-AID2	0.8251	<0.0001
WT vs. D-AID2	0.0733	<0.0001
WT vs. UD-AID2	0.0002	<0.0001
Fig.S6I
WT vs. U-AID2	0.0011
WT vs. D-AID2	0.0631
WT vs. UD-AID2	0.0012
