# Supplementary material for: DNA methylation protects cancer cells against senescence
Source: Nat Commun. 2025 Jul 1;16:5901. doi: 10.1038/s41467-025-61157-7 (PMC12216915; doi:10.1038/s41467-025-61157-7)
Supplement: Supplementary file 6 — Source data [file 41467_2025_61157_MOESM6_ESM.zip › Source-Data-Main-Fig.xlsx]

## Sheet: Fig.1B
Figure 1B

## Sheet: Fig.1C
Figure 1C. Cell count data with Dox/Auxin treatment (days)
Total Cell Count (x10^6)	Day0	Day2	Day4	Day6	Day8
WT #1	1	7.4	35.04	142.672	487.757
WT #2	1	8.42	28.16	118.992	392.448
WT #3	1	8.3	34.32	135.568	440.102
U-AID1#1	1	7.14	21.04	43.911	98.1516
U-AID1#2	1	6.78	21.68	43.731	69.376
U-AID1#3	1	7.48	18.64	36.3154	54.1492
D-AID1#1	1	7.48	22.16	50.49	115.232
D-AID1#2	1	7.6	28.88	60.42	173.28
D-AID1#3	1	6.78	21.28	41.358	102.463
UD-AID1#1	1	5.58	14.8	20.1438	27.898
UD-AID1#2	1	6.46	19.6	24.4511	47.04
UD-AID1#3	1	6.12	14.56	21.9096	35.1624

## Sheet: Fig.1D
Figure 1D. BrdU labeling-FACS, percentage of cell population (%)
Day 0	WT			U-AID1			D-AID1			UD-AID1
	rep1	rep2	rep3	rep1	rep2	rep3	rep1	rep2	rep3	rep1	rep2	rep3
G1	41.7	52.1	54.6	52	53.2	48.6	54.6	50.5	56.7	48.8	48.2	46.2
S	22.7	27.1	28.5	31.5	29	28.8	23.2	28.1	25.7	31.5	29	28.8
G2/M	16	9.45	10	1.09	7.58	9.51	13.3	9.65	10.5	9.35	12.2	10.9
Day 4	WT			U-AID1			D-AID1			UD-AID1
	rep1	rep2	rep3	rep1	rep2	rep3	rep1	rep2	rep3	rep1	rep2	rep3
G1	50.8	48.9	53.3	68.1	58	59.6	63.3	61	58.6	64.9	69.8	64.7
S	18.4	26.6	20.3	13.4	17.7	9.86	12	14.4	16.1	9.28	13.7	11.4
G2/M	16.2	13.7	13	9.4	9.7	13.6	11.5	11.5	15	9.91	10.7	12.4
Day 8	WT			U-AID1			D-AID1			UD-AID1
	rep1	rep2	rep3	rep1	rep2	rep3	rep1	rep2	rep3	rep1	rep2	rep3
G1	56.3	56	55.1	69	64.8	60.5	65	62.6	64.6	66.8	66.5	66.1
S	20	21.8	18.5	7.11	11.7	13.9	11.4	5.79	5.58	8.89	7.72	7.17
G2/M	12.2	13.1	17	13.8	11.7	11.3	17.5	19.3	14.3	10.3	9.16	8.4

## Sheet: Fig.1F
Figure 1F	Day 0					Day 4					Day 8
	WT	U-AID1	D-AID1	UD-AID1		WT	U-AID1	D-AID1	UD-AID1		WT	U-AID1	D-AID1	UD-AID1
	191.984	166.233	203.23	151.714		80.115	241.465	389.521	126.555		129.325	162.291	73.699	97.235
	186.342	150.478	184.409	232.653		102.105	159.07	271.815	174.67		106.253	229.781	211.14	138.948
	143.289	217.014	192.822	208.731		95.586	158.465	409.591	168.423		139.528	136.848	182.284	250.882
	210.406	24.09	198.683	250.534		142.375	131.966	213.652	215.584		116.778	208.177	152.642	133.318
	190.812	132.468	163.888	198.49		110.865	260.994	319.828	169.273		137.247	132.983	172.751	444.966
	137.776	143.624	158.825	189.408		140.739	159.779	209.749	156.725		116.662	191.43	166.838	127.444
	172.313	161.801	229.819	201.788		82.511	171.862	323.821	167.611		208.151	152.474	104.617	182.58
	107.773	104.887	191.07	253.355		64.888	284.208	346.468	183.83		177.35	109.525	138.291	126.104
	176.435	150.375	201.865	238.296		55.999	110.865	132.249	203.63		181.64	120.333	348.903	245.665
	167.959	172.609	136.513	250.65		39.355	285.703	196.841	71.703		165.782	480.534	257.078	96.102
	159.598	137.84	206.863	205.575		98.588	193.968	177.401	351.84		123.309	199.868	253.098	76.649
	172.699	138.484	137.608	182.258		134.349	211.527	166.104	165.138		179.772	183.649	123.914	114.742
	178.535	166.336	167.469	210.535		120.179	200.924	200.873	123.618		216.473	129.067	23.111	236.441
	92.237	147.476	105.738	177.221		204.068	150.606	150.568	203.565		150.465	127.715	173.086	156.944
	154.136	156.403	206.026	176.513		158.117	235.488	211.926	148.12		191.559	114.871	163.398	235.062
	154.432	183.07	155.077	150.967		158.774	172.377	340.658	208.86		205.665	186.329	183.224	126.053
	192.049	218.689	141.615	147.708		166.864	195.05	177.865	181.137		106.163	187.089	166.696	126.426
	143.534	156.429	142.413	220.789		162.407	205.897	361.012	217.336		190.039	193.002	400.69	140.777
	184.01	148.932	146.587	143.264		194.767	236.866	267.371	179.05		171.231	170.419	193.775	140.043
	159.869	147.824	158.722	174.735		175.521	184.757	151.92	143.354		229.987	248.666	323.602	133.628
	165.06	145.041	156.455	177.118		153.647	146.136	222.811	168.371		190.206	117.499	108.095	169.518
	131.412	150.181	148.3	162.986		124.842	211.089	211.849	198.129		174.013	545.628	163.978	307.422
	209.259	212.596	141.293	178.406		208.023	247.494	68.946	347.074		153.775	194.883	180.442	147.051
	103.148	149.898	175.868	161.904		12.766	194.728	145.763	172.339		118.336	167.894	443.536	131.966
	129.608	155.012	173.82	180.944		122.162	203.862	111.058	151.25		122.227	193.839	175.469	151.74
	174.864	155.965	205.42	163.283		174.606	144.732	99.052	188.171		205.845	164.043	130.214	139.218
	190.554	159.366	186.728	189.292		208.899	75.438	176.719	170.123		165.06	98.214	283.847	165.241
	137.608	185.801	154.896	197.008		124.224	162.69	166.245	210.251		206.58	223.636	443.897	143.328
	137.144	123.992	139.025	149.28		185.53	261.368	269.059	174.348		186.303	153.002	163.862	169.505
	216.357	139.747	151.624	191.791		148.842	147.102	343.029	167.662		164.3	250.263	114.781	206.232
	141.344	155.18	67.812	171.849		165.679	201.066	231.739	252.106		112.964	227.488	295.815	149.099
	116.636	159.688	155.192	173.537		160.796	129.364	212.299	167.946		226.328	147.914	169.852	153.917
	135.599	172.055	163.514	131.966		155.515	205.085	197.601	226.212		170.883	196.918	139.154	394.029
	208.19	156.12	150.143	165.949		145.492	181.601	175.611	210.432		154.986	62.492	158.31	274.379
	143.598	127.586	137.879	113.312		114.407	164.983	180.313	156.957		153.389	182.722	158.993	171.514
	141.589	124.597	199.752	186.702		193.079	221.884	155.515	241.156		92.482	149.795	75.786	340.581
	190.129	172.506	79.651	171.179		107.618	167.508	197.511	173.988		130.832	148.146	183.456	187.926
	181.769	171.965	193.247	245.239		117.873	216.267	238.914	165.962		113.518	160.68	160.667	157.743
	151.869	228.75	154.316	194.754		118.787	253.445	248.305	143.148		133.099	208.86	428.296	215.34
	200.499	201.414	137.479	120.346		140.404	220.673	346.275	128.14		151.74	184.332	128.05	173.962
	128.655	137.582	156.79	188.197		165.138	391.775	157.82	179.153		123.051	252.157	137.144	179.669
	143.817	141.357	158.052	143.122		80.578	130.291	144.668	147.025		145.582	95.934	164.094	290.649
	128.178	171.179	158.799	201.298		237.433	319.106	197.936	219.501		74.215	312.459	169.015	212.467
	142.658	134.452	167.611	190.142		182.091	202.148	203.694	245.665		54.221	215.778	221.819	303.867
	186.883	84.095	188.815	167.701		197.73	176.1	252.75	158.052		57.004	88.643	192.577	138.587
	151.044	120.449	157.395	138.484		137.26	123.605	148.017	246.463		88.888	209.13	253.394	173.717
	167.005	129.26	169.118	132.932		157.769	204.145	208.345	282.199		123.657	152.848	173.06	176.925
	214.528	209.105	140.442	122.91		154.767	158.825	123.129	108.353		215.791	160.242	146.007	127.521
	148.674	171.772	144.255	112.398		177.685	408.586	130.033	190.516		133.035	133.512	170.123	139.45
	213.394	145.234	157.06	145.685		172.764	236.595	132.468	76.211		92.945	205.845	152.783	222.76
	200.074	137.57	160.577	150.581		161.492	395.678	152.114	92.211		129.518	171.798	263.584	124.03
	184.989	134.272	146.342	119.444		189.781	189.511	179.282	109.692		131.064	111.496	64.785	251.474
	144.925	199.971	154.858	135.83		179.965	147.476	151.16	140.983		202.084	210.728	100.482	193.015
	142.091	181.807	78.002	231.881		148.751	164.854	165.266	161.286		124.185	521.139	173.872	118.62
	148.494	118.53	143.946	110.143		154.626	188.338	111.071	141.821		79.406	133.64	192.512	149.061
	202.779	176.435	160.5	200.809		126.04	171.643	162.419	101.332		177.569	178.587	181.897	143.483
	173.047	161.75	157.486	124.996		183.134	184.319	62.311	173.64		177.35	154.742	169.968	135.173
	160.745	206.309	130.922	168.062		147.412	248.434	138.059	159.933		270.566	175.74	210.689	151.212
	122.897	124.095	211.398	141.318		175.637	176.242	84.611	147.205		222.502	135.483	174.4	405.598
	131.85	160.758	195.115	143.573		230.257	96.321	134.452	85.834		133.756	139.322	176.113	164.712
	133.653	128.024	113.892	159.147		155.54	203.089	128.526	212.956		121.995	135.676	167.997	303.338
	159.972	178.651	149.151	182.31		160.474	205.652	212.467	185.041		206.49	187.347	152.294	528.675
	157.37	215.842	128.127	218.766		163.347	169.17	184.925	115.657		182.426	178.509	456.998	175.108
	143.379	158.529	160.925	113.183		166.671	137.351	184.86	128.217		125.228	160.861	239.623	165.859
	148.854	237.085	122.806	156.558		228.518	277.819	140.352	234.805		139.077	140.855	166.387	6.853
	218.444	154.123	149.872	128.05		171.836	185.066	117.228	143.779		135.689	140.532	156.829	233.568
	146.304	167.585	71.522	156.159		160.152	68.894	79.973	282.688		252.634	131.618	467.201	202.818
	169.84	150.49	150.568	101.821		234.663	253.355	131.669	114.446		150.156	157.589	170.097	163.424
	141.692	226.109	200.95	136.23		198.322	118.092	262.901	115.064		187.192	189.794	129.57	191.289
	142.516	159.585	113.789	195.681		166.271	159.315	104.552	165.64		163.643	134.207	185.517	305.696
	144.127	213.124	177.801	142.581		166.671	139.45	206.812	167.881		175.585	190.632	193.427	134.504
	199.61	146.626	131.734	136.037		201.775	162.394	97.712	160.886		188.506	164.274	298.933	194.239
	159.315	221.253	173.897	203.939		145.685	140.185	143.302	201.633		183.649	174.232	161.067	147.463
	165.795	237.343	145.389	179.128		147.115	166.001	150.349	267.384		181.64	187.913	177.44	210.728
	159.147	178.355	184.409	185.62		182.657	206.747	346.146	227.011		128.101	196.119	165.022	340.104
	144.668	155.321	153.067	178.084		136.59	107.193	146.523	194.947		486.498	118.414	93.126	147.953
	190.954	113.828	132.674	137.338		176.41	124.481	201.633	175.817		147.45	113.647	236.608	178.162
	134.297	244.286	205.034	140.636		160.977	111.818	89.171	170.406		265.361	220.673	176.319	200.963
	150.928	186.11	184.384	139.038		157.473	155.94	128.565	176.989		210.509	238.566	169.724	141.756
	154.548	169.904	156.751	128.681		165.434	242.573	140.365	167.559		123.038	292.221	226.393	149.292
	206.747	229.819	159.882	155.308		184.5	188.802	330.79	126.903		106.06	174.039	133.666	132.223
	146.832	110.452	156.056	112.295		170.625	152.268	81.583	168.964		176.59	390.229	199.031	94.105
	140.507	193.324	174.992	141.885		169.775	206.837	106.279	166.799		177.401	108.546	197.962	388.992
	106.91	190.722	160.964	137.814		161.221	171.785	126.697	167.405		119.805	190.142	110.427	172.223
	277.986	240.975	134.452	77.512		184.886	161.312	244.75	110.787		111.174	131.657	156.648	236.17
	207.314	144.874	191.379	149.666		193.53	171.669	186.999	96.179		238.631	136.5	113.171	134.903
	203.333	146.342	160.577	121.029		178.741	126.813	276.466	188.738		299.152	266.018	170.342	94.427
	184.371	218.058	141.357	132.88		152.809	71.96	1.675	217.053		194.303	255.094	157.395	74.756
	202.496	241.001	158.374	85.332		88.424	201.878	153.711	93.924		284.736	199.301	159.998	175.456
	233.207	173.975	222.799	121.583		174.258	311.403	194.2	253.342		95.883	18.112	133.087	174.297
	95.007	155.077	144.397	176.592		92.044	165.382	156.906	144.99		198.374	326.23	146.716	149.614
	91.129	269.613	126.22	96.527		155.734	141.859	119.947	92.907		166.993	197.253	279.687	231.971
	215.378	216.705	160.551	244.93		186.999	190.413	152.294	187.166		101.654	154.922	270.36	163.205
	181.421	227.153	174.284	128.307		152.603	200.074	171.398	183.559		154.355	335.389	177.337	285.831
	188.248	204.725	215.262	112.655		192.718	154.999	210.187	88.565		151.044	246.283	272.588	216.216
	308.903	218.779	159.701	117.744		152.204	119.676	249.787	144.887		125.048	140.906	125.976	171.695
	170.007	410.016	160.719	83.078		135.38	245.51	132.777	161.363		394.725	187.269	265.542	258.096
	123.798	266.263	139.051	72.385		149.383	157.589	151.25	226.444		76.07	188.403	109.821	238.438
	97.931	219.745	112.771	89.66		164.712	189.111	222.799	116.52		165.769	234.212	303.467	176.294
	73.274	249.645	183.263	185.363		179.321	171.295	119.393	156.094		195.115	188.467	203.849	171.025
	136.925	154.574	126.839	127.096		178.844	98.253	255.622	203.217		118.542	209.839	164.931	143.289
	124.198	169.994	187.231	140.919		198.142	164.867	156.468	76.74		165.756	168.551	155.849	188.532
	204.493	114.781	111.612	151.238		170.767	118.568	169.801	148.236		127.509	162.329	150.722	417.681
	76.43	96.179	113.183	116.649		159.508	248.215	141.305	187.463		147.437	237.033	168.113	143.573
	136.062	171.411	150.967	103.754		161.093	201.543	125.718	176.332		101.087	165.344	194.548	123.296
	153.866	85.293	165.923	90.202		120.578	73.145	242.444	152.371		153.08	184.525	161.891	281.464
	137.647	147.141	150.452	201.955		144.088	178.484	121.286	209.169		264.743	131.605	315.061	221.626
	167.315	121.196	213.394	113.39		198.4	119.199	118.349	144.088		118.723	227.282	139.927	118.658
	146.226	189.549	183.057	103.973		204.184	160.642	145.853	141.55		102.453	141.55	151.096	159.907
	179.875	205.485	154.432	114.562		154.832	135.998	187.952	176.448		48.231	236.428	310.578	156.738
	209.607	148.635	106.742	180.802		152.552	200.422	153.608	225.143		124.79	154.484	209.427	152.345
	138.085	90.884	108.314	111.792		130.471	152.126	122.072	101.783		201.131	151.508	287.635	123.348
	113.725	80.823	146.716	253.342		162.754	168.629	131.283	159.521		138.42	155.759	163.437	180.223
	148.854	189.24	113.673	110.362		202.432	75.761	132.906	166.812		100.34	284.762	150.104	257.284
	135.457	172.648	173.099	218.084		191.598	84.417	151.804	213.948		123.025	156.661	201.478	102.427
	139.734	201.105	103.187	106.498		134.207	131.785	105.3	248.524		133.241	236.415	67.078	144.758
	187.939	180.197	170.87	139.103		162.084	49.751	80.14	290.417		108.881	160.861	150.207	171.501
	151.792	136.127	135.56	91.593		203.578	160.925	292.169	157.679		181.408	149.241	76.907	219.694
	138.845	164.751	150.117	164.262		140.056	147.038	154.407	145.995		132.082	171.038	366.912	138.317
	157.099	187.72	115.747	155.991		166.361	157.589	158.465	121.982		152.951	244.505	0.734	194.896
	116.868	97.866	180.519	123.064		84.946	183.868	64.682	140.816		189.446	162.883	230.335	137.235
	178.381	73.918	165.872	124.674		171.115	136.758	177.028	217.388		116.816	155.991	160.075	152.101
	150.452	128.217	86.723	159.541		183.353	92.572	162.368	174.181		146.755	113.171	191.739	222.09
	176.5	150.323	199.92	134.078		112.655	167.482	233.259	125.576		152.758	182.039	158.014	116.507
	135.985	93.074	86.852	110.774		187.308	137.66	181.15	180.635		215.082	216.409	245.149	131.399
	159.933	124.198	187.72	155.914		218.741	210.354	146.175	143.611		202.56	86.26	144.59	135.882
	173.666	200.59	104.552	127.122		199.868	218.496	195.54	173.588		108.34	154.265	178.432	180.055
	141.563	170.844	176.757	156.249		179.656	79.638	267.126	157.138		103.045	147.837	141.782	239.095
	142.993	158.864	190.258	120.179		160.448	149.988	175.753	211.192		95.664	159.25	213.021	200.834
	138.381	194.174	173.82	128.127		139.979	143.985	180.171	129.132		128.938	136.5	379.318	103.264
	130.536	84.675	138.896	141.499		63.767	94.04	271.493	322.984		145.995	177.453	116.327	158.143
	206.077	212.686	189.807	116.7		108.623	66.807	182.915	161.415		130.381	162.626	256.756	163.089
	174.889	162.767	198.168	121.789		141.228	121.866	154.973	147.27		41.043	197.678	237.008	503.4
	129.415	206.593	194.483	98.575		81.777	162.162	333.521	150.542		123.773	123.373	156.829	173.588
	120.462	97.119	185.53	107.94		158.671	206.206	171.501	245.252		220.428	150.168	133.009	284.092
	117.048	109.834	193.285	121.699		151.006	144.565	194.496	153.595		132.056	112.913	105.016	157.434
	153.827	128.178	190.76	93.783		134.349	138.665	191.804	95.11		165.627	72.192	184.938	184.95
	116.211	80.63	180.352	100.275		146.265	94.775	153.26	155.205		124.842	240.46	206.966	305.67
	166.426	72.682	152.874	94.002		115.902	81.712	193.762	218.419		109.576	160.693	122.819	158.361
	206.696	224.615	95.96	115.695		130.059	64.244	232.602	142.722		157.048	155.128	228.892	148.094
	140.146	174.761	199.739	132.404		133.396	149.292	172.687	148.275		165.588	156.172	95.509	156.674
	119.805	121.209	201.015	132.893		184.461	71.007	168.577	152.191		91.528	189.871	282.881	154.961
	161.466	207.868	202.148	114.523		160.989	140.571	223.842	178.973		213.936	161.93	212.106	119.187
	145.35	110.968	204.622	177.878		155.077	171.205	184.873	282.276		130.265	257.336	190.052	125.589
	75.722	81.841	245.768	210.174		169.234	168.706	228.067	143.135		139.463	228.17	258.366	145.879
	124.971	144.436	163.605	134.813		140.726	202.148	350.809	96.179		117.035	233.594	187.553	520.675
	175.598	215.662	242.418	141.924		168.989	109.564	197.536	147.682		120.243	139.734	177.26	149.434
	146.162	185.904	294.192	141.576		152.603	160.899	213.163	70.028		90.807	100.585	213.536	190.593
	158.452	60.585	126.607	100.134		125.331	179.205	198.554	208.01		118.903	131.824	182.232	147.747
	222.103	106.704	202.38	105.918		156.88	139.154	196.21	140.932		197.343	139.734	191.07	82.369
	136.217	184.719	88.501	122.897		201.543	314.894	241.272	135.856		154.561	97.441	132.558	70.376
	117.396	124.327	2.795	134.117		182.129	402.944	223.559	111.625		264.254	183.018	187.707	234.483
	76.611	92.353	144.217	163.154		85.396	264.717	173.06	127.792		159.263	243.771	96.784	166.606
	172.635	194.329	204.609	140.12		113.944	180.017	202.071	133.808		59.774	151.276	186.509	256.911
	112.539	186.406	223.997	177.736		203.179	129.634	215.494	153.518		231.662	179.682	235.552	222.013
	158.748	177.208	122.381	101.589		175.005	157.267	137.531	208.654		98.343	161.801	229.742	208.899
	134.697	98.704	196.287	143.573		214.94	161.569	181.884	220.995		88.527	103.882	180.261	177.002
	138.355	136.294	146.871	148.262		164.532	212.248	82.459	110.117		178.458	107.309	116.237	218.676
	112.05	171.695	221.729	162.291		157.666	170.767	140.107	129.209		26.769	212.918	65.223	159.134
	184.409	130.523	200.77	105.596		163.192	305.026	221.768	84.147		77.268	138.201	77.693	265.181
	105.196	128.5	206.876	101.254		183.765	169.479	244.995	275.551		133.022	144.204	63.896	301.2
	111.586	169.994	210.651	131.966		187.991	106.291	218.096	111.779		128.449	227.101	127.483	300.788
	148.094	135.934	153.015	142.4		134.362	198.155	258.804	144.075		107.94	181.807	250.135	53.951
	133.769	169.917	190.155	128.616		130.085	229.459	93.152	155.089		118.195	232.937	162.278	116.984
	212.055	131.077	121.183	136.436		156.674	360.574	165.73	276.917		160.036	82.601	195.437	129.299
	134.066	124.855	147.218	103.895		166.735	314.778	190.335	223.005		131.373	65.313	72.295	166.851
	128.629	151.972	198.593	142.272		164.79	95.702	266.933	274.031		186.123	302.694	185.298	270.063
	168.899	233.568	205.549	133.525		152.41	315.203	188.957	170.844		132.236	155.051	306.211	148.777
	173.137	180.313	204.351	78.582		193.015	190.438	157.125	98.42		149.962	196.751	165.395	142.929
	117.486	94.401	139.077	83.722		206.541	197.923	159.933	167.985		117.293	96.475	157.833	150.916
	220.454	144.655	145.93	127.431		166.877	183.005	240.202	146.548		104.346	144.255	126.684	148.069
	111.47	175.469	205.575	148.3		127.728	242.753	125.447	357.998		121.209	120.732	169.26	160.603
	134.465	92.92	197.549	84.83		133.666	165.563	172.416	147.077		74.949	148.532	239.61	89.326
	124.159	117.1	184.603	122.729		188.107	261.716	150.516	174.464		272.266	140.429	106.008	136.629
	121.286	131.128	169.711	149.705		162.845	241.581	554.22	272.15		141.64	118.246	164.609	210.663
	104.578	84.263	131.773	129.402		197.408	163.901	145.634	159.044		132.919	266.624	336.42	118.826
	167.946	73.764	192.049	114.407		203.862	246.283	131.141	262.656		47.767	159.276	161.466	114.961
	130.317	175.521	140.326	156.713		165.64	242.856	98.639	165.434		277.703	140.236	141.344	159.882
	148.249	148.635	145.827	118.388		184.577	147.051	125.55	185.736		253.974	131.399	492.875	144.964
	124.546	113.454	129.557	107.734		179.965	200.834	132.726	147.528		124.855	69.745	170.6	210.213
	121.84	141.318	203.153	146.948		106.536	180.583	135.715	163.231		139.837	167.379	206.026	166.645
	136.178	194.483	250.405	109.435		180.442	185.388	163.205	124.198		64.939	100.546	535.361	128.488
	113.544	172.416	165.009	131.463		138.252	195.887	227.178	149.718		183.752	299.023	161.891	168.886
	123.219	150.568	188.88	142.375		60.018	210.547	195.308	167.817		130.407	71.393	397.044	136.191
	175.276	94.556	143.843	110.607		101.37	202.47	143.392	154.858		131.322	186.419	242.908	164.455
	139.618	156.841	164.816	117.473		183.946	220.802	180.3	151.457		151.727	61.139	204.944	240.962
	137.724	218.792	144.423	108.907		206.425	179.63	154.162	151.006		58.485	80.501	108.069	171.025
	177.286	164.352	196.106	155.875		112.05	68.972	123.786	165.46		96.939	155.94	231.224	122.072
	121.969	185.582	187.037	141.434		172.146	144.397	244.582	100.056		99.09	79.625	141.718	153.801
	119.483	125.177	254.193	123.966		238.914	105.068	156.339	120.797		357.405	79.883	190.773	160.861
	119.264	129.132	133.074	127.444		202.238	135.225	196.828	137.66		188.596	136.681	145.157	147.643
	132.623	187.256	173.456	170.381		211.385	117.731	184.809	141.95		92.263	159.237	73.133	156.597
	46.196	145.209	126.789	169.324		171.785	192.242	223.649	322.03		84.405	64.489	133.087	129.969
	122.42	138.703	176.087	105.544		319.557	262.605	168.719	158.877		243.951	94.633	161.337	129.879
	180.635	221.51	141.769	126.761		212.042	160.655	232.589	138.987		135.74	293.432	69.848	151.534
	184.667	125.589	147.605	131.116		210.947	224.435	143.096	146.896		94.839	163.836	112.011	224.988
	139.863	196.351	190.052	132.056		209.504	118.195	148.842	136.191		193.105	158.671	78.569	273.658
	127.599	179.669	187.437	116.636		176.126	161.582	122.536	182.284		140.417	128.758	157.215	233.091
	72.952	134.246	77.912	117.525		175.868	180.957	221.33	150.143		230.85	121.48	208.319	167.662
	111.019	140.52	142.31	106.214		228.84	149.833	114.459	177.62		2.499	208.77	143.405	94.8
	128.578	184.1	155.527	124.236		207.907	103.87	141.138	194.818		114.704	242.367	108.572	151.792
	141.679	137.595	182.529	122.201		139.721	192.822	127.148	162.432		191.817	171.746	235.062	227.05
	258.907	257.941	196.081	123.09		211.887	142.053	196.222	140.004		75.683	174.271	167.456	76.237
	88.334	170.252	201.749	97.892		175.43	132.687	110.156	93.834		56.579	131.489	155.965	94.942
	86.62	214.67	156.635	173.395		150.555	152.848	213.137	147.399		159.572	149.486	178.535	252.698
	133.988	138.252	135.251	101.048		188.944	193.053	120.977	209.981		192.023	294.462	182.322	154.213
	135.354	198.554	230.682	135.148		140.532	199.868	132.069	148.313		75.567	140.893	184.989	189.884
	116.945	198.709	214.399	153.956		178.02	138.78	133.228	146.948		252.518	149.924	119.908	300.672
	170.162	213.832	146.278	88.694		156.571	146.149	143.611	156.88		165.369	251.693	310.978	378.03
	179.269	147.927	143.212	129.827		97.647	222	148.404	196.905		116.881	181.047	338.932	170.625
	116.52	114.33	148.752	133.576		24.785	137.016	136.809	162.767		156.816	209.568	146.085	110.105
	140.945	226.083	177.427	162.471		252.685	216.409	126.864	162.046		124.79	122.33	243.243	165.254
	173.962	179.759	236.698	116.159		151.547	134.504	142.671	150.439		173.099	127.161	176.603	192.68
	128.681	201.156	249.864	116.816		127.779	118.89	204.325	162.973		261.986	123.592	186.69	164.12
	165.318	147.424	164.944	119.676		166.387	104.372	139.656	142.722		125.022	89.248	186.883	310.63
	127.534	185.917	91.219	111.316		184.551	163.553	131.219	115.489		145.801	110.568	201.736	164.687
	126.568	181.343	156.622	114.433		211.514	201.916	178.007	171.463		166.993	236.08	100.121	207.25
	186.11	295.287	122.456	62.157		128.23	141.975	98.201	108.185		66.756	200.139	166.58	129.544
	167.547	167.843	100.688	105.184		200.718	96.333	72.192	347.847		208.924	143.367	211.861	182.567
	179.476	158.529	154.78	130.291		130.136	147.412	142.607	130.652		66.833	163.411	156.996	104.849
	114.369	191.443	108.198	191.701		140.313	111.844	229.935	164.893		163.115	133.499	107.283	108.945
	155.553	235.565	189.227	201.35		131.966	120.217	81.648	120.398		126.478	129.119	292.44	234.624
	141.331	116.7	142.722	124.417		125.976	133.847	204.815	259.191		130.098	197.871	68.804	176.77
	134.259	208.473	139.745	113.209		201.581	121.261	172.918	163.463		224.37	192.809	95.123	189.794
	128.41	202.213	198.915	150.284		171.334	168.075	178.612	160.101		167.34	170.187	334.797	285.058
	135.586	216.241	184.062	156.056		97.596	227.23	130.626	168.332		137.209	178.78	315.757	140.249
	109.744	149.962	208.847	94.581		136.371	84.25	154.574	156.622		181.163	172.081	272.872	195.527
	96.733	175.108	167.766	113.132		165.344	155.94	222.979	152.539		132.159	189.82	110.89	179.939
	178.381	157.447	205.639	126.517		163.476	168.41	147.012	148.326		70.195	125.641	71.587	309.11
	166.233	206.606	168.848	154.381		144.178	165.588	160.513	306.044		78.723	289.645	198.631	246.592
	159.212	158.851	196.029	127.38		138.587	192.152	222.76	118.401		167.572	93.538	126.323	84.868
	153.041	196.944	112.797	140.932		152.848	133.022	143.972	289.4		111.715	142.581	121.492	169.698
	188.892	285.484	181.215	142.903		153.041	151.044	259.668	146.265		122.098	351.376	131.644	119.457
	186.174	146.11	200.512	119.354		142.117	90.949	132.932	163.231		121.132	72.244	154.626	144.629
	141.099	138.033	55.999	151.044		146.793	110.62	103.728	169.749		96.256	146.188	72.707	186.831
	158.233	158.735	73.751	146.394		159.225	192.023	117.396	138.355		115.683	139.811	169.414	166.786
	160.758	260.505	157.267	123.244		185.659	171.617	237.265	144.449		103.135	171.141	103.908	186.368
	91.451	152.23	137.814	168.487		144.036	150.606	166.786	137.801		174.464	71.96	252.273	170.123
	153.891	207.675	143.624	110.002		164.532	134.516	97.197	105.248		81.016	207.507	153.647	311.364
	162.123	217.517	180.12	114.24		183.16	113.686	184.319	160.294		163.849	174.271	249.954	175.856
	84.018	175.456	150.207	80.901		183.16	113.351	131.154	160.01		115.631	161.827	158.619	188.403
	155.592	133.228	78.054	115.683		145.054	82.356	154.497	125.731		92.069	174.31	341.534	161.041
	96.05	223.623	187.063	126.761		91.735	61.294	144.706	192.976		145.788	133.37	322.018	342.539
	156.7	204.403	99.734	112.887		116.417	111.135	214.747	141.344		136.951	160.925	152.204	147.566
	123.682	173.202	175.224	192.19		155.849	121.57	141.125	186.303		91.412	167.005	191.082	155.025
	131.386	133.293	130.412	120.346		130.716	154.767	170.149	141.344		62.131	183.25	173.086	161.427
	141.486	156.172	85.371	122.652		200.95	90.859	165.241	130.124		138.02	230.296	188.377	203.269
	184.229	195.308	94.826	164.249		125.898	193.646	134.078	149.125		98.382	72.682	279.403	105.853
	241.516	210.238	98.369	138.948		171.682	131.979	177.273	194.599		184.616	268.531	95.303	127.586
	176.397	185.002	80.553	193.247		92.495	231.584	160.513	126.195		23.832	194.509	179.54	149.112
	181.743	162.149	94.569	132.288		210.87	130.446	248.602	125.203		93.59	202.689	213.729	212.969
	166.915	184.577	91.065	123		210.599	149.357	172.906	158.168		260.002	188.145	268.608	138.175
	96.437	204.738	104.913	178.78		163.373	71.819	145.441	118.581		113.364	207.61	83.052	146.793
	148.017	42.743	84.817	129.209		176.525	204.209	165.318	178.419		205.82	199.288	39.265	151.959
	157.151	143.032	89.055	115.67		146.561	129.299	226.457	138.935		183.624	144.706	213.871	246.669
	173.073	147.875	95.264	111.998		144.603	147.888	95.2	132.996		222.129	138.317	181.086	204.287
	153.788	170.561	136.281	118.298		157.434	139.528	149.821	137.917		134.761	199.726	99.631	163.888
	214.515	160.616	98.562	125.628		168.281	128.333	177.401	204.622		204.622	198.503	292.53	196.441
	127.328	151.998	136.449	171.437		177.543	88.681	148.468	243.359		111.097	147.025	126.401	351.441
	148.919	204.325	134.916	153.209		83.941	152.217	169.53	159.869		147.747	237.974	177.556	198.374
	155.592	159.637	104.72	142.053		123.412	72.282	92.34	292.788		125.55	334.024	172.48	105.338
	268.221	167.276	108.649	121.982		177.517	115.953	143.186	179.347		200.474	191.958	164.506	139.115
	87.908	201.646	176.474	120.23		191.134	136.436	217.774	297.258		101.692	171.218	164.919	164.326
	92.61	150.233	207.031	120.797		172.803	82.189	248.615	104.217		163.94	189.717	97.802	252.234
	154.471	150.259	199.675	124.108		23.433	141.821	181.266	114.304		119.972	196.48	152.5	192.86
	142.658	149.486	193.53	163.914		66.666	154.845	201.685	60.444		131.231	241.439	77.397	79.599
	172.377	111.29	187.334	119.135		171.154	308.981	123.682	171.965		101.422	191.379	180.429	67.22
	121.209	132.43	177.556	117.692		154.51	179.566	137.685	128.707		137.544	176.113	228.699	128.436
	102.156	132.249	220.286	174.516		208.319	125.499	205.897	162.832		166.194	155.089	94.53	208.1
	138.613	217.53	156.081	194.561		159.186	109.679	119.947	144.784		30.376	172.906	76.43	147.553
	136.333	129.067	178.754	166.89		132.649	179.128	110.079	191.817		148.79	134.581	188.158	159.933
	107.515	237.343	152.783	78.543		142.22	140.636	122.626	91.387		108.623	181.665	128.797	145.389
	182.297	146.42	187.347	185.35		134.439	126.066	167.521	275.58		94.775	193.079	311.699	133.718
	105.106	97.338	161.646	129.737		185.852	94.8	186.844	211.436		134.916	137.428	167.881	127.534
	206.387	116.108	213.961	151.946		145.879	163.952	126.89	151.392		118.684	577.382	63.394	138.072
	160.783	104.758	203.449	122.755		111.47	161.054	150.542	140.584		123.219	154.085	296.859	149.357
	181.743	112.9	222.18	170.175		94.388	124.662	205.858	127.47		107.593	285.535	165.473	203.527
	131.077	123.077	170.149	123.811		78.801	131.592	213.356	207.25		257.478	166.039	160.049	150.271
	131.412	180.983	144.681	120.501		104.501	184.306	204.068	136.719		159.56	61.886	199.417	127.367
	140.262	154.484	164.597	184.925		118.568	320.072	195.54	139.824		140.442	228.415	129.222	110.44
	200.551	165.563	135.818	127.74		204.544	103.663	154.613	128.591		116.314	158.104	122.742	71.277
	200.95	115.902	207.984	68.044		89.776	89.66	233.723	138.201		226.599	225.942	219.037	97.725
	121.196	93.59	197.794	127.38		102.375	152.912	200.306	170.265		122.472	210.547	196.828	183.997
	197.524	173.64	202.161	102.852		150.104	167.972	196.763	157.833		173.717	120.977	175.894	113.931
	146.098	185.144	137.183	153.93		154.574	213.407	222.837	127.921		168.229	154.085	137.054	241.246
	123.979	203.617	142.684	78.466		146.188	177.672	155.734	138.059		143.392	74.588	138.819	228.943
	162.78	161.247	92.185	183.611		136.809	158.284	173.962	209.156		157.756	207.868	322.662	80.308
	171.141	157.009	226.058	204.918		162.986	192.577	155.205	143.598		179.733	262.36	263.403	101.512
	134.839	231.636	158.387	130.549		93.01	274.173	183.121	166.851		183.817	174.22	144.255	65.79
	262.824	168.835	112.449	114.407		161.891	145.157	132.185	153.479		174.503	174.335	155.141	186.187
	168.049	178.471	225.697	130.51		206.464	183.675	101.808	114.24		191.121	166.477	133.409	198.039
	148.751	192.615	196.905	105.209		169.337	162.149	169.724	154.986		158.98	132.133	185.582	85.989
	281.078	289.31	138.201	137.041		90.459	168.242	171.489	141.357		253.69	109.435	119.921	366.771
	161.105	147.489	114.588	135.65		94.826	59.89	147.09	165.64		94.813	193.775	68.315	181.64
	161.904	172.017	197.562	120.127		216.731	138.059	165.975	140.571		113.763	184.603	195.256	138.729
	165.176	128.578	207.546	218.882		128.822	282.031	153.775	219.797		170.2	254.412	127.328	163.012
	147.128	328.987	143.959	121.853		179.411	128.642	87.47	159.057		136.359	220.789	137.209	201.633
	101.216	248.357	62.775	115.876		43.375	261.239	141.937	153.647		171.733	90.755	61.268	150.181
	150.748	154.201	101.628	148.326		119.96	171.282	157.37	115.876		214.554	159.547	112.874	198.193
	174.812	169.543	162.587	151.457		86.144	144.024	163.102	142.684		132.095	131.128	197.356	108.623
	164.352	173.472	188.171	177.749		161.221		198.812	227.99		184.216	245.214	178.986	279.249
	125.396	241.439	151.263	106.536		97.57		200.255	86.221		162.741	238.708	168.667	126.439
	203.578	158.091	148.185	136.758		166.374		192.937	159.366		127.367	125.048	6.686	189.472
	164.687	212.828	135.818	116.133		142.813		221.034	148.957		118.968	138.677	13.32	130.111
	90.562	222.67	141.048	125.769		72.591		180.455	161.621		195.862	230.502	123.296	301.097
	111.741	174.22	197.343	189.034		212.892		216.1	128.153		163.695	147.154	4.818	214.425
	160.448	169.054	152.358	136.835		124.352		167.766	159.186		173.588	144.938	166.439	273.941
	117.151	184.667	161.427	148.906		123		204.209	207.494		207.263	228.673	116.262	177.092
	134.362	205.961	122.974	122.253		114.162		110.555	123.85		163.038	187.527	165.138	285.677
	84.598	161.698	195.604	112.423		66.318		92.057	75.606		198.966	240.499	160.165	250.65
	150.001	128.861	149.202	121.918		107.322		120.153	85.512		148.829	176.5	94.762	161.737
	131.27	168.371	163.45	134.555		88.926		107.27	261.574		176.113	116.559	123.425	130.523
	179.643	112.939	131.579	117.37		72.089		205.279	91.915		91.631	139.322	146.793	151.907
	161.466	135.418	87.097	123.206		173.034		113.48	111.689		65.558	85.654	217.349	273.709
	135.122	161.08	166.606	217.658		125.937		176.358	171.952		144.114	318.359	144.449	143.328
	183.276	134.98	119.38	121.106		137.041		175.353	176.963		197.034	229.6	162.883	95.419
	178.265	166.297	156.249	137.466		217.658		154.948	169.453		233.143	266.083	137.003	254.463
	83.258	172.738	97.854	130.987		127.818		215.095	235.127		149.718	479.426	87.677	220.892
	62.672	128.835	181.137	123.837		119.251		189.408	159.83		369.051	118.749	178.239	159.315
	193.62	193.131	119.084	121.789		137.879		144.99	198.142		147.489	132.533	140.687	137.312
	166.902	165.898	205.266	120.307		146.497		202.032	169.183		103.548	345.785	75.851	245.845
	65.699	168.229	238.785	119.612		140.21		226.728	168.757		177.505	155.592	295.583	161.299
	106.832	161.157	179.308	108.108		176.358		203.475	180.171		219.243	70.788	183.495	130.536
	104.192	224.241	186.496	120.436		197.176		141.267	115.206		119.985	179.682	142.04	215.649
	171.811	178.432	169.711	143.315		146.072		156.236	119.856		225.555	133.164	119.895	316.981
	286.579	169.028	119.637	144.771		143.843		178.2	150.606			195.54	140.12	154.716
	109.924	144.397	145.196	114.665				140.597	121.905				292.504	155.94
	165.279	136.758	128.784	142.194				165.782	211.32				141.357	154.639
	202.831	129.016	110.362	194.174				150.684	143.276				162.033	169.195
	156.416	175.018	175.456	89.983				170.664	162.342				117.357	141.627
	140.455	190.387	124.095	114.987				234.019	248.988				159.134	205.871
	130.51	155.45	94.002	118.362				211.527	151.714				201.981	169.26
	180.545	209.337	130.188	100.881				167.534	72.089				140.842	253.265
	175.959	263.932	120.501	286.682				155.386	118.813				156.365	171.759
	163.54	139.721	165.55	126.671				151.212	80.527				146.793	158.49
	75.078	161.08	146.703	180.377				144.577	156.635				220.776	119.65
	119.303	122.072	157.563	114.832				183.482	196.48				138.69	162.084
	137.016	149.408	132.288	120.874				76.224	149.189				120.075	149.099
	84.495	205.511	144.075	117.731				208.564	192.293				163.45	680.221
	161.247	196.519	179.695	132.301				208.28	257.581					164.532
	125.976	153.221	165.344	115.309				168.809	125.885					159.031
	162.909	135.431	149.653	120.179				141.834	141.743					159.482
	136.771	134.826	142.607	156.738				170.136	172.584					147.412
	115.76	138.291	131.554	135.083				223.468	167.508					129.492
	161.595	135.058	195.115	94.401				188.493	186.252					160.5
	150.529	151.882	132.082	153.969				194.638	296.665					418.093
	133.19	141.885	127.715	123.129				192.77	157.112					159.92
	172.893	160.242	108.907	140.185				109.705	74.009					129.389
	112.14	160.513	143.624	141.151				291.641	144.307					173.344
	200.615	175.495	128.178	109.821				112.836	174.529					183.379
	214.773	132.352	185.298	131.927				159.869	58.576					109.216
	119.509	139.953	144.487	126.349				157.859	167.328					162.754
	134.104	154.845	122.304	133.421				163.424	127.521					224.332
	167.701	111.715	191.649	119.354				148.455	147.643					211.359
	155.515	157.511	137.673	124.752				191.301	157.035					206.283
	137.454	127.457	135.135	138.69				159.225	119.908					120.114
	128.32	145.711	184.448	138.02				251.887	147.824
	132.391	134.182	122.317	170.638				152.268	176.525
	133.64	180.661	136.23	130.291				125.847	123.09
	154.651	134.452	146.458	176.152				146.845	145.982
	160.229	130.871	122.742	110.195				157.305	122.304
	174.168	116.03	124.056	109.074				162.845	158.052
	143.083	186.625	128.9	145.685				118.594	344.355
	161.028	116.842	167.418	136.268				196.261	117.022
	142.13	145.428	130.008	197.472				158.258	177.414
	134.233	98.704	100.134	117.731				250.611	160.281
	124.017	97.866	100.082	122.33				180.751	119.47
	165.447	97.338	126.774	155.283				98.304	191.52
	147.424	97.119	174.439	180.545				171.785	129.827
	160.062	96.179	144.024	197.691				169.389	88.475
	293.2	94.556	73.248	147.077				87.329	140.906
	154.213	94.401	130.343	117.499				135.83	91.297
	104.823	93.59	163.63	200.152				197.305	68.108
	206.129	93.074	97.957	207.958				136.809	137.454
	198.593	92.92	119.019	187.256				95.483	130.214
	130.587	92.353	114.253	325.753				148.404	199.379
	165.009	90.884	105.686	120.874				171.643	233.349
	146.201	85.293	102.929	172.635				188.648	163.514
	159.315	84.675	69.345	138.407				163.295	166.709
	137.814	84.263	208.808	207.945				178.831	125.009
	191.044	84.095	102.143	180.416				170.522	266.405
	199.829	81.841	116.79	116.481				96.849	125.821
	167.675	80.823	12.225	149.64				144.255	165.563
	164.236	80.63	154.42	182.284				142.027	95.148
	138.639	73.918	155.051	146.974				115.966	166.658
	133.318	73.764	89.003	171.514				86.453	194.805
	149.189	72.682	142.465	176.113				115.76	91.387
	117.795	60.585	130.652	135.238				108.572	275.58
	127.908	132.352	83.206	132.752				182.619	211.436
	141.447	132.249	142.31	143.006				134.542	151.392
	142.8	131.128	77.963	110.221				239.159	140.584
	162.471	131.077	100.159	141.821				45.732	127.47
	130.665	130.871	105.196	201.607				148.288	207.25
	144.384	130.523		176.603				186.909	136.719
	134.439	129.26		150.555				194.032	139.824
	187.282	129.132		176.603				148.79	128.591
	107.013	129.067		227.926				186.883	138.201
	130.562	129.016		199.044				258.263	170.265
	146.458	128.861		200.873				82.82	157.833
	136.784	128.835		144.771				180.017	127.921
	116.571	128.578		127.122				71.316	138.059
	136.5	128.5		171.411				132.533	209.156
	198.992	128.217		147.18				176.036	143.598
	135.869	128.178		130.497				247.777	166.851
	139.914	128.024		95.831				128.488	153.479
	194.612	127.586		215.7				139.476	114.24
	131.76	127.457		121.982				65.158	154.986
	137.338	125.589		208.564				151.276	141.357
	118.104	125.177		125.19				71.677	165.64
	137.518	124.855		216.37				105.428	140.571
	121.918	124.597		194.548				190.76	219.797
	146.381	124.327		160.848				136.603	159.057
	165.073	124.198		99.631				76.714	153.647
	257.22	124.095		153.286				73.88	115.876
	139.051	123.992		197.433				102.311	142.684
	169.878	123.077		195.437				133.254	227.99
	124.198	122.072		143.315				122.265	86.221
	135.998	121.209		199.572				56.849	159.366
	133.473	121.196		155.244				205.15	148.957
	97.235	120.449		150.259				90.163	161.621
	141.177	118.53		190.657				139.708	128.153
	150.851	117.1		145.956				65.738	159.186
	200.126	116.842		182.657				133.486	207.494
	170.368	116.7		218.045				186.96	123.85
	179.63	116.108		169.685				74.292	75.606
	194.87	116.03		193.131				103.857	85.512
	172.326	115.902		166.413				106.768	261.574
	136.526	114.781		152.783				162.291	91.915
	187.166	114.33		133.679				148.726	111.689
	171.772	113.828		199.829				173.756	171.952
	132.623	113.454		266.405				207.198	176.963
	156.223	112.939		127.56				269.097	169.453
	174.529	112.9		241.761				126.182	235.127
	126.568	111.715		201.401				185.169	159.83
	124.868	111.29		151.676				218.084	198.142
	193.504	110.968		136.346				113.287	169.183
	14.428	110.452		163.128				195.772	168.757
	178.625	109.834		145.363				117.125	180.171
	138.008	106.704		189.897				188.235	115.206
	187.128	104.887		140.12				107.129	119.856
	216.074	104.758		148.352				157.498	150.606
				164.481				106.304	121.905
				80.063				128.307	211.32
				157.601				121.016	143.276
				184.95				249.735	162.342
				173.717				153.634	248.988
				167.353				133.293	151.714
				167.495				185.942	72.089
				159.109				187.682	118.813
				189.034				129.17	80.527
				259.449				158.555	156.635
				142.491				214.18	196.48
				111.547				176.319	149.189
				91.181				153.866	192.293
				123.154				206.734	257.581
				169.737				175.289	125.885
				185.788				162.149	141.743
				233.452				146.845	172.584
				142.542				230.618	167.508
				214.721					186.252
				146.871					296.665
				147.747					157.112
				146.471					74.009
				127.805					144.307
				142.439					174.529
				157.06					58.576
				66.498					167.328
				134.568					127.521
				193.569					147.643
				82.266					157.035
				170.986					119.908
				177.492					147.824
				183.894					176.525
				144.539					123.09
				140.275					145.982
				141.898					122.304
				196.338					158.052
				157.125					344.355
				158.258					117.022
				181.537					177.414
				143.096					160.281
				142.272					119.47
				157.447					191.52
				348.658					129.827
				141.524					88.475
				153.969					140.906
				133.434					91.297
				138.342					68.108
				336.265					137.454
				145.814					130.214
				176.087					199.379
				130.497					233.349
				144.552					163.514
				156.687					166.709
				139.953					125.009
				178.909					266.405
				177.195					125.821
				142.13					165.563
				148.764					95.148
				166.348					166.658
				143.186
				127.509
				145.338
				260.466
				184.641
				140.584
				127.895
				152.165
				98.33
				119.972
				141.692
				133.035
				86.981
				155.553
				120.99
				126.272
				136.771
				230.695
				127.612
				147.102
				218.019
				129.518
				137.557
				135.74
				156.313
				152.745
				178.11
				160.049
				224.744
				145.157
				192.744
				146.806
				184.203
				188.223
				135.534
				129.956
				150.027
				151.122
				135.07
				136.024
				111.29
				183.546
				119.457
				151.611
				186.741
				213.613
				126.323
				180.197
				147.592
				184.178
				118.336
				141.28
				209.826
				137.286
				187.849
				161.492
				136.049
				120.604
				194.999
				130.51
				177.93
				139.167
				94.646
				147.038
				169.389
				163.295
				151.585
				135.483
				203.179
				175.289
				123.76
				153.389
				135.792
				109.306
				124.417
				207.327
				123.837
				175.933
				158.799
				151.019
				182.529
				138.214
				133.125

## Sheet: Fig.1H
Figure 1H
SA-beta-gal densities (%)	WT					U-AID1					D-AID1					UD-AID1
Field	1	2	3	4	5	1	2	3	4	5	1	2	3	4	5	1	2	3	4	5
Day 0	2	2	2	2	2	2	2	2	3	1	1	3	2	2	1	4	2	3	3	3
Day 2	4	4	4	4	4	3	2	3	4	3	5	6	5	4	4	8	7	3	5	7
Day 4	3	2	2	3	5	5	4	4	5	6	3	4	3	3	3	7	5	8	5	7
Day 6	5	5	3	4	3	13	13	11	9	10	8	5	7	6	6	20	23	18	23	15
Day 8	5	5	5	4	5	21	23	23	24	23	17	21	17	14	18	21	23	17	23	17

## Sheet: Fig.1I
Figure 1I
EdU positive cells (%)	WT				UAID1				DAID1				UDAID1
Field	1	2	3	4	1	2	3	4	1	2	3	4	1	2	3	4
Day0-18hr	100	101.852	98.4496	99.2126	100	94.7368	100	92.5	100.581	95.082	98.3051	100	93.4783	99.3333	98.3333	97.1014
Day8-18hr	94.3396	100	98.5294	98.75	60.3175	53.2609	58.9041	54.8077	75.5102	77.5701	63.1579	65.0406	39.7727	38.8889	33.3333	29.3478

## Sheet: Fig. 1J
Figure 1J
Cloning efficiency (%)	WT			UAID1			DAID1			UDAID1
	rep1	rep2	rep3	rep1	rep2	rep3	rep1	rep2	rep3	rep1	rep2	rep3
	18.88	16.64	12.96	11.56	7.8	11.08	11.84	12	14.92	2.88	2.92	1.96

## Sheet: Fig.2B
ID	gene_name	gene_type	Chr	position_1	position_2	Strand	Day0_U-AID1 vs WT_baseMean	Day0_U-AID1 vs WT_log2FoldChange	Day0_U-AID1 vs WT_pvalue	Day0_U-AID1 vs WT_padj	Day2_U-AID1 vs WT_baseMean	Day2_U-AID1 vs WT_log2FoldChange	Day2_U-AID1 vs WT_pvalue	Day2_U-AID1 vs WT_padj	Day4_U-AID1 vs WT_baseMean	Day4_U-AID1 vs WT_log2FoldChange	Day4_U-AID1 vs WT_pvalue	Day4_U-AID1 vs WT_padj	Day6_U-AID1 vs WT_baseMean	Day6_U-AID1 vs WT_log2FoldChange	Day6_U-AID1 vs WT_pvalue	Day6_U-AID1 vs WT_padj	Day8_U-AID1 vs WT_baseMean	Day8_U-AID1 vs WT_log2FoldChange	Day8_U-AID1 vs WT_pvalue	Day8_U-AID1 vs WT_padj	Day0_D-AID1 vs WT_baseMean	Day0_D-AID1 vs WT_log2FoldChange	Day0_D-AID1 vs WT_pvalue	Day0_D-AID1 vs WT_padj	Day2_D-AID1 vs WT_baseMean	Day2_D-AID1 vs WT_log2FoldChange	Day2_D-AID1 vs WT_pvalue	Day2_D-AID1 vs WT_padj	Day4_D-AID1 vs WT_baseMean	Day4_D-AID1 vs WT_log2FoldChange	Day4_D-AID1 vs WT_pvalue	Day4_D-AID1 vs WT_padj	Day6_D-AID1 vs WT_baseMean	Day6_D-AID1 vs WT_log2FoldChange	Day6_D-AID1 vs WT_pvalue	Day6_D-AID1 vs WT_padj	Day8_D-AID1 vs WT_baseMean	Day8_D-AID1 vs WT_log2FoldChange	Day8_D-AID1 vs WT_pvalue	Day8_D-AID1 vs WT_padj	Day0_UD-AID1 vs WT_baseMean	Day0_UD-AID1 vs WT_log2FoldChange	Day0_UD-AID1 vs WT_pvalue
ENSG00000186092.7	OR4F5	protein_coding	chr1	65419	71585	+	#N/A				#N/A				#N/A				#N/A				#N/A				#N/A				#N/A				#N/A				#N/A				#N/A				#N/A
ENSG00000284733.2	OR4F29	protein_coding	chr1	450740	451678	-	#N/A				#N/A				#N/A				#N/A				#N/A				#N/A				#N/A				#N/A				#N/A				#N/A				#N/A
ENSG00000284662.1	OR4F16	protein_coding	chr1	685679	686673	-	#N/A				#N/A				#N/A				#N/A				#N/A				#N/A				#N/A				#N/A				#N/A				#N/A				#N/A
ENSG00000187634.13	SAMD11	protein_coding	chr1	923923	944575	+	1462.05	-0.0614855	0.70036	0.999659	675.409	0.131807	0.364786	0.655301	593.779	0.489223	0.0111765	0.0593035	817.829	0.0250569	0.83967	0.939951	979.989	0.199776	0.107483	0.234123	1511.65	0.0949583	0.590713	0.998654	496.99	-0.375227	0.00498321	0.0811562	437.268	-0.0110499	0.947896	0.984941	800.094	0.23194	0.0293943	0.129578	1098.18	0.669026	2.59e-08	3.19e-07	1650.58	0.150289	0.224015
ENSG00000188976.11	NOC2L	protein_coding	chr1	944203	959309	-	7832.23	0.00401938	0.975027	0.999659	3768.13	0.0392876	0.705444	0.87988	3425.42	0.129102	0.414183	0.656424	5435.46	-0.00911202	0.929524	0.974367	5634.85	-0.0992106	0.21491	0.386482	7675.21	0.00688756	0.96201	0.998654	2998.12	-0.229404	0.00276576	0.0566902	2690.58	-0.232098	0.0679319	0.304006	5190.54	0.136771	0.0309148	0.134662	5868.77	0.223492	0.00342376	0.0122717	8255.13	0.0209986	0.845659
ENSG00000187961.14	KLHL17	protein_coding	chr1	960584	965719	+	171.47	-0.0847593	0.708266	0.999659	151.272	0.249961	0.198282	0.467012	143.022	0.54554	0.0338241	0.130098	719.91	0.388251	0.000605865	0.00631944	401.241	0.468935	0.0012514	0.00628566	173.272	0.00981445	0.969553	0.998654	110.074	-0.268651	0.17236	0.533575	108.46	0.13652	0.594071	0.850423	585.88	0.100351	0.320814	0.616503	331.249	0.161748	0.30971	0.478326	181.309	-0.0564549	0.769426
ENSG00000187583.11	PLEKHN1	protein_coding	chr1	966482	975865	+	78.008	0.309218	0.316582	0.999659	102.029	-0.75916	0.0012021	0.0121344	109.601	-0.199098	0.547938	0.763469	342.52	-0.101493	0.445191	0.71574	329.784	-0.294948	0.0651121	0.160722	68.8392	0.0270992	0.94374	0.998654	119.907	0.195206	0.345838	0.708058	149.301	0.899517	0.0032137	0.0420109	348.868	0.227863	0.0670176	0.234761	400.279	0.454097	0.0067475	0.0219674	86.994	0.466281	0.113381
ENSG00000187642.9	PERM1	protein_coding	chr1	975204	982093	-	24.4718	0.617768	0.154286	0.999659	29.6736	-0.558487	0.173251	0.433095	29.7139	-0.121213	0.78628	0.906164	79.294	0.11442	0.633153	0.841811	85.3149	0.115143	0.707849	0.834116	15.8279	-0.560382	0.335666	0.998654	27.2658	-0.375589	0.35148	0.711955	31.0583	0.330981	0.436734	0.758822	76.6961	0.292693	0.227405	0.510712	116.541	1.03898	2.15e-05	0.000142409	26.1288	0.66381	0.143018
ENSG00000188290.11	HES4	protein_coding	chr1	998962	1000172	-	872.799	-0.13774	0.432979	0.999659	1040.59	0.0605021	0.700162	0.876983	1742.08	0.279381	0.0926668	0.259623	2195.5	0.537014	0.0831023	0.268617	3063.24	0.89621	4.01e-21	3.72e-19	967.777	0.216296	0.256791	0.998654	982.034	0.278633	0.0328943	0.235727	1745.64	0.583391	9.02e-06	0.000407987	2043.04	0.599336	2.46e-12	1.68e-10	3209.42	1.155	3.91e-24	3.35e-22	1021.96	0.180065	0.235649
ENSG00000187608.10	ISG15	protein_coding	chr1	1001138	1014540	+	1889.62	-0.0150109	0.94643	0.999659	7501.78	0.140632	0.67405	0.863816	34519.9	1.23315	1.65e-06	4.8e-05	31092.3	0.528458	0.0370344	0.15493	47598.3	1.11057	9.35e-21	8.42e-19	2529.77	0.782681	0.000355971	0.28145	9398.96	1.01603	5.45e-17	6.96e-14	33092.5	1.38863	3.96e-28	3.21e-25	29160.3	0.610627	1.55e-27	3.78e-25	49140.7	1.32849	2.91e-59	1.32e-56	2630.8	0.716537	4.71e-05
ENSG00000188157.15	AGRN	protein_coding	chr1	1020120	1056118	+	362.133	0.170915	0.599108	0.999659	187.23	-1.25116	7.67e-07	2.81e-05	215.757	-0.410651	0.223953	0.456003	3632.34	0.333608	0.000993595	0.00955538	1508.28	0.493992	6.71e-05	0.000493803	280.37	-0.550948	0.439856	0.998654	220.025	-0.127584	0.451712	0.778552	288.728	0.709834	0.00354553	0.0448428	2973.61	0.0580681	0.374587	0.669456	1242.37	0.184187	0.0662143	0.146821	332.411	-0.21148	0.513239
ENSG00000237330.3	RNF223	protein_coding	chr1	1070967	1074306	-	106.393	-0.230687	0.363884	0.999659	87.4187	0.26067	0.359328	0.650896	111.5	0.429918	0.116054	0.300321	162.69	-0.263435	0.289298	0.57177	171.754	0.0442866	0.829442	0.909196	105.61	-0.186667	0.464864	0.998654	80.1142	0.391132	0.140743	0.489517	94.6428	0.318684	0.208178	0.540307	162.74	0.0261925	0.882228	0.961342	197.959	0.602159	0.000756388	0.00332374	138.99	0.389761	0.0673358
ENSG00000131591.18	C1orf159	protein_coding	chr1	1081818	1116361	-	201.614	0.287012	0.160544	0.999659	156.927	-0.51951	0.0115312	0.0684269	123.737	-0.32928	0.200913	0.426963	358.392	-0.401908	0.00241491	0.0196083	338.657	-0.425795	0.00308181	0.0134717	192.641	0.224894	0.316043	0.998654	147.129	-0.275018	0.173548	0.534162	123.95	0.0368679	0.884329	0.967815	339.618	-0.258012	0.0264255	0.120133	356.676	-0.0397256	0.788152	0.880211	213.103	0.312054	0.109582
ENSG00000162571.14	TTLL10	protein_coding	chr1	1173880	1197936	+	#N/A				#N/A				2.09326	4.35095	0.0353158	0.133793	6.42982	1.36622	0.114055	0.33031	8.35761	2.48142	0.00748735	0.0283653	#N/A				#N/A				#N/A				2.99381	-0.280429	0.803865	0.93165	2.21049	-0.174739	0.906219	0.951016	#N/A
ENSG00000186891.14	TNFRSF18	protein_coding	chr1	1203508	1206592	-	1149.61	0.052328	0.729457	0.999659	1231.22	0.334515	0.00141581	0.0138675	1211.99	0.114613	0.445341	0.684178	1074.11	0.361167	0.0011711	0.0109434	1364.21	0.600774	2.86e-09	5.72e-08	1208.84	0.24838	0.143466	0.998654	942.147	-0.0200506	0.834196	0.955098	973.543	-0.178359	0.222705	0.558525	875.945	0.0743936	0.407858	0.6974	1335.45	0.722629	8.82e-11	1.64e-09	1362.52	0.38308	0.00368328
ENSG00000186827.11	TNFRSF4	protein_coding	chr1	1211340	1214153	-	#N/A				3.79362	2.03759	0.125925	0.354023	8.60376	5.40228	7.98e-05	0.00123427	16.1383	3.10278	2.65e-05	0.000432239	30.7853	7.30928	6.49e-09	1.19e-07	#N/A				#N/A				#N/A				3.41026	0.192291	0.881668	0.961334	5.25381	4.8222	0.00104376	0.004392	#N/A
ENSG00000078808.19	SDF4	protein_coding	chr1	1216909	1232067	-	4161.45	-0.0424006	0.735737	0.999659	4801.59	0.197468	0.0298565	0.135029	5244.35	0.451608	0.000862605	0.00847064	8137.13	0.461067	3.23e-05	0.000515649	9848.03	0.620773	3.21e-14	1.41e-12	4067.59	-0.047037	0.740596	0.998654	3781.77	-0.0867068	0.234225	0.607688	3946.97	0.00991817	0.921678	0.978157	6847.43	0.270545	1.46e-05	0.000256631	8531.83	0.450788	4.51e-11	8.85e-10	4509	0.0540933	0.629554
ENSG00000176022.7	B3GALT6	protein_coding	chr1	1232237	1235041	+	689.825	0.00750275	0.960076	0.999659	648.128	0.374014	0.00153975	0.0147683	574.099	-0.0097423	0.957638	0.983879	1000.78	0.0942375	0.418439	0.692878	1256.78	0.0280147	0.771507	0.87558	597.569	-0.368422	0.0359849	0.998654	445.645	-0.298103	0.0144467	0.15153	440.064	-0.47385	0.00309292	0.0409133	770.559	-0.406307	1.6e-05	0.000277457	1047.82	-0.299021	0.00155475	0.00616142	724.258	0.0135972	0.931876
ENSG00000184163.3	C1QTNF12	protein_coding	chr1	1242446	1246722	-	7.13863	0.184878	0.828129	0.999659	8.48985	1.3425	0.0780491	0.257682	18.8383	1.32701	0.0148803	0.0726051	32.5471	1.20893	0.00762731	0.0485239	36.4471	2.27757	1.38e-06	1.54e-05	7.63639	0.407159	0.642229	0.998654	#N/A				9.94532	0.115905	0.866893	0.961609	13.7012	-0.915691	0.106129	0.319371	18.1881	1.08543	0.054083	0.124977	9.36883	0.737296	0.399589
ENSG00000160087.21	UBE2J2	protein_coding	chr1	1253909	1273864	-	1436.7	-0.0818187	0.584481	0.999659	1756.15	0.354478	0.000421643	0.00534189	1580.01	0.168096	0.257287	0.497079	1451.41	0.108233	0.26882	0.548042	1770.43	0.168634	0.0816636	0.190137	1523.97	0.146693	0.433029	0.998654	1355.56	0.0279762	0.749548	0.926699	1224.65	-0.228065	0.0615725	0.288486	1317.24	0.110447	0.10429	0.315526	1621.76	0.130049	0.17304	0.310226	1633.26	0.150486	0.34738
ENSG00000162572.21	SCNN1D	protein_coding	chr1	1280436	1292029	+	6.95009	0.188827	0.851637	0.999659	5.71206	0.29532	0.763102	0.90811	6.33577	4.0118	0.00249414	0.0195547	70.1172	0.13052	0.632063	0.841265	31.1049	0.433042	0.292623	0.480206	5.08603	-0.718321	0.550874	0.998654	#N/A				4.67684	3.72155	0.00995701	0.0938029	44.2782	-1.11435	0.00041978	0.00446594	23.4658	-0.146232	0.750678	0.855267	#N/A
ENSG00000131584.19	ACAP3	protein_coding	chr1	1292390	1309609	-	666.811	0.161126	0.304545	0.999659	592.886	-0.0227881	0.858977	0.949913	532.026	0.283173	0.0910409	0.256175	1543.06	0.344296	0.000516461	0.00552	1321.27	0.415875	1.7e-05	0.000146364	609.321	-0.0340032	0.857262	0.998654	531.674	0.0626826	0.579473	0.852091	480.772	0.327728	0.0170089	0.132479	1264.41	0.0712554	0.311352	0.606656	1164.02	0.279008	0.00347404	0.0124203	730.721	0.280741	0.0451543
ENSG00000169972.12	PUSL1	protein_coding	chr1	1308597	1311677	+	928.249	0.0917365	0.612613	0.999659	798.664	0.221848	0.081084	0.264098	697.783	0.0446387	0.782978	0.904255	836.085	0.178931	0.144727	0.381387	1112.17	0.261501	0.0201195	0.0637647	994.567	0.333679	0.0723743	0.998654	679.864	0.160449	0.113768	0.44235	615.694	0.0271501	0.827357	0.947689	756.793	0.172599	0.0488303	0.18783	1108.46	0.440865	0.000152132	0.000813545	1172.95	0.575967	0.000122552
ENSG00000127054.21	INTS11	protein_coding	chr1	1311585	1324687	-	2210.79	0.0323773	0.807502	0.999659	1771.31	0.126102	0.195881	0.463814	1752.75	0.26913	0.0670356	0.209201	2624.06	-0.0344735	0.690148	0.869946	2671.81	0.272907	0.00197392	0.00924436	2181.85	0.0552009	0.707281	0.998654	1466.87	-0.0155573	0.852112	0.962741	1429.12	0.0352306	0.758807	0.922807	2438.38	0.0372171	0.529366	0.78779	2655.17	0.445663	6.68e-08	7.58e-07	2445.24	0.182822	0.140648
ENSG00000224051.7	CPTP	protein_coding	chr1	1324756	1328896	+	353.243	0.271912	0.251042	0.999659	379.434	-0.243192	0.185472	0.449756	343.693	0.076512	0.709878	0.865622	868.671	-0.00470728	0.966026	0.988051	1112.01	0.351797	0.000842188	0.00445624	326.849	0.120991	0.684055	0.998654	367.952	0.074684	0.557557	0.839225	372.829	0.593407	4.19e-05	0.00148991	832.636	0.150859	0.0974313	0.301408	1165.73	0.648304	2.58e-11	5.21e-10	459.703	0.801306	0.000171097
ENSG00000169962.5	TAS1R3	protein_coding	chr1	1331280	1335314	+	22.9591	0.231955	0.617837	0.999659	13.3007	0.833616	0.186554	0.451073	12.8927	0.766113	0.256214	0.495979	41.022	0.23165	0.520159	0.769556	34.1183	1.03375	0.0199923	0.0634598	21.3198	0.0996302	0.856941	0.998654	10.6538	0.647561	0.301399	0.673737	8.98309	0.149593	0.856253	0.958444	39.4418	0.38247	0.258195	0.548268	43.0094	1.64003	9.91e-05	0.000560278	22.3221	0.0379151	0.94073
ENSG00000107404.20	DVL1	protein_coding	chr1	1335276	1349418	-	2119.07	0.0360945	0.86829	0.999659	1157.76	-0.263478	0.0483843	0.187093	1288.57	0.108773	0.587231	0.790858	3668.73	0.0446902	0.619185	0.833572	3096.4	0.13815	0.103439	0.227499	1805.06	-0.390626	0.153186	0.998654	1046.39	-0.14678	0.156405	0.512028	1152.17	0.126493	0.365079	0.702805	3427.45	0.12831	0.049086	0.188498	3041.03	0.287622	0.00420544	0.0146102	2112.25	-0.108841	0.610302
ENSG00000162576.17	MXRA8	protein_coding	chr1	1352689	1361777	-	34.7507	0.859706	0.0456815	0.999659	27.1722	0.197675	0.650611	0.851192	42.9933	2.54598	3.91e-08	1.86e-06	178.113	1.06234	8.22e-10	3.92e-08	232.506	1.95105	1.19e-22	1.22e-20	23.8857	-0.0281402	0.962475	0.998654	23.7343	0.203955	0.644388	0.880899	28.976	2.06536	2.33e-05	0.00092075	128.838	0.545508	0.00432251	0.0302588	173.698	1.54446	1.89e-13	5.28e-12	33.8986	0.697321	0.109991
ENSG00000175756.13	AURKAIP1	protein_coding	chr1	1373730	1375495	-	3921.85	-0.0211618	0.889682	0.999659	3519.72	0.109759	0.285953	0.576316	3354.01	0.00674599	0.965696	0.98617	2342.02	0.161616	0.173105	0.425204	3325.48	0.182563	0.050095	0.132079	4187.85	0.2208	0.166789	0.998654	2987.28	0.03669	0.640742	0.879835	2831.67	-0.141745	0.181332	0.506576	2246.25	0.31152	0.000290621	0.00326484	3466.07	0.480393	6.32e-06	4.72e-05	4705.88	0.348754	0.00959916
ENSG00000221978.12	CCNL2	protein_coding	chr1	1385711	1399335	-	733.027	-0.000215536	0.99893	0.999659	1052.73	0.339632	0.00284175	0.0236527	909.333	0.466162	0.00463811	0.0311045	1535.2	0.344818	0.000388575	0.00439901	1101.12	0.717765	1.08e-06	1.24e-05	746.362	0.110391	0.517223	0.998654	834.384	0.0870347	0.448636	0.776918	766.688	0.335192	0.00907043	0.087321	1208.73	-0.0392347	0.654889	0.863189	813.771	0.141469	0.25967	0.420639	808.119	0.142469	0.31754
ENSG00000242485.6	MRPL20	protein_coding	chr1	1401909	1407293	-	1892.67	-0.0518929	0.756734	0.999659	1719.19	0.0221416	0.844013	0.943226	1524.12	-0.221037	0.191646	0.414714	982.408	-0.0559047	0.64756	0.848989	1218.99	-0.189249	0.0733104	0.17532	2014.22	0.183103	0.310422	0.998654	1456.51	-0.0582811	0.507754	0.812316	1311.31	-0.320705	0.00855441	0.0842747	926.144	0.0534499	0.542218	0.796145	1192.25	-0.0358951	0.716362	0.831264	2148.6	0.174146	0.232877
ENSG00000235098.9	ANKRD65	protein_coding	chr1	1418420	1421769	-	#N/A				5.46762	4.73858	0.00102844	0.0106706	10.1698	6.63293	8.14e-07	2.61e-05	15.9279	6.36049	1e-06	2.5e-05	19.2139	5.17373	1.52e-07	2.09e-06	#N/A				#N/A				#N/A				7.00929	5.3003	7.85e-05	0.00109259	9.96861	4.32048	6.31e-05	0.000373965	#N/A
ENSG00000205116.4	TMEM88B	protein_coding	chr1	1425871	1430255	+	3.51881	-0.264074	0.817221	0.999659	#N/A				#N/A				35.7224	3.49713	2.51e-11	1.57e-09	24.4167	4.02887	3.75e-09	7.39e-08	2.67509	-1.21742	0.389857	0.998654	#N/A				#N/A				18.9704	2.62146	3.56e-06	7.3e-05	19.363	3.79285	5.92e-08	6.77e-07	#N/A
ENSG00000179403.12	VWA1	protein_coding	chr1	1434861	1442882	+	932.701	0.352357	0.164635	0.999659	892.093	0.135441	0.466255	0.73251	779.14	0.677921	0.000842051	0.008312	2192.64	0.603849	1.41e-06	3.36e-05	2862.67	0.700799	4.98e-12	1.59e-10	885.097	0.271766	0.300738	0.998654	779.377	0.143152	0.156436	0.512028	669.487	0.598307	3.67e-05	0.00132647	1832.58	0.404089	2.45e-08	8.15e-07	2815.89	0.831402	2.25e-25	2.18e-23	1317.35	1.04901	1.59e-11
ENSG00000215915.10	ATAD3C	protein_coding	chr1	1449689	1470163	+	88.2913	0.120118	0.641715	0.999659	62.3275	0.429107	0.149572	0.395637	58.2073	1.13703	0.000369599	0.00425606	147.373	0.510391	0.0179354	0.0920556	125.624	0.298432	0.189501	0.353769	85.8631	0.10216	0.748823	0.998654	44.6621	-0.109659	0.727306	0.917986	30.5867	-0.157995	0.699863	0.900231	115.121	0.121746	0.538296	0.793707	104.988	0.00375987	0.986759	0.993474	97.6955	0.267407	0.278223
ENSG00000160072.20	ATAD3B	protein_coding	chr1	1471765	1497848	+	780.587	0.215936	0.192793	0.999659	356.55	-0.136564	0.486823	0.748402	272.81	0.113008	0.628206	0.815775	892.555	-0.104477	0.32846	0.613689	707.344	-0.596864	2.89e-07	3.73e-06	744.384	0.144512	0.521124	0.998654	323.497	-0.0171488	0.895856	0.97291	242.067	0.108845	0.557987	0.832617	914.809	0.240177	0.191876	0.463149	732.726	-0.231639	0.119413	0.233831	825.94	0.241945	0.143628
ENSG00000197785.14	ATAD3A	protein_coding	chr1	1512162	1534685	+	2395.69	0.200937	0.215242	0.999659	1267.61	-0.353398	0.0235963	0.114999	1004.6	-0.0772353	0.702668	0.86205	2452.89	-0.103152	0.269409	0.548652	2554.52	-0.375685	6.19e-05	0.000459756	2182.2	7.63e-05	0.999717	0.999965	1145.83	-0.232791	0.0178791	0.169006	866.038	-0.16826	0.280253	0.623664	2482.45	0.208318	0.0104155	0.0596292	2556.11	-0.140512	0.107206	0.215382	2528.82	0.220947	0.14015
ENSG00000205090.9	TMEM240	protein_coding	chr1	1534778	1540624	-	4.98003	-0.220198	0.849778	0.999659	5.49059	-0.788114	0.431504	0.709022	6.62813	1.18183	0.199904	0.425771	29.0922	0.575104	0.141506	0.376006	26.9319	0.155809	0.730576	0.849704	5.33526	0.0458655	0.968222	0.998654	#N/A				6.31255	1.31425	0.142323	0.445673	22.4969	0.184969	0.665229	0.868981	26.2161	0.285086	0.517797	0.67916	#N/A
ENSG00000160075.12	SSU72	protein_coding	chr1	1541673	1574863	-	2990.75	-0.171289	0.223463	0.999659	2384.13	0.0160346	0.87495	0.956584	2535.97	-0.392967	0.00633002	0.0393252	2332.96	-0.194172	0.0276081	0.125916	2759.48	-0.275788	0.0025647	0.0115388	3064.98	-0.034462	0.833755	0.998654	2022.93	-0.0601198	0.520954	0.818864	2351.62	-0.251523	0.0263099	0.174946	2138.24	-0.161719	0.00824136	0.0495716	2801.07	-0.00730148	0.925719	0.961836	3260.83	-0.0519	0.684158
ENSG00000228594.4	FNDC10	protein_coding	chr1	1598012	1600135	-	186.089	0.348004	0.256481	0.999659	212.819	-0.870256	9.54e-07	3.4e-05	168.609	-0.662737	0.0061718	0.0385933	517.227	-0.325744	0.0167597	0.087423	805.974	0.261062	0.0344516	0.0978473	153.024	-0.133051	0.705606	0.998654	237.808	-0.0228346	0.880801	0.970219	235.812	0.648457	0.000170916	0.00475412	477.322	-0.264668	0.0179548	0.0901269	827.294	0.514006	9.86e-06	7.07e-05	222.113	0.670214	0.0065418
ENSG00000197530.13	MIB2	protein_coding	chr1	1615454	1630605	+	1685.04	0.0729923	0.5967	0.999659	1548.87	-0.039999	0.704335	0.879315	1457.71	-0.0407164	0.76974	0.896456	2276.09	0.116176	0.229461	0.504712	3016.63	0.389294	1.05e-05	9.57e-05	1673.02	0.112668	0.454736	0.998654	1428.83	0.124087	0.150032	0.504067	1386.73	0.154199	0.153895	0.465668	2044.82	0.0908227	0.19814	0.472811	3129.26	0.659141	1.89e-14	6.09e-13	1979.21	0.379039	0.00105346
ENSG00000189409.14	MMP23B	protein_coding	chr1	1632163	1635263	+	8.58703	0.929269	0.206799	0.999659	19.6225	1.95324	0.00131732	0.0130578	48.4959	4.14165	1.42e-16	2.88e-14	89.6301	2.49388	3.28e-19	5.41e-17	119.209	3.28096	2.61e-31	4.55e-29	7.54783	0.698536	0.423508	0.998654	#N/A				6.59732	0.894603	0.295758	0.638393	29.1396	0.436306	0.273257	0.565676	29.8834	0.906109	0.0361599	0.0901197	10.5867	1.28419	0.0627613
ENSG00000248333.9	CDK11B	protein_coding	chr1	1635225	1659012	-	1315.98	0.183087	0.430933	0.999659	604.236	-0.443911	0.0177874	0.0937724	599.7	0.385553	0.0986723	0.270584	2419.25	0.145477	0.1397	0.373396	2354.1	0.101043	0.27237	0.456875	1070.93	-0.366705	0.234318	0.998654	564.154	-0.216014	0.103128	0.423541	521.464	0.329329	0.0528811	0.264653	2239.75	0.202602	0.00237804	0.01858	2287.24	0.223572	0.00778393	0.0247697	1381.83	0.189617	0.400611
ENSG00000189339.12	SLC35E2B	protein_coding	chr1	1659529	1692795	-	814.709	0.127172	0.581789	0.999659	611.412	0.0279013	0.866567	0.952968	516.364	0.313701	0.109716	0.289134	2250.95	0.205378	0.0616823	0.218811	1410.22	0.0331395	0.761911	0.869724	662.823	-0.435857	0.0852152	0.998654	496.398	-0.180369	0.0984755	0.413643	402.849	-0.0449128	0.791435	0.933973	1799.04	-0.15372	0.0186882	0.0928158	1253.39	-0.0952247	0.352011	0.522864	761.281	-0.207011	0.333189
ENSG00000008128.23	CDK11A	protein_coding	chr1	1702379	1724357	-	912.125	0.12868	0.549049	0.999659	426.652	-0.342896	0.0712689	0.242956	449.057	0.323723	0.138295	0.336629	1817.81	0.164064	0.103281	0.310037	1625.13	0.153765	0.125344	0.262243	758.051	-0.362969	0.198132	0.998654	413.858	-0.0103478	0.943023	0.985634	385.651	0.233791	0.182287	0.507503	1649.79	0.166719	0.018081	0.0906341	1537.44	0.20373	0.026935	0.0711459	970.726	0.171953	0.403169
ENSG00000008130.15	NADK	protein_coding	chr1	1751232	1780457	-	1707.73	-0.0510134	0.71677	0.999659	1524.4	0.32571	0.00218453	0.0193236	1664.91	0.41656	0.0118244	0.0618469	2280.22	0.205312	0.0673568	0.232533	2031.22	0.134658	0.131726	0.272148	1688.82	-0.021522	0.895148	0.998654	1186.98	0.0217126	0.807605	0.947962	1277	0.0249131	0.847154	0.954852	2090.38	0.235335	0.000438859	0.00461267	1940.87	0.212888	0.0106509	0.0323633	1817.39	-0.00569548	0.961792
ENSG00000078369.18	GNB1	protein_coding	chr1	1785285	1891117	-	10804.4	-0.0928429	0.496928	0.999659	10746.6	0.236391	0.00849264	0.0542139	9994.79	0.134911	0.312105	0.557789	13100	0.179617	0.0436119	0.173641	12185.9	-0.119987	0.216312	0.388433	10482.8	-0.11972	0.422765	0.998654	8482.45	-0.0372762	0.613305	0.867469	8253.28	-0.0726257	0.468002	0.778541	11491	0.0889276	0.0654091	0.230632	11037.6	-0.196602	0.025036	0.0669063	10826.6	-0.229204	0.0369192
ENSG00000169885.10	CALML6	protein_coding	chr1	1915108	1917296	+	#N/A				#N/A				#N/A				4.35177	0.641098	0.530687	0.776746	2.50158	0.693405	0.677988	0.813678	#N/A				#N/A				#N/A				3.12416	0.0065712	0.995279	0.999229	1.36211	-0.733135	0.729587	0.840426	#N/A
ENSG00000178821.13	TMEM52	protein_coding	chr1	1917590	1919279	-	290.746	0.265625	0.169619	0.999659	354.175	0.163097	0.277154	0.567098	371.325	-0.0831251	0.677722	0.848518	415.281	0.410161	0.00597541	0.040103	518.421	0.541715	2.36e-05	0.000196743	291.566	0.330586	0.113999	0.998654	304.847	0.131653	0.3465	0.708278	321.753	-0.155289	0.359929	0.697845	349.082	0.213712	0.109368	0.32525	487.669	0.56909	8.5e-06	6.2e-05	346.214	0.589464	0.0006673
ENSG00000142609.19	CFAP74	protein_coding	chr1	1921951	2003837	-	59.9019	-0.158211	0.605123	0.999659	52.7414	0.016587	0.957023	0.985865	48.4252	0.0871951	0.815132	0.921889	80.608	-0.0511616	0.840327	0.940193	67.0326	0.116582	0.723451	0.844607	64.117	0.109262	0.709397	0.998654	43.5482	-0.135889	0.655109	0.886244	42.5716	0.0644494	0.852407	0.956647	75.6019	0.0473192	0.849845	0.950363	67.1865	0.318302	0.293691	0.460883	81.786	0.563118	0.0299808
ENSG00000187730.9	GABRD	protein_coding	chr1	2019329	2030758	+	464.138	0.0204405	0.906931	0.999659	412.41	-0.0201655	0.89458	0.963766	404.389	-0.61835	0.00154619	0.0133657	579.488	-0.35212	0.00528428	0.0364662	621.366	-0.264742	0.0385484	0.107192	405.074	-0.32791	0.171215	0.998654	334.267	-0.238994	0.154369	0.508894	371.151	-0.499772	0.00365445	0.0459243	476.195	-0.695196	1.58e-10	7.97e-09	521.574	-0.609609	3.09e-05	0.000197402	488.941	0.0376338	0.798193
ENSG00000067606.17	PRKCZ	protein_coding	chr1	2050411	2185395	+	799.44	0.060663	0.692956	0.999659	1006.43	0.486055	3.82e-05	0.000761552	1210.73	0.870813	1.21e-08	6.54e-07	1951.81	0.456824	1.21e-06	2.96e-05	2058.44	0.70861	4.25e-16	2.33e-14	772.188	0.0223467	0.896356	0.998654	746.465	0.0634085	0.524123	0.819755	813.082	0.187647	0.159814	0.475145	1671.68	0.311347	3.56e-06	7.3e-05	1788.84	0.551121	1.31e-11	2.78e-10	875.838	0.183728	0.182608
ENSG00000162585.17	FAAP20	protein_coding	chr1	2184461	2212720	-	1731.81	-0.00729174	0.955214	0.999659	2244.47	0.179475	0.0600339	0.216817	2276.55	0.175982	0.193801	0.417376	2342.33	0.311059	0.00288027	0.0224409	3333.62	0.586281	3.2e-11	9e-10	1707.97	0.0140481	0.922142	0.998654	1931.11	0.146501	0.0786301	0.370858	2007.44	0.156825	0.146793	0.453896	2019.49	0.176673	0.00669895	0.042253	3172.59	0.643704	6.43e-14	1.93e-12	1895.71	0.116635	0.326248
ENSG00000157933.10	SKI	protein_coding	chr1	2228319	2310213	+	896.766	0.349421	0.52775	0.999659	711.398	-1.19032	0.00194648	0.0177411	631.686	-0.112211	0.825497	0.926187	4133.49	0.280965	0.00125766	0.0116003	3651.1	0.182319	0.059486	0.150178	647.137	-0.562446	0.457665	0.998654	849.013	-0.0417386	0.680645	0.899584	789.31	0.770216	0.0227191	0.15951	3586.81	0.164468	0.00639881	0.040787	3274.12	0.0852774	0.369467	0.541448	968.471	0.427797	0.435447
ENSG00000116151.14	MORN1	protein_coding	chr1	2321253	2391707	-	130.691	-0.0218261	0.924912	0.999659	94.714	0.0644613	0.779118	0.916516	87.6564	-0.575861	0.0281121	0.114622	160.013	-0.662405	0.00058447	0.00612963	140.812	-0.416783	0.0506446	0.133182	129.97	0.0260739	0.922153	0.998654	87.1052	0.213587	0.375634	0.728076	83.2336	-0.34539	0.177253	0.500618	158.87	-0.33473	0.046411	0.181007	140.629	-0.183857	0.349922	0.520733	140.709	0.0591409	0.790427
ENSG00000157916.20	RER1	protein_coding	chr1	2391775	2405442	+	3167.63	-0.137566	0.405074	0.999659	3616.14	0.133718	0.209575	0.482444	3488.92	-0.0462642	0.776101	0.900027	2862.41	-0.00965664	0.919181	0.969895	3441.94	0.167007	0.0508084	0.133444	3390.12	0.120033	0.537804	0.998654	3075.32	0.0667334	0.418607	0.758311	3031.68	-0.10981	0.275493	0.61855	2596.88	-0.00752757	0.896591	0.967162	3242.33	0.204868	0.00777683	0.0247504	3530.77	0.0435139	0.776317
ENSG00000157911.11	PEX10	protein_coding	chr1	2403964	2413797	-	1113.53	0.0142102	0.941504	0.999659	1160.87	0.164457	0.147336	0.391945	1024.32	-0.00432312	0.977601	0.991462	1073.92	-0.114785	0.287492	0.569096	1326.09	0.19989	0.0469109	0.12519	1116.38	0.0815297	0.667599	0.998654	912.945	-0.127374	0.159809	0.516832	840.408	-0.242516	0.0416807	0.231236	994.275	-0.0507131	0.523387	0.784632	1251.93	0.242568	0.00823726	0.0260038	1309.76	0.329007	0.0401906
ENSG00000149527.18	PLCH2	protein_coding	chr1	2425980	2505532	+	17.0548	0.779912	0.171828	0.999659	8.81437	-1.00418	0.17744	0.439151	8.19315	-1.74761	0.0365338	0.137011	80.4718	-0.574816	0.0284144	0.128748	55.5219	0.0464625	0.886436	0.940707	12.2046	-0.000952455	0.999029	0.999965	10.4463	0.0517991	0.933499	0.983357	13.5283	0.495737	0.424282	0.749633	72.605	-0.592308	0.0270171	0.122208	52.5733	0.0962361	0.762156	0.863378	15.737	0.491562	0.387771
ENSG00000157881.16	PANK4	protein_coding	chr1	2508537	2526597	-	535.78	0.00548563	0.976278	0.999659	900.873	0.142014	0.190942	0.457089	868.578	0.0464939	0.753169	0.8874	1015.87	0.188437	0.0587482	0.211617	1110.28	0.162081	0.107589	0.234322	539.491	0.0863281	0.652621	0.998654	726.442	-0.0770234	0.475789	0.795534	739.693	-0.0740032	0.572138	0.840666	880.362	0.0656334	0.414673	0.703373	1001.57	0.0834603	0.39797	0.569678	600.115	0.192373	0.177976
ENSG00000197921.6	HES5	protein_coding	chr1	2528745	2530263	-	#N/A				#N/A				#N/A				#N/A				#N/A				#N/A				#N/A				#N/A				#N/A				#N/A				#N/A
ENSG00000157873.18	TNFRSF14	protein_coding	chr1	2555639	2565382	+	#N/A				3.15749	4.96204	0.00261244	0.0221258	19.8696	7.59946	4.62e-09	2.84e-07	39.2051	7.66803	3.41e-10	1.71e-08	51.1808	8.04301	5.68e-11	1.53e-09	#N/A				#N/A				#N/A				19.1422	6.76239	5.35e-08	1.67e-06	28.6633	7.30492	4.18e-09	6e-08	#N/A
ENSG00000157870.17	PRXL2B	protein_coding	chr1	2586491	2591469	+	918.864	0.299899	0.0351082	0.999659	1269.31	0.0686358	0.561752	0.799677	1089.42	0.576013	0.000376706	0.00431822	1586.54	0.25927	0.0109586	0.0638138	1704.65	0.277479	0.00610564	0.0239116	877.613	0.234589	0.181454	0.998654	1044.85	-0.0934438	0.372523	0.726195	811.081	0.120801	0.357179	0.695051	1373.57	0.134949	0.0548661	0.203289	1541.64	0.206853	0.0176861	0.0498824	1037.01	0.488598	0.000262933
ENSG00000142606.16	MMEL1	protein_coding	chr1	2590639	2633016	-	298.794	0.378057	0.0445084	0.999659	371.981	0.235487	0.10653	0.316579	342.008	0.819841	5.4e-05	0.000889979	482.543	0.227465	0.0669312	0.231487	614.032	0.676177	4.15e-08	6.5e-07	276.545	0.229689	0.299876	0.998654	283.92	-0.137192	0.360288	0.718357	235.582	0.192631	0.303227	0.64692	420.922	0.121637	0.247066	0.534462	558.829	0.625797	2.61e-07	2.65e-06	351.732	0.661821	0.000323456
ENSG00000215912.12	TTC34	protein_coding	chr1	2635976	2801717	-	#N/A				#N/A				#N/A				7.37762	1.26781	0.102606	0.308758	3.62547	3.22705	0.032255	0.0929456	#N/A				#N/A				#N/A				5.01439	0.655202	0.457125	0.736992	3.80085	3.44586	0.0224172	0.0608612	#N/A
ENSG00000169717.7	ACTRT2	protein_coding	chr1	3021467	3022903	+	#N/A				#N/A				#N/A				#N/A				#N/A				#N/A				#N/A				#N/A				#N/A				#N/A				#N/A
ENSG00000142611.17	PRDM16	protein_coding	chr1	3069168	3438621	+	75.8123	0.474361	0.264341	0.999659	30.8235	-1.66229	0.000528167	0.00634576	27.9231	-0.830591	0.066038	0.206987	241.762	-1.06092	3.91e-11	2.33e-09	153.02	-1.54524	5.4e-13	2.01e-11	48.0623	-0.865433	0.169514	0.998654	33.1247	-0.684732	0.0720938	0.353562	33.2756	0.138803	0.733084	0.914168	216.334	-1.11067	8.47e-13	6.05e-11	139.569	-1.63898	8.1e-12	1.78e-10	61.7808	-0.220017	0.644323
ENSG00000130762.15	ARHGEF16	protein_coding	chr1	3454665	3481113	+	552.585	0.0396945	0.834329	0.999659	529.612	-0.46737	0.00453687	0.0339033	544.74	-0.0260841	0.903159	0.961181	1757.02	0.0877981	0.428852	0.701697	1627.13	0.04045	0.667021	0.806549	526.976	-0.0351013	0.880665	0.998654	514.588	-0.115803	0.356464	0.715567	494.17	0.0328725	0.847019	0.954852	1528.16	-0.0294117	0.66369	0.868778	1551.77	0.115657	0.190752	0.334452	599.568	0.13772	0.35622
ENSG00000162591.16	MEGF6	protein_coding	chr1	3487951	3611508	-	231.668	0.332101	0.163421	0.999659	395.208	-0.613044	0.00417772	0.0318655	427.367	0.0810106	0.778131	0.901044	2230.64	0.601177	2.88e-08	1.06e-06	1781.39	0.265603	0.00955614	0.0347158	176.559	-0.395532	0.259017	0.998654	387.274	-0.215495	0.144434	0.494546	440.84	0.472673	0.0111466	0.101653	1867.41	0.405423	1.88e-07	5.24e-06	1728.69	0.379872	6.24e-06	4.67e-05	205.771	-0.126762	0.598151
ENSG00000158109.15	TPRG1L	protein_coding	chr1	3625015	3630127	+	1115.19	0.024505	0.876373	0.999659	1841.54	0.308372	0.00339299	0.0271044	1789.2	0.42271	0.00364349	0.0259751	1468.98	0.284844	0.00490019	0.0344087	1858.24	0.481966	2.19e-07	2.9e-06	1294.07	0.47612	0.00447354	0.88822	1658.3	0.394559	1.87e-06	0.00031734	1545.51	0.352868	0.00188973	0.0285379	1395.14	0.404753	2.14e-07	5.87e-06	1796.89	0.580268	1.02e-11	2.19e-10	1255.92	0.224383	0.100692
ENSG00000116213.16	WRAP73	protein_coding	chr1	3630767	3652761	-	1118.26	-0.0781554	0.653481	0.999659	1120.36	-0.0523618	0.656382	0.854887	1050.85	-0.167817	0.302149	0.547454	1111.54	-0.227763	0.0251965	0.118143	1163.6	-0.0847552	0.401971	0.592854	1239.97	0.269532	0.172145	0.998654	972.258	-0.0624548	0.493238	0.801977	910.201	-0.244124	0.0522309	0.263174	1038.19	-0.135815	0.0758339	0.255837	1093.19	-0.0518894	0.581522	0.731534	1212.08	0.0204759	0.900441
ENSG00000078900.15	TP73	protein_coding	chr1	3652516	3736201	+	353.556	0.402106	0.210592	0.999659	233.431	-1.38508	7.91e-10	6.74e-08	182.52	-0.38031	0.274081	0.516885	1327.23	-0.316273	0.000851706	0.00839898	1363.52	-0.431833	0.000451703	0.0026129	243.696	-0.653555	0.141091	0.998654	274.081	-0.210743	0.182596	0.546111	234.439	0.634876	0.16752	0.48628	1330.28	-0.00796416	0.913272	0.973247	1337.14	-0.252952	0.0106433	0.0323496	346.166	0.227021	0.468403
ENSG00000162592.10	CCDC27	protein_coding	chr1	3746460	3771645	+	#N/A				#N/A				#N/A				3.38796	3.00452	0.0397673	0.162458	2.22435	0.542925	0.765603	0.872262	#N/A				#N/A				#N/A				2.00954	2.23719	0.170588	0.431312	#N/A				#N/A
ENSG00000235169.11	SMIM1	protein_coding	chr1	3772749	3775982	+	60.6605	0.302295	0.371208	0.999659	84.9613	0.290162	0.26398	0.551924	132.947	-0.0771685	0.744948	0.883834	78.0776	0.0147785	0.952704	0.984055	123.13	0.410242	0.077017	0.181897	53.7307	0.0363278	0.917408	0.998654	77.7892	0.41644	0.0804616	0.37602	116.426	-0.118626	0.590569	0.849152	73.6543	0.12386	0.601406	0.834063	137.57	0.850615	4.96e-05	0.000302105	64.2889	0.339295	0.300972
ENSG00000130764.10	LRRC47	protein_coding	chr1	3778559	3796498	-	1484.18	0.0557857	0.682586	0.999659	1420.17	-0.105566	0.284798	0.575175	1308.61	-0.0719205	0.610823	0.80466	2174.25	-0.012782	0.891639	0.960504	2139.19	-0.238985	0.0117225	0.0410775	1509.23	0.161112	0.309331	0.998654	1209.46	-0.172756	0.0435857	0.273487	1178.44	-0.0309568	0.788744	0.933592	1916.01	-0.095063	0.145334	0.389698	1929.99	-0.33084	0.00014923	0.000800165	1626.46	0.179888	0.139015
ENSG00000116198.14	CEP104	protein_coding	chr1	3812086	3857396	-	452.127	0.315069	0.15055	0.999659	258.576	-0.223867	0.202602	0.473094	240.189	0.591435	0.0105092	0.0566809	1089.74	0.0108563	0.913926	0.968072	685.277	-0.0503334	0.673718	0.811306	358.31	-0.29081	0.305197	0.998654	233.916	-0.105444	0.488655	0.800783	185.374	0.233174	0.265902	0.609743	912.229	-0.227984	0.0029204	0.0220811	604.627	-0.204281	0.0654114	0.145462	436.169	0.0932809	0.661738
ENSG00000169598.17	DFFB	protein_coding	chr1	3857267	3885429	+	324.405	0.240967	0.202036	0.999659	338.436	-0.180552	0.226781	0.506182	258.694	-0.422826	0.0365678	0.137049	302.48	-0.371758	0.013344	0.0741183	265.035	-0.57181	0.000243546	0.00153287	338.53	0.405696	0.0721001	0.998654	283.624	-0.300879	0.0392675	0.258995	244.918	-0.212476	0.226458	0.563262	256.818	-0.595754	1.04e-05	0.000189893	239.188	-0.672365	1.82e-05	0.000122658	366.344	0.433871	0.0149486
ENSG00000198912.12	C1orf174	protein_coding	chr1	3889125	3900293	-	852	0.000499938	0.997683	0.999659	774.52	-0.188168	0.110567	0.324397	650.722	-0.436572	0.0161558	0.0769088	557.092	-0.352852	0.0036201	0.0269234	645.664	-0.114952	0.317606	0.507856	909.668	0.240274	0.241888	0.998654	711.397	-0.028099	0.7786	0.936617	699.323	0.145532	0.309906	0.651991	523.871	-0.233337	0.0229214	0.107806	588.48	-0.171429	0.177795	0.316998	923.188	0.095467	0.543907
ENSG00000196581.11	AJAP1	protein_coding	chr1	4654609	4792534	+	#N/A				#N/A				#N/A				#N/A				#N/A				#N/A				#N/A				#N/A				#N/A				#N/A				#N/A
ENSG00000131697.18	NPHP4	protein_coding	chr1	5862811	5992473	-	330.147	0.11436	0.583306	0.999659	236.555	-0.17363	0.298091	0.590556	237.843	0.0945609	0.663123	0.838574	695.264	0.199736	0.092336	0.288225	481.813	-0.000869637	0.994915	0.997305	272.659	-0.399509	0.112406	0.998654	231.106	0.160287	0.292176	0.667032	226.341	0.281017	0.19309	0.520694	597.473	0.0521413	0.567954	0.812524	406.92	-0.283589	0.0477999	0.113034	318.096	-0.126658	0.542944
ENSG00000069424.15	KCNAB2	protein_coding	chr1	5990927	6101193	+	276.029	0.498954	0.0502025	0.999659	211.454	-0.587714	0.00224116	0.0197188	186.152	0.267251	0.306749	0.55207	705.428	0.174343	0.138218	0.370795	534.809	0.1558	0.203825	0.372701	228.167	0.0562447	0.87899	0.998654	199.374	-0.318154	0.038026	0.253611	184.061	0.535541	0.0152577	0.123475	611.15	0.0491236	0.642721	0.856295	469.328	0.00287887	0.98321	0.991749	303.419	0.616866	0.0115638
ENSG00000116254.18	CHD5	protein_coding	chr1	6101787	6180321	-	92.6222	-0.0348481	0.964209	0.999659	51.523	-1.94617	5.29e-08	2.8e-06	38.35	-1.13151	0.0218739	0.0958393	603.065	-0.762264	9.39e-06	0.000176489	274.5	-1.18975	2.64e-08	4.33e-07	77.6788	-0.526052	0.62455	0.998654	58.2815	-0.651615	0.0350573	0.243618	64.0865	0.794744	0.0376655	0.217796	545.939	-0.770048	5.03e-12	3.23e-10	259.762	-1.10118	9.09e-12	1.98e-10	97.5738	-0.0166517	0.982747
ENSG00000285629.1	RP1-120G22.12	protein_coding	chr1	6159430	6197757	-	12342.4	-0.0931271	0.508918	0.999659	8962.24	0.247363	0.00662844	0.0450796	7475.95	-0.483318	0.000589607	0.00627641	3235.62	-0.304944	0.00092589	0.00900269	3588.99	-0.334137	0.000292475	0.00179774	12571.3	0.0225457	0.881931	0.998654	7528.76	0.149796	0.0670029	0.342361	7121.49	-0.250847	0.0192487	0.143041	3026.15	-0.208112	0.00607369	0.0390392	3822.91	0.0779858	0.438212	0.608696	13900.9	0.114477	0.33341
ENSG00000116251.11	RPL22	protein_coding	chr1	6185020	6209389	-	16745.3	-0.082202	0.535812	0.999659	12561.8	0.22891	0.0103629	0.0631227	10351.4	-0.526262	0.000167522	0.00224226	5380.13	-0.297547	0.000466573	0.00511099	5803.95	-0.403152	1.52e-05	0.000132829	16939.7	0.0135501	0.925207	0.998654	10516.5	0.121388	0.0998795	0.415928	9707.24	-0.340626	0.00136732	0.0228458	5032.63	-0.199665	0.00175771	0.0145132	6104.18	-0.0174917	0.842349	0.912764	18836.5	0.121296	0.28561
ENSG00000158286.13	RNF207	protein_coding	chr1	6205475	6221299	+	96.8938	0.046909	0.867575	0.999659	68.8113	0.434873	0.109519	0.322436	56.7206	0.312298	0.336471	0.582422	353.191	0.384779	0.00741789	0.0473973	196.256	0.746115	0.00305036	0.0133436	86.8974	-0.206648	0.478881	0.998654	58.9137	0.394739	0.179235	0.541396	39.2987	-0.421104	0.291013	0.63437	284.328	0.0660244	0.624031	0.846417	140.149	0.0782468	0.719129	0.832821	93.3665	-0.194221	0.460339
ENSG00000116237.16	ICMT	protein_coding	chr1	6221193	6235972	-	3230.91	0.135461	0.305797	0.999659	4116.4	0.088141	0.328822	0.621174	3781.62	-0.0203266	0.891915	0.955506	3655.82	-0.18703	0.0273571	0.125095	4165.43	-0.217505	0.0238925	0.0730958	3236.13	0.197732	0.216258	0.998654	3327.48	-0.128287	0.0826367	0.38119	3004.19	-0.363427	0.00108581	0.0191669	3453.01	-0.0629836	0.255461	0.544887	3812.67	-0.2631	0.00161912	0.00638381	3455.12	0.191167	0.10771
ENSG00000173673.8	HES3	protein_coding	chr1	6244179	6245578	+	#N/A				#N/A				#N/A				#N/A				#N/A				#N/A				#N/A				#N/A				#N/A				#N/A				#N/A
ENSG00000158292.7	GPR153	protein_coding	chr1	6247353	6261098	-	145.874	0.223098	0.443045	0.999659	280.702	-0.185282	0.334911	0.627812	325.465	0.667265	0.010293	0.0558868	1014.74	0.461209	0.000213051	0.002657	1043.67	0.459784	7.65e-05	0.000553622	120.473	-0.27164	0.42454	0.998654	255.936	-0.0492855	0.76037	0.92982	306.409	0.799816	1.89e-05	0.000771416	820.543	0.162977	0.0431424	0.172127	916.356	0.3168	0.00100466	0.0042446	153.662	0.236709	0.414969
ENSG00000097021.20	ACOT7	protein_coding	chr1	6264269	6393767	-	3917.43	0.0917404	0.49475	0.999659	3077.8	0.0813382	0.395997	0.68233	2786.8	0.0936882	0.516993	0.740558	3883.64	0.118655	0.19638	0.459625	4649.18	0.0974558	0.314549	0.504779	3857.64	0.107875	0.464401	0.998654	2587.35	-0.019235	0.807693	0.947962	2331.53	-0.0781713	0.473632	0.78193	3738.76	0.280419	4.05e-07	1.06e-05	4616.25	0.278076	9.21e-05	0.00052485	4138.55	0.11447	0.340987
ENSG00000069812.11	HES2	protein_coding	chr1	6412418	6424670	-	166.072	0.242772	0.2364	0.999659	206.177	0.729572	0.000470821	0.0058057	263.836	0.989996	4.95e-07	1.73e-05	431.003	0.641409	4.83e-06	9.81e-05	312.774	0.58775	0.000584748	0.00325493	144.357	-0.0915819	0.737546	0.998654	142.874	0.157784	0.445946	0.774801	192.531	0.542246	0.00405455	0.0499375	383.463	0.595405	4.53e-07	1.16e-05	317.034	0.79373	3.81e-07	3.74e-06	194.001	0.518915	0.00931089
ENSG00000187017.17	ESPN	protein_coding	chr1	6424776	6461367	+	1206.58	0.0329099	0.882505	0.999659	1154.18	-0.997886	0.00116787	0.0118236	1059.9	-0.674825	0.00912426	0.0512215	3509.27	0.029352	0.733315	0.892919	3679.06	0.0239994	0.78669	0.884407	1018.32	-0.425579	0.152236	0.998654	1360.41	0.0452689	0.684983	0.901985	1366.39	0.441776	0.198135	0.528082	3223.97	0.0663037	0.300498	0.595604	3679.67	0.228105	0.00261994	0.00974618	1335.47	0.185882	0.378486
ENSG00000215788.11	TNFRSF25	protein_coding	chr1	6460786	6466175	-	133.167	0.231228	0.451627	0.999659	92.0345	-0.447805	0.0991261	0.301795	101.665	0.465715	0.20105	0.427036	665.931	0.337141	0.00229326	0.0188057	569.512	0.952653	5.17e-10	1.19e-08	105.65	-0.390863	0.383162	0.998654	88.8297	-0.121539	0.58506	0.855176	97.1441	0.638898	0.040983	0.229079	549.949	0.0879298	0.374671	0.669549	486.97	0.764544	2.14e-09	3.19e-08	141.048	0.259848	0.401543
ENSG00000171680.23	PLEKHG5	protein_coding	chr1	6467122	6520074	-	368.875	0.11348	0.664308	0.999659	368.458	-0.325863	0.0498512	0.190781	401.58	0.326411	0.178345	0.397135	1706.93	0.212961	0.0183478	0.0935612	1316.22	0.206066	0.0370396	0.103718	298.623	-0.46916	0.142129	0.998654	333.414	-0.203082	0.141161	0.489954	358.245	0.336477	0.0391876	0.22312	1431.83	-0.00278304	0.966892	0.990514	1197.12	0.150636	0.115475	0.228003	354.863	-0.132797	0.619637
ENSG00000162408.11	NOL9	protein_coding	chr1	6521347	6554513	-	496.608	0.248703	0.150049	0.999659	305.439	-0.26295	0.109929	0.323197	270.852	-0.0599123	0.762044	0.892397	791.309	-0.0828468	0.439821	0.710783	596.82	-0.360535	0.00801538	0.0300327	428.999	-0.102937	0.632746	0.998654	279.144	-0.115203	0.412914	0.754579	242.444	-0.0387027	0.826976	0.947485	720.155	-0.0721058	0.3894	0.681524	525.692	-0.543644	9.22e-06	6.66e-05	482.122	0.039277	0.814294
ENSG00000173662.21	TAS1R1	protein_coding	chr1	6555307	6579755	+	#N/A				4.63728	3.54727	0.00892221	0.0563934	6.24549	5.92784	5.06e-05	0.000848555	12.8728	3.50355	8.97e-06	0.000169501	7.95868	2.47322	0.00691385	0.026527	#N/A				#N/A				#N/A				5.89098	2.40092	0.0106397	0.0604967	5.1938	1.86511	0.0718763	0.156709	#N/A
ENSG00000204859.13	ZBTB48	protein_coding	chr1	6579994	6589280	+	241.707	0.013262	0.945417	0.999659	196.959	0.334287	0.0627259	0.223223	211.592	0.419704	0.0476593	0.165791	388.922	0.170542	0.193425	0.455131	356.147	0.468602	0.00129897	0.0064891	223.147	-0.159787	0.444944	0.998654	164.591	0.22618	0.185585	0.550057	165.242	0.0762947	0.712128	0.905741	324.04	-0.0672331	0.584082	0.823123	292.341	0.144995	0.334522	0.504529	258.355	0.0702977	0.682044
ENSG00000162413.16	KLHL21	protein_coding	chr1	6590724	6614607	-	984.217	0.32374	0.0346593	0.999659	804.993	0.343542	0.00329414	0.0264539	800.726	0.59502	0.0017714	0.0149034	1726.2	0.458696	3.94e-06	8.23e-05	1465.36	0.448331	4.04e-06	4.02e-05	908.807	0.16876	0.352942	0.998654	638.255	0.092905	0.382348	0.731642	640.271	0.334089	0.0281446	0.182842	1588.3	0.49559	2.25e-14	1.92e-12	1280.66	0.292813	0.00159215	0.00628987	1079.18	0.439922	0.00184002
ENSG00000116273.6	PHF13	protein_coding	chr1	6613731	6624030	+	1012.82	0.0744058	0.603433	0.999659	1169.95	-0.0287111	0.806878	0.928149	1097.31	-0.0245042	0.884784	0.952862	1476.03	0.0462447	0.651884	0.850903	1460.93	-0.344713	0.00138627	0.00685792	947.187	-0.0568894	0.714537	0.998654	1009.37	-0.0544221	0.609608	0.865603	972.302	-0.0319712	0.805229	0.939227	1324.42	0.0179162	0.799969	0.929861	1333.9	-0.400638	9.3e-06	6.71e-05	1062.47	0.0781889	0.597907
ENSG00000041988.15	THAP3	protein_coding	chr1	6624866	6635586	+	1031.07	0.190717	0.170947	0.999659	739.909	0.11216	0.327468	0.62029	707.29	0.0505261	0.74316	0.883099	1144.68	-0.0107597	0.91727	0.969319	1315.44	0.105038	0.274654	0.459316	986.907	0.129471	0.506548	0.998654	603.502	-0.076096	0.464991	0.789201	575.089	-0.211285	0.12939	0.426195	1083.7	0.109892	0.182146	0.448741	1279.53	0.228298	0.0242949	0.0651707	1165.06	0.389009	0.00156459
ENSG00000007923.16	DNAJC11	protein_coding	chr1	6634168	6701924	-	1447.23	0.238511	0.147358	0.999659	887.098	-0.333657	0.00686091	0.0462251	757.039	-0.0764906	0.683255	0.851603	1723.2	-0.148586	0.179551	0.434919	1667.87	-0.268959	0.00449433	0.0185446	1290.22	-0.0210825	0.92779	0.998654	808.334	-0.190656	0.0419404	0.267456	655.916	-0.152781	0.32329	0.66478	1630.01	-0.0237797	0.746891	0.90788	1626.27	-0.120546	0.190587	0.334211	1542.42	0.284107	0.0748679
ENSG00000171735.19	CAMTA1	protein_coding	chr1	6785454	7769706	+	1027.36	-0.205821	0.254614	0.999659	1384.37	-0.0769491	0.470501	0.735985	1380.81	-0.224024	0.12479	0.314529	801.531	0.0166868	0.876229	0.954002	1043.59	0.157328	0.139541	0.283295	1120.2	0.109645	0.577251	0.998654	1238.56	0.00141774	0.987739	0.996257	1378.79	0.120776	0.339516	0.679804	720.262	-0.00845338	0.924327	0.976935	1013.78	0.275157	0.0144024	0.0419164	1165.87	0.0309581	0.857871
ENSG00000049245.13	VAMP3	protein_coding	chr1	7771296	7781432	+	1999.6	-0.0768221	0.556928	0.999659	2482.16	-0.206213	0.0365552	0.154999	2442.23	-0.311924	0.0330399	0.128169	2551.95	-0.19016	0.0305199	0.135447	2564.87	-0.29301	0.0012507	0.00628451	2003.95	-0.00827479	0.956765	0.998654	2351.91	0.0444907	0.571407	0.846775	2402.06	0.000975709	0.992911	0.999557	2382.84	-0.0998571	0.106723	0.320253	2458.23	-0.193876	0.0229267	0.0620771	2076.36	-0.103629	0.371145
ENSG00000049246.15	PER3	protein_coding	chr1	7784291	7845177	+	36.9951	0.424896	0.285939	0.999659	85.0585	0.854606	0.000745489	0.00831779	135.819	2.45186	6.15e-19	1.68e-16	327.811	0.586812	9.58e-05	0.0013351	249.097	1.19889	2.3e-10	5.59e-09	29.0635	-0.172188	0.692964	0.998654	63.4024	0.491616	0.07716	0.367208	71.6126	1.50965	2.43e-06	0.000133361	292.132	0.545885	0.000105646	0.00141415	182.272	0.678515	0.00130315	0.00529207	43.7243	0.723633	0.0610909
ENSG00000049247.14	UTS2	protein_coding	chr1	7843083	7853512	-	36.6472	-0.864046	0.0316168	0.999659	80.3941	0.305394	0.21949	0.496898	106.892	0.823695	0.000780962	0.00781444	117.357	0.835149	6.87e-05	0.00100067	118.237	1.29552	4.18e-08	6.55e-07	52.446	0.344551	0.422598	0.998654	89.9078	0.906186	6.28e-05	0.00432052	101.918	0.981836	2.56e-05	0.000992085	97.8308	0.640856	0.0020157	0.0162353	93.0957	0.952843	0.000340132	0.00165026	41.2492	-0.582332	0.130908
ENSG00000049249.9	TNFRSF9	protein_coding	chr1	7915871	7943165	-	2.09437	-2.42253	0.196086	0.999659	3.13396	1.67893	0.19553	0.463556	14.0059	0.98435	0.148921	0.352724	6.20578	0.427909	0.655349	0.852341	7.93863	2.43366	0.00701969	0.0268917	3.31932	-0.0947093	0.943362	0.998654	#N/A				9.80944	0.44086	0.551463	0.829129	6.57663	0.815778	0.309711	0.604955	3.60977	1.11408	0.348308	0.519202	#N/A
ENSG00000116288.13	PARK7	protein_coding	chr1	7954291	7985505	+	8997.11	-0.168956	0.337943	0.999659	8389.33	0.188924	0.0531292	0.199411	7472.05	-0.159237	0.301656	0.546916	3802.07	0.0330159	0.728085	0.890335	5502.85	0.17179	0.0394242	0.109104	9977.65	0.18908	0.344115	0.998654	7135.41	0.123539	0.153592	0.508113	6724.38	-0.118119	0.229993	0.567847	3478.07	0.0580638	0.320491	0.616069	5496.27	0.362802	1.18e-05	8.28e-05	9999.27	0.00547242	0.97344
ENSG00000116285.13	ERRFI1	protein_coding	chr1	8004404	8026309	-	36433.3	-0.473765	0.017647	0.999659	12718.1	-0.23944	0.0484926	0.187414	15806.8	-1.12169	5.99e-09	3.55e-07	7504.41	-0.951999	6.42e-19	1.05e-16	9308.95	-1.07072	2.63e-28	4e-26	36441.6	-0.400957	0.143459	0.998654	13585	0.339961	0.16117	0.518236	18626.8	-0.0930129	0.769992	0.92705	8610.87	-0.120092	0.474442	0.751012	11000.4	-0.187869	0.115417	0.227943	31081.8	-1.32032	8e-13
ENSG00000162426.16	SLC45A1	protein_coding	chr1	8318114	8344167	+	477.227	-0.108828	0.583434	0.999659	316.081	-0.265414	0.0768124	0.254967	367.453	-0.305025	0.1284	0.32121	490.456	-0.11488	0.414168	0.689469	606.511	0.183952	0.146064	0.292915	403.766	-0.585083	0.0083619	0.998654	310.776	0.0944503	0.558265	0.839554	394.235	0.245899	0.246755	0.58606	448.358	-0.0864661	0.45551	0.735931	600.251	0.353893	0.00995088	0.0305734	461.313	-0.360542	0.0963752
ENSG00000142599.19	RERE	protein_coding	chr1	8352397	8848921	-	486.169	0.38094	0.546779	0.999659	227.055	-2.06638	1.28e-20	8.95e-18	194.616	-0.808858	0.23214	0.465676	2463.5	0.256252	0.0525888	0.196373	1880.97	0.262465	0.0458592	0.123023	331.277	-0.728922	0.43598	0.998654	328.805	0.0846372	0.579026	0.851713	299.822	0.783449	0.136716	0.436878	2110.71	0.103747	0.121633	0.34836	1661.17	0.12642	0.293018	0.460093	485.093	0.255354	0.687906
ENSG00000074800.16	ENO1	protein_coding	chr1	8861000	8879190	-	99138.5	-0.128445	0.427147	0.999659	64800.3	-0.0591951	0.519488	0.772062	56313.7	-0.275445	0.0343438	0.131406	44530.3	-0.110809	0.223688	0.497086	54622.2	-0.115982	0.173835	0.331903	102535	0.0323676	0.856354	0.998654	58378.9	0.0387802	0.557512	0.839225	51656.5	-0.173467	0.057619	0.278492	41895.2	-0.00162558	0.974336	0.992452	52017.9	-0.0419988	0.54732	0.704054	102667	-0.164486	0.262878
ENSG00000131686.15	CA6	protein_coding	chr1	8945867	8975092	+	#N/A				#N/A				#N/A				1.4153	3.85494	0.0770827	0.256188	2.27523	4.52098	0.0147366	0.0494984	#N/A				#N/A				#N/A				#N/A				#N/A				#N/A
ENSG00000197241.4	SLC2A7	protein_coding	chr1	9002973	9026423	-	3.56981	0.720939	0.552121	0.999659	4.69009	-0.500752	0.608129	0.825463	4.70651	-0.799155	0.452767	0.690432	2.6974	-0.925227	0.457267	0.725083	3.75398	0.631717	0.601434	0.759862	3.89427	0.970901	0.452921	0.998654	#N/A				3.66801	-1.40971	0.256092	0.598143	2.86498	-0.374093	0.747696	0.90798	3.0544	0.27879	0.820047	0.900011	#N/A
ENSG00000142583.18	SLC2A5	protein_coding	chr1	9035106	9088478	-	#N/A				#N/A				#N/A				1.70967	1.93053	0.268096	0.547308	3.39533	5.09543	0.00223496	0.0102645	#N/A				#N/A				#N/A				#N/A				#N/A				#N/A
ENSG00000180758.12	GPR157	protein_coding	chr1	9100305	9129102	-	83.0973	0.277981	0.394547	0.999659	66.3187	-0.403214	0.152325	0.399688	83.0355	0.234818	0.474899	0.709111	332.885	0.140696	0.412617	0.6884	202.648	-0.0493125	0.789288	0.886252	65.9726	-0.326996	0.490361	0.998654	68.6001	0.11597	0.637786	0.878294	75.4245	0.290568	0.334467	0.675526	289.342	0.0155555	0.912387	0.973024	184.297	-0.106807	0.540451	0.698807	85.6704	0.237173	0.467978
ENSG00000049239.13	H6PD	protein_coding	chr1	9234774	9271337	+	543.559	-0.070963	0.83334	0.999659	435.281	-0.803135	1.08e-06	3.72e-05	470.697	-0.411978	0.443417	0.683275	1798.95	-0.191818	0.139267	0.372768	1049.33	-0.493143	0.000768857	0.00412599	411.628	-0.968788	0.0229863	0.998654	429.632	-0.352773	0.00667561	0.0965189	435.437	-0.281079	0.14114	0.443876	1484.45	-0.500331	7.14e-13	5.17e-11	915.934	-0.716342	8.66e-08	9.63e-07	528.651	-0.298489	0.572872
ENSG00000171621.14	SPSB1	protein_coding	chr1	9292894	9369532	+	236.787	-0.0248195	0.903711	0.999659	410.399	0.0948113	0.493728	0.753577	468.675	0.257066	0.141193	0.341542	687.19	0.0150888	0.897346	0.962189	605.848	-0.0418827	0.730236	0.849467	224.78	-0.113419	0.632049	0.998654	329.344	-0.143012	0.284131	0.659379	411.837	0.229349	0.128036	0.424181	635.298	0.0696307	0.459271	0.738705	598.193	0.13335	0.311832	0.480487	288.884	0.389973	0.0243938
ENSG00000171612.7	SLC25A33	protein_coding	chr1	9539465	9585173	+	780.512	-0.0352805	0.836174	0.999659	1015.41	0.11752	0.32322	0.616367	964.662	-0.121827	0.494321	0.723766	680.639	-0.0690367	0.570814	0.804799	898.541	0.0547648	0.63447	0.783333	919.57	0.462246	0.0277803	0.998654	937.464	0.274225	0.00821079	0.109727	1003.75	0.321388	0.00748153	0.0766004	682.907	0.215122	0.0171499	0.087141	867.774	0.16285	0.202261	0.349592	934.368	0.33062	0.0472102
ENSG00000188807.13	TMEM201	protein_coding	chr1	9588911	9614877	+	529.522	0.520886	0.0191497	0.999659	467.457	-0.779694	4.46e-06	0.000125679	328.565	-0.269787	0.226251	0.458672	1113.48	0.115077	0.275664	0.556154	1251.26	-0.0654917	0.545394	0.716414	424.868	-0.00475225	0.987408	0.999442	483.286	-0.186994	0.11566	0.445465	369.335	0.394289	0.0295844	0.187683	1003.77	0.0993709	0.280676	0.574964	1124.21	-0.163189	0.138912	0.26243	559.551	0.542581	0.0110251
ENSG00000171608.16	PIK3CD	protein_coding	chr1	9651731	9729114	+	296.618	0.528582	0.0182068	0.999659	222.59	-0.52605	0.00708645	0.0474127	227.192	0.318689	0.142539	0.343676	834.291	0.178887	0.0939093	0.291584	737.366	0.416191	0.000720474	0.00390415	247.533	0.116549	0.737363	0.998654	209.213	-0.272442	0.0839293	0.382969	202.143	0.321735	0.0893303	0.350221	690.887	-0.0787812	0.37967	0.673531	662.391	0.328965	0.00502329	0.0170439	313.308	0.54952	0.0111604
ENSG00000171603.18	CLSTN1	protein_coding	chr1	9728926	9823984	-	3275.4	0.209175	0.434248	0.999659	2483.14	-0.624321	0.0902466	0.282852	2498.19	0.369585	0.17376	0.390392	13075.6	0.451653	3.23e-08	1.18e-06	10308.4	0.296988	0.00127188	0.00637297	2511.27	-0.537039	0.126248	0.998654	2526.82	-0.108125	0.265839	0.641785	2584.89	0.737611	0.0503522	0.257393	10813.1	0.214042	4.24e-06	8.55e-05	8856.98	0.0862407	0.34942	0.520245	3296.68	0.100166	0.703889
ENSG00000178585.15	CTNNBIP1	protein_coding	chr1	9848276	9910336	-	916.491	-0.161229	0.332355	0.999659	1500.6	0.313222	0.00308053	0.0251851	1681.74	-0.210856	0.170059	0.384538	1295.7	0.124129	0.278541	0.559094	1580.61	-0.0362297	0.711492	0.836676	975.461	0.0829683	0.664964	0.998654	1261.59	0.220226	0.0154047	0.156265	1535.69	-0.123852	0.284736	0.627734	1150.07	0.0635704	0.392107	0.683929	1595.05	0.195727	0.0190941	0.0531715	1005.78	-0.0233698	0.868922
ENSG00000162441.12	LZIC	protein_coding	chr1	9922113	9943407	-	746.61	0.0813693	0.571263	0.999659	410.774	-0.280833	0.0318373	0.140822	402.231	-0.247114	0.154589	0.361467	581.395	-0.292731	0.0119595	0.0680171	550.471	-0.586995	1.6e-06	1.76e-05	702.462	-0.0322586	0.851593	0.998654	390.509	-0.0137938	0.91218	0.978947	385.816	-0.0130823	0.930412	0.980378	551.067	-0.157536	0.116762	0.339205	555.358	-0.305589	0.00649757	0.0212722	780.725	0.075555	0.573417
ENSG00000173614.14	NMNAT1	protein_coding	chr1	9943428	9985501	+	149.68	-0.0455919	0.868062	0.999659	97.2378	-0.472676	0.0534169	0.199987	73.0904	-0.368301	0.18863	0.410707	321.23	-0.268525	0.0569355	0.207151	204.569	-0.393242	0.0314393	0.0909588	138.659	-0.21003	0.507572	0.998654	92.663	-0.181193	0.414676	0.755777	75.1354	0.0771766	0.770986	0.927281	302.865	-0.149208	0.222664	0.505491	195.421	-0.29758	0.0909892	0.189062	164.426	0.0910702	0.719473
ENSG00000162444.12	RBP7	protein_coding	chr1	9997206	10016021	+	774.316	-0.194745	0.369492	0.999659	712.623	-0.0514322	0.710881	0.883095	702.633	-0.578448	0.00499749	0.0329302	283.863	-0.509442	0.00277078	0.0217881	440.959	-0.135469	0.395997	0.587449	868.747	0.197998	0.394517	0.998654	709.725	0.318476	0.00713249	0.100143	783.784	0.135798	0.33689	0.677244	286.081	-0.163128	0.193713	0.466072	484.586	0.330688	0.00860883	0.0270039	890.778	0.0799667	0.694435
ENSG00000130939.20	UBE4B	protein_coding	chr1	10032832	10181239	+	1235.04	0.0455334	0.792083	0.999659	854.608	-0.278785	0.0276451	0.128185	699.377	-0.0441283	0.811931	0.919981	2038.17	-0.0606463	0.488984	0.747774	1581.44	-0.342776	0.00201914	0.00941782	1074.48	-0.310827	0.141324	0.998654	746.657	-0.267321	0.0131966	0.14496	608.734	-0.105513	0.465979	0.777248	1844.55	-0.0651975	0.314176	0.609956	1403.4	-0.496032	4.61e-07	4.45e-06	1243.99	-0.0683474	0.678016
ENSG00000054523.19	KIF1B	protein_coding	chr1	10210570	10381603	+	1122.12	0.106329	0.677286	0.999659	814.778	-0.146284	0.241376	0.523999	863.552	0.592112	0.0108111	0.0578721	3231.64	0.188139	0.0252407	0.118288	1672.58	-0.181631	0.0676188	0.165306	897.674	-0.519788	0.0928339	0.998654	683.523	-0.261521	0.0129497	0.143127	634.748	0.102646	0.522705	0.813457	2572.2	-0.188322	0.00289177	0.0218973	1380	-0.574758	7.05e-10	1.14e-08	1047.62	-0.232972	0.350879
ENSG00000142657.21	PGD	protein_coding	chr1	10398592	10420511	+	5960.19	0.0310218	0.834106	0.999659	5497.27	0.234817	0.00646424	0.0442657	4675.12	0.107572	0.421786	0.662706	4449.55	0.16141	0.0538099	0.199409	5795.63	0.114817	0.19956	0.367325	6075.6	0.143892	0.402917	0.998654	4561.36	0.102969	0.177587	0.538866	3929.56	-0.0488136	0.622333	0.863821	4106.1	0.210135	0.000438293	0.00460863	5414.81	0.130905	0.0920647	0.190767	6094.64	-0.039765	0.77304
ENSG00000251503.8	CENPS-CORT	protein_coding	chr1	10430102	10452153	+	572.412	0.039953	0.809373	0.999659	528.929	-0.174563	0.169017	0.426439	398.881	-0.382519	0.0259405	0.108044	374.491	-0.415813	0.0020338	0.0171579	423.928	-0.276416	0.055139	0.141875	576.75	0.120283	0.532819	0.998654	471.388	-0.104764	0.373379	0.726412	385.462	-0.115115	0.455826	0.771096	355.264	-0.265289	0.0253677	0.116433	422.397	-0.065564	0.627571	0.767077	627.587	0.166104	0.279998
ENSG00000175279.22	CENPS	protein_coding	chr1	10430433	10442808	+	591.61	0.0143164	0.930849	0.999659	537.155	-0.153259	0.22859	0.508118	407.604	-0.38423	0.0257096	0.107415	376.184	-0.421274	0.00179706	0.0155078	427.502	-0.281459	0.045964	0.123243	597.244	0.10069	0.598287	0.998654	473.432	-0.116916	0.318596	0.686947	395.158	-0.106878	0.493267	0.794839	361.69	-0.228129	0.0513422	0.194447	429.584	-0.0462361	0.742805	0.849284	650.777	0.150525	0.318944
ENSG00000241563.4	CORT	protein_coding	chr1	10450031	10451998	+	44.7461	0.0998609	0.759939	0.999659	39.0218	-0.218719	0.524352	0.775211	39.1058	0.0334317	0.93136	0.971794	41.4157	0.00349096	0.991516	0.996325	48.5406	0.0812563	0.809844	0.89762	46.2156	0.238295	0.519516	0.998654	44.5124	0.520828	0.0917806	0.400329	38.371	0.308133	0.386754	0.722144	38.0841	0.0543743	0.864138	0.955464	44.8246	0.064457	0.847668	0.915708	50.7596	0.308566	0.331383
ENSG00000160049.12	DFFA	protein_coding	chr1	10456522	10472529	-	1500.57	0.20052	0.216798	0.999659	997.676	-0.220556	0.0491948	0.189304	979.194	-0.231397	0.132038	0.326981	1832.24	-0.151827	0.102962	0.309533	1407.83	-0.215044	0.0253982	0.0766401	1457.51	0.179534	0.355174	0.998654	946.076	0.0337437	0.730459	0.9186	968.277	0.0864653	0.476807	0.784412	1674.12	-0.127969	0.056861	0.208211	1369.51	-0.0765688	0.423416	0.594762	1736.39	0.457921	0.000649912
ENSG00000142655.13	PEX14	protein_coding	chr1	10472288	10630758	+	1133.7	0.0361211	0.807631	0.999659	1064.85	-0.188204	0.0777205	0.25691	1001.62	-0.117884	0.429902	0.670491	1300.75	0.0283117	0.781495	0.914902	1415.2	0.133461	0.163932	0.317613	1120.72	0.0634475	0.708648	0.998654	972.474	-0.0446643	0.625528	0.87241	941.925	0.0486563	0.694137	0.89724	1191.42	0.0577648	0.423673	0.711013	1444.8	0.383399	1.1e-05	7.77e-05	1236.51	0.147983	0.282592
ENSG00000130940.15	CASZ1	protein_coding	chr1	10636604	10796650	-	77.4947	0.727583	0.0639366	0.999659	67.44	-1.49561	4.8e-06	0.000134004	56.8857	-0.162391	0.739534	0.881562	786.152	0.410183	0.000487008	0.0052844	564.108	0.529202	0.000295268	0.00181222	45.1133	-0.778122	0.163809	0.998654	75.8298	-0.423518	0.116201	0.446605	81.1767	1.02355	0.113557	0.397713	638.857	0.121417	0.247036	0.534441	448.955	0.13345	0.389129	0.561473	74.9475	0.541038	0.169634
ENSG00000175262.14	C1orf127	protein_coding	chr1	10946471	10982037	-	#N/A				1.58578	0.224317	0.899048	0.965114	#N/A				6.26072	4.98417	0.000325678	0.00379273	3.0577	2.82756	0.0729346	0.174705	#N/A				#N/A				#N/A				4.40518	4.60244	0.00132635	0.0115708	3.88943	3.34696	0.0187053	0.0522955	#N/A
ENSG00000120948.19	TARDBP	protein_coding	chr1	11012344	11030528	+	3219	0.175379	0.196778	0.999659	3329.7	0.209426	0.0328247	0.143583	3032.09	-0.109331	0.490199	0.720803	3453.18	-0.0117164	0.898194	0.962223	3059.74	-0.302887	0.00245117	0.0110981	3204.56	0.220414	0.14385	0.998654	2719.84	0.0323661	0.69081	0.904731	2543.51	-0.284244	0.0222494	0.156942	3101.66	-0.0384836	0.509065	0.775134	2918.19	-0.219159	0.00332289	0.0119638	3585.1	0.337014	0.00805218
ENSG00000009724.17	MASP2	protein_coding	chr1	11026523	11047239	-	7.07448	-0.353512	0.674398	0.999659	6.0756	0.0820484	0.928467	0.975195	4.20978	1.19111	0.342448	0.588188	38.0658	-0.349889	0.325379	0.611003	16.2696	0.179024	0.768089	0.873717	7.06751	-0.282742	0.769925	0.998654	#N/A				3.61851	1.10943	0.328381	0.669642	31.9482	-0.608033	0.102673	0.312391	14.5026	0.0399469	0.951349	0.976323	7.89144	-0.153029	0.854122
ENSG00000116649.10	SRM	protein_coding	chr1	11054584	11060020	-	2228.85	0.0764018	0.604375	0.999659	1134.06	-0.785014	5.64e-09	3.89e-07	1080.73	-0.807122	1.05e-05	0.000227528	1667.16	-0.481683	1.25e-06	3.02e-05	2735.16	-0.118269	0.176385	0.335487	2028.88	-0.135379	0.585869	0.998654	1184.89	-0.158957	0.0679036	0.345165	1200.5	-0.0513334	0.68838	0.895004	1743.22	-0.0306092	0.639417	0.854251	2963.02	0.309929	0.0008291	0.00359998	2396.11	0.148025	0.318763
ENSG00000171824.14	EXOSC10	protein_coding	chr1	11066618	11099869	-	1415.53	0.175404	0.273804	0.999659	838.889	-0.242002	0.0330839	0.144471	703.112	0.0452025	0.778103	0.901044	1821.68	-0.293437	0.00896623	0.0548043	1667.81	-0.329177	0.000726857	0.00393275	1285.74	-0.035421	0.854114	0.998654	745.2	-0.178682	0.106636	0.430636	613.089	-0.0071846	0.956767	0.988464	1828.32	0.0163054	0.805865	0.932786	1636.45	-0.15664	0.0664421	0.147208	1513.47	0.230009	0.110952
ENSG00000198793.13	MTOR	protein_coding	chr1	11106535	11262551	-	1205.83	0.286656	0.19329	0.999659	576.491	-0.51526	0.000454018	0.0056437	551.319	0.129175	0.589533	0.791694	2793.74	-0.0603331	0.491607	0.748667	1809.42	-0.477146	3.17e-05	0.000255032	1007.64	-0.159425	0.590632	0.998654	536.152	-0.294321	0.0102463	0.124896	499.902	0.18339	0.279807	0.623201	2592.38	0.00738557	0.901848	0.968903	1671.94	-0.496631	2.23e-06	1.84e-05	1218.37	0.190483	0.372552
ENSG00000171819.5	ANGPTL7	protein_coding	chr1	11189355	11195981	+	#N/A				#N/A				#N/A				2.87813	0.810766	0.496277	0.751932	1.94651	4.29813	0.0281207	0.0833134	#N/A				#N/A				#N/A				2.19669	0.375903	0.774747	0.920316	#N/A				#N/A
ENSG00000120942.14	UBIAD1	protein_coding	chr1	11273198	11296049	+	548.514	-0.102407	0.518072	0.999659	663.788	0.0778878	0.511703	0.766774	614.496	-0.104394	0.522172	0.744122	611.494	-0.151779	0.217327	0.487799	709.653	-0.0411217	0.746288	0.859516	573.691	0.089222	0.625235	0.998654	556.386	-0.0307786	0.770061	0.934074	514.547	-0.284393	0.0385976	0.22119	556.415	-0.139979	0.151788	0.400133	675.182	0.02661	0.827001	0.904268	580.919	-0.0698149	0.617502
ENSG00000204624.8	DISP3	protein_coding	chr1	11479155	11537551	+	28.5244	0.552915	0.160166	0.999659	26.9312	-1.11794	0.00764998	0.0501658	19.2377	-0.456431	0.39757	0.64151	138.91	-0.0692217	0.771323	0.910265	97.2501	-0.333428	0.205204	0.374463	19.6673	-0.441502	0.445835	0.998654	24.9403	-0.84855	0.0428397	0.270683	20.1658	0.0563552	0.917108	0.977435	111.957	-0.440722	0.0182361	0.0911947	86.1649	-0.491735	0.0446792	0.107044	24.9578	0.078328	0.865938
ENSG00000116661.11	FBXO2	protein_coding	chr1	11637018	11655785	-	3922.32	0.196878	0.157266	0.999659	4978.06	0.714539	1.86e-16	7.28e-14	5754.43	0.890253	2.24e-10	1.75e-08	4742.77	0.795205	1.37e-10	7.36e-09	7020.14	1.22812	3.09e-45	1.08e-42	3866.13	0.215341	0.138192	0.998654	3665.17	0.302136	0.000605181	0.0213592	4078.22	0.352808	0.00293579	0.0394277	3791.14	0.497909	8.87e-10	3.89e-08	6792.66	1.31142	1.32e-60	6.19e-58	4504.82	0.435768	0.000266325
ENSG00000132879.14	FBXO44	protein_coding	chr1	11654375	11663327	+	863.284	0.201427	0.185433	0.999659	973.069	0.45929	3.17e-05	0.000645008	1004.74	0.809219	1.71e-08	8.87e-07	1160.18	0.565876	4.12e-08	1.45e-06	1248.84	0.846007	1.62e-16	9.29e-15	815.537	0.103785	0.537586	0.998654	765.175	0.193715	0.0758456	0.364442	734.446	0.339448	0.0182776	0.138456	947.934	0.305987	9.21e-05	0.00125251	1115.78	0.757094	3.32e-14	1.04e-12	933.119	0.284415	0.0422301
ENSG00000116663.11	FBXO6	protein_coding	chr1	11664200	11674354	+	697.909	-0.112945	0.511487	0.999659	590.394	0.0495227	0.71577	0.886213	713.071	-0.44515	0.0243659	0.103285	445.201	-0.394681	0.00542804	0.0372537	650.802	0.123816	0.484754	0.667242	782.546	0.267908	0.18247	0.998654	530.875	0.139541	0.227401	0.600342	698.456	-0.129472	0.389653	0.723641	429.998	-0.195904	0.0978325	0.302206	648.681	0.312223	0.0222387	0.0604397	823.559	0.22333	0.17569
ENSG00000116670.15	MAD2L2	protein_coding	chr1	11674480	11691650	-	2535	-0.155558	0.393554	0.999659	2456.98	0.039038	0.683018	0.868858	2216.29	-0.183293	0.209503	0.437571	1548.58	-0.174402	0.106692	0.316028	2036.94	0.0655676	0.525648	0.701109	2649.14	0.036002	0.873476	0.998654	2042.68	-0.0965833	0.25742	0.634124	1923.04	-0.25443	0.020604	0.149328	1436.05	-0.107262	0.115116	0.336283	1852.66	0.00550849	0.947915	0.974799	2548.01	-0.286254	0.0818129
ENSG00000162490.7	DRAXIN	protein_coding	chr1	11691710	11725857	+	42.0792	0.0695753	0.840152	0.999659	34.135	0.108859	0.795621	0.923725	26.5987	0.0735637	0.879814	0.950355	129.712	1.19439	2.77e-05	0.000449181	110.76	1.44768	0.000106201	0.000740973	36.1905	-0.325104	0.385823	0.998654	25.3423	-0.382947	0.418962	0.758665	22.7439	-0.0429876	0.928902	0.979995	67.5392	-0.15814	0.595064	0.829716	61.9165	0.324337	0.409595	0.58107	42.097	-0.06856	0.844482
ENSG00000177674.16	AGTRAP	protein_coding	chr1	11736084	11754802	+	1235.17	-0.178268	0.248838	0.999659	1446.52	-0.30512	0.0143731	0.080339	1663.62	-0.170885	0.458535	0.695072	1447.27	-0.209392	0.0657709	0.228673	1834.26	0.0112204	0.925801	0.961807	1387.12	0.215304	0.285664	0.998654	1422.01	0.0589218	0.540069	0.830098	1661.38	0.169691	0.18902	0.516716	1526.94	0.228248	0.000845232	0.00799683	2010.99	0.453964	8.3e-09	1.12e-07	1403.41	0.0606012	0.666136
ENSG00000215910.7	C1orf167	protein_coding	chr1	11761787	11789585	+	80.989	0.00845488	0.976641	0.999659	54.8627	-0.143142	0.637849	0.843269	64.4442	0.821283	0.0240339	0.102383	327.604	0.611442	2.91e-05	0.000470913	226.366	0.509811	0.00339242	0.0146245	67.0454	-0.513215	0.114633	0.998654	43.2595	-0.464997	0.143775	0.493522	51.7054	0.579884	0.0962972	0.363495	264.665	0.322438	0.0114701	0.0641996	190.185	0.261445	0.157407	0.288766	70.3957	-0.582499	0.0314392
ENSG00000177000.13	MTHFR	protein_coding	chr1	11785723	11806455	-	280.977	0.0181128	0.935356	0.999659	190.714	0.120741	0.537663	0.784501	232.753	0.579998	0.0229718	0.0992118	1046.52	0.480931	4.27e-05	0.000662842	685.408	0.30399	0.0123989	0.0430374	233.196	-0.499437	0.056721	0.998654	166.884	0.133318	0.427712	0.763218	195.697	0.442327	0.0295855	0.187683	858.741	0.22362	0.00473302	0.0324589	628.352	0.271767	0.0238729	0.0642545	270.332	-0.236426	0.279321
ENSG00000011021.23	CLCN6	protein_coding	chr1	11806096	11848079	+	88.3676	0.0418657	0.879429	0.999659	57.4603	-0.1353	0.648128	0.850144	65.2882	-0.106388	0.738698	0.881022	282.114	0.151063	0.356212	0.640146	122.427	0.0675472	0.762049	0.869763	71.2453	-0.575295	0.131332	0.998654	47.8078	-0.276025	0.341056	0.705287	52.9627	-0.392566	0.205553	0.537016	250.292	0.0881812	0.554295	0.803709	100.005	-0.330319	0.17329	0.310558	80.2164	-0.402747	0.182864
ENSG00000175206.10	NPPA	protein_coding	chr1	11845709	11848345	-	#N/A				#N/A				#N/A				8.90428	0.176825	0.804043	0.924749	4.262	1.76468	0.212354	0.383588	#N/A				#N/A				#N/A				7.99776	0.131083	0.854129	0.951586	2.33948	0.669113	0.661845	0.792996	#N/A
ENSG00000120937.9	NPPB	protein_coding	chr1	11857464	11858945	-	#N/A				#N/A				#N/A				#N/A				#N/A				#N/A				#N/A				#N/A				#N/A				#N/A				#N/A
ENSG00000116685.16	KIAA2013	protein_coding	chr1	11919591	11926428	-	2601.78	0.118859	0.422606	0.999659	2438.42	0.133724	0.188035	0.453325	2550.29	0.0749609	0.594937	0.795003	3823.27	0.159417	0.0824006	0.267167	4337.06	0.0422434	0.631544	0.781496	2614.67	0.1905	0.249469	0.998654	1970.98	-0.0783935	0.366055	0.72229	2200.33	-0.00712275	0.94825	0.985009	3590.49	0.254314	3.96e-05	0.000611845	4289.07	0.215042	0.00679365	0.0220996	2941.24	0.322406	0.0062001
ENSG00000083444.17	PLOD1	protein_coding	chr1	11934205	11975538	+	8898.56	0.0848303	0.506861	0.999659	6445.87	0.333666	0.000444151	0.00555996	7350.22	0.705329	6.53e-06	0.000154768	11528.6	0.515263	3.61e-11	2.18e-09	11886.5	0.612607	1.22e-13	4.97e-12	8228.01	-0.0797329	0.611652	0.998654	4968.18	0.00183229	0.981213	0.995127	5379.97	0.22357	0.0456409	0.242713	10238.9	0.464419	1.65e-17	2.02e-15	10242	0.428692	1.43e-07	1.52e-06	9579.26	0.159672	0.192503
ENSG00000116688.18	MFN2	protein_coding	chr1	11980181	12015211	+	2945.65	0.0635779	0.624096	0.999659	2501.83	-0.0331453	0.740907	0.897945	2245.52	0.176186	0.240321	0.475276	3718	0.00872791	0.924646	0.972906	3307.46	-0.330364	0.000866358	0.00456379	2769.14	-0.0532803	0.720917	0.998654	2080.04	-0.171315	0.0600362	0.323245	1758.71	-0.186761	0.127172	0.423011	3409.73	0.04177	0.46474	0.74372	3062.74	-0.3399	0.000164424	0.000871111	2898.25	-0.119762	0.30105
ENSG00000116691.11	MIIP	protein_coding	chr1	12019466	12032045	+	525.992	-0.0223436	0.897355	0.999659	541.758	0.0911962	0.466468	0.732698	586.01	0.0802839	0.683682	0.851747	770.693	0.224284	0.0669705	0.231593	763.038	0.457522	4.13e-05	0.000321599	551.47	0.170692	0.389228	0.998654	495.631	0.226677	0.0377528	0.252542	591.654	0.422932	0.00740075	0.0760926	758.381	0.434064	6.24e-06	0.000119729	839.251	0.85528	2.02e-15	7.45e-14	578.513	0.115805	0.472361
ENSG00000120949.15	TNFRSF8	protein_coding	chr1	12063303	12144207	+	3.95746	0.929988	0.390557	0.999659	5.67747	2.04372	0.0424749	0.171444	6.22826	3.34298	0.00391317	0.0274528	10.754	2.88926	0.000235269	0.00289171	7.90425	1.59267	0.0729331	0.174705	2.79581	0.12999	0.926588	0.998654	#N/A				#N/A				4.14204	1.35891	0.191409	0.462463	5.89492	1.19021	0.225792	0.379242	#N/A
ENSG00000028137.19	TNFRSF1B	protein_coding	chr1	12166991	12209228	+	8.04292	-0.651304	0.392075	0.999659	87.2295	4.29252	1.38e-27	2.65e-24	237.244	7.5051	1.67e-38	2.23e-35	427.505	5.64831	4.8e-105	1.27e-101	420.295	5.56544	1e-102	1.25e-99	7.87549	-0.64969	0.403979	0.998654	18.4185	1.99673	0.000105382	0.00626482	46.9835	5.31243	2.48e-17	9.34e-15	205.23	4.70519	1e-80	1.1e-77	212.743	4.66719	5.7e-65	2.85e-62	11.8721	0.390428	0.537096
ENSG00000048707.15	VPS13D	protein_coding	chr1	12230030	12512047	+	722.774	0.0147375	0.954599	0.999659	370.767	-0.393875	0.00906618	0.0570552	431.059	0.408974	0.131744	0.326502	2108.22	-0.224734	0.0205917	0.102027	940.073	-0.37	0.00354118	0.0151714	612.196	-0.43456	0.189724	0.998654	349.287	-0.142382	0.340815	0.705041	353.176	0.196143	0.256377	0.598543	1870.69	-0.29251	3.22e-06	6.69e-05	905.547	-0.250692	0.033441	0.084698	697.03	-0.233148	0.374005
ENSG00000162496.9	DHRS3	protein_coding	chr1	12567910	12618210	-	2928.8	-0.176302	0.294678	0.999659	3026.03	-0.252551	0.00587106	0.0411901	2855.35	-0.411666	0.00540877	0.03489	2755.97	-0.482821	3.61e-07	1e-05	4183.86	-0.164358	0.151627	0.300782	2983.5	-0.0569495	0.7756	0.998654	2878.06	0.0127988	0.875958	0.968618	3093.66	0.186182	0.0992349	0.369707	2989.48	0.0728475	0.35908	0.654824	4849.91	0.445282	1.62e-10	2.91e-09	2549.64	-0.821144	9.73e-05
ENSG00000204518.3	AADACL4	protein_coding	chr1	12644085	12667076	+	#N/A				#N/A				#N/A				#N/A				#N/A				#N/A				#N/A				#N/A				#N/A				#N/A				#N/A
ENSG00000188984.12	AADACL3	protein_coding	chr1	12716110	12728760	+	#N/A				#N/A				#N/A				#N/A				#N/A				#N/A				#N/A				#N/A				#N/A				#N/A				#N/A
ENSG00000157330.10	C1orf158	protein_coding	chr1	12746200	12763699	+	#N/A				#N/A				#N/A				#N/A				#N/A				#N/A				#N/A				#N/A				#N/A				#N/A				#N/A
ENSG00000116726.5	PRAMEF12	protein_coding	chr1	12773738	12777906	+	#N/A				#N/A				2.92615	0.683863	0.614271	0.806671	#N/A				2.44502	1.93874	0.217181	0.389359	#N/A				#N/A				#N/A				1.70712	-0.203245	0.892697	0.965756	1.57557	1.2495	0.506697	0.669266	#N/A
ENSG00000116721.9	PRAMEF1	protein_coding	chr1	12791397	12796628	+	#N/A				#N/A				#N/A				#N/A				#N/A				#N/A				#N/A				#N/A				#N/A				#N/A				#N/A
ENSG00000239810.3	PRAMEF11	protein_coding	chr1	12824605	12831410	-	#N/A				#N/A				#N/A				#N/A				#N/A				#N/A				#N/A				#N/A				#N/A				#N/A				#N/A
ENSG00000179172.10	HNRNPCL1	protein_coding	chr1	12847377	12848720	-	26.4643	0.20711	0.615108	0.999659	15.0422	0.63837	0.246379	0.530768	14.1294	0.674308	0.300682	0.54561	3.32052	-0.57361	0.632843	0.841722	2.12195	0.910584	0.549095	0.719256	23.0898	-0.113283	0.807103	0.998654	12.1682	0.458295	0.419022	0.758665	10.9532	0.349049	0.61356	0.859668	3.44807	-0.178368	0.867313	0.95671	2.1235	1.07897	0.465546	0.633123	27.0516	0.14603	0.717205
ENSG00000120952.4	PRAMEF2	protein_coding	chr1	12857086	12861909	+	#N/A				#N/A				#N/A				#N/A				#N/A				#N/A				#N/A				#N/A				#N/A				#N/A				#N/A
ENSG00000243073.4	PRAMEF4	protein_coding	chr1	12879212	12886201	-	#N/A				#N/A				#N/A				#N/A				#N/A				#N/A				#N/A				#N/A				#N/A				#N/A				#N/A
ENSG00000187545.5	PRAMEF10	protein_coding	chr1	12892896	12898270	-	#N/A				#N/A				#N/A				#N/A				#N/A				#N/A				#N/A				#N/A				#N/A				#N/A				#N/A
ENSG00000204510.5	PRAMEF7	protein_coding	chr1	12916610	12920482	+	#N/A				#N/A				#N/A				#N/A				#N/A				#N/A				#N/A				#N/A				#N/A				#N/A				#N/A
ENSG00000232423.6	PRAMEF6	protein_coding	chr1	12938472	12947580	-	#N/A				#N/A				#N/A				#N/A				1.59712	4.00431	0.112183	0.241598	#N/A				#N/A				#N/A				#N/A				#N/A				#N/A
ENSG00000274764.6	PRAMEF27	protein_coding	chr1	13049476	13056575	-	#N/A				#N/A				#N/A				#N/A				#N/A				#N/A				#N/A				#N/A				#N/A				#N/A				#N/A
ENSG00000277058.3	HNRNPCL3	protein_coding	chr1	13060769	13062878	+	#N/A				#N/A				#N/A				#N/A				#N/A				#N/A				#N/A				#N/A				#N/A				#N/A				#N/A
ENSG00000229571.7	PRAMEF25	protein_coding	chr1	13068677	13077884	+	#N/A				#N/A				#N/A				#N/A				#N/A				#N/A				#N/A				#N/A				#N/A				#N/A				#N/A
ENSG00000275774.3	HNRNPCL2	protein_coding	chr1	13115488	13116854	-	13.1976	0.478058	0.424665	0.999659	7.05888	0.017996	0.981826	0.9931	5.99909	0.93444	0.316605	0.56233	1.81791	-0.0730127	0.963561	0.987692	#N/A				11.1485	0.105142	0.872016	0.998654	#N/A				4.96613	0.78997	0.413225	0.742171	1.78812	0.101688	0.947532	0.983814	#N/A				11.6197	0.028002	0.9658
ENSG00000280267.4	PRAMEF26	protein_coding	chr1	13148905	13155961	-	#N/A				#N/A				#N/A				#N/A				#N/A				#N/A				#N/A				#N/A				#N/A				#N/A				#N/A
ENSG00000179412.11	HNRNPCL4	protein_coding	chr1	13163914	13165631	-	14.9427	0.780669	0.175137	0.999659	7.96984	-0.185895	0.806756	0.928115	10.3907	1.1901	0.0895277	0.253253	#N/A				#N/A				12.5729	0.426062	0.50495	0.998654	#N/A				7.27775	0.670242	0.403658	0.734089	#N/A				1.73669	1.41857	0.444631	0.614055	13.0894	0.353632	0.56128
ENSG00000204505.5	PRAMEF9	protein_coding	chr1	13171848	13179459	+	#N/A				#N/A				#N/A				#N/A				#N/A				#N/A				#N/A				#N/A				#N/A				#N/A				#N/A
ENSG00000279169.3	PRAMEF13	protein_coding	chr1	13196188	13201409	-	#N/A				#N/A				#N/A				#N/A				#N/A				#N/A				#N/A				#N/A				#N/A				#N/A				#N/A
ENSG00000279804.2	PRAMEF18	protein_coding	chr1	13222705	13226106	-	#N/A				#N/A				#N/A				#N/A				#N/A				#N/A				#N/A				#N/A				#N/A				#N/A				#N/A
ENSG00000270601.4	PRAMEF5	protein_coding	chr1	13254212	13263314	+	#N/A				#N/A				#N/A				#N/A				#N/A				#N/A				#N/A				#N/A				#N/A				#N/A				#N/A
ENSG00000182330.10	PRAMEF8	protein_coding	chr1	13281035	13285174	-	#N/A				#N/A				#N/A				#N/A				#N/A				#N/A				#N/A				#N/A				#N/A				#N/A				#N/A
ENSG00000237700.2	PRAMEF33	protein_coding	chr1	13303539	13308907	+	#N/A				#N/A				#N/A				#N/A				#N/A				#N/A				#N/A				#N/A				#N/A				#N/A				#N/A
ENSG00000204501.7	PRAMEF15	protein_coding	chr1	13315581	13322598	+	#N/A				#N/A				#N/A				#N/A				#N/A				#N/A				#N/A				#N/A				#N/A				#N/A				#N/A
ENSG00000204481.8	PRAMEF14	protein_coding	chr1	13341892	13347134	-	#N/A				#N/A				#N/A				#N/A				#N/A				#N/A				#N/A				#N/A				#N/A				#N/A				#N/A
ENSG00000204480.8	PRAMEF19	protein_coding	chr1	13369067	13371900	-	#N/A				#N/A				#N/A				#N/A				#N/A				#N/A				#N/A				#N/A				#N/A				#N/A				#N/A
ENSG00000204479.4	PRAMEF17	protein_coding	chr1	13389632	13392629	+	#N/A				#N/A				#N/A				#N/A				#N/A				#N/A				#N/A				#N/A				#N/A				#N/A				#N/A
ENSG00000204478.10	PRAMEF20	protein_coding	chr1	13416351	13421328	+	#N/A				#N/A				#N/A				#N/A				#N/A				#N/A				#N/A				#N/A				#N/A				#N/A				#N/A
ENSG00000162494.6	LRRC38	protein_coding	chr1	13474973	13514003	-	#N/A				#N/A				#N/A				#N/A				#N/A				#N/A				#N/A				#N/A				#N/A				#N/A				#N/A
ENSG00000162493.17	PDPN	protein_coding	chr1	13583465	13617957	+	#N/A				#N/A				#N/A				1.47357	3.90673	0.0615022	0.218319	#N/A				#N/A				#N/A				#N/A				#N/A				#N/A				#N/A
ENSG00000116731.22	PRDM2	protein_coding	chr1	13700198	13825079	+	103.32	-0.0705858	0.787972	0.999659	48.3527	-0.312997	0.347352	0.639902	74.7599	0.091556	0.7466	0.884868	427.063	0.150675	0.261793	0.540187	194.639	-0.0351826	0.868764	0.931795	88.0019	-0.512826	0.122175	0.998654	50.4012	0.216426	0.48163	0.798376	72.0662	0.310988	0.253842	0.595626	389.921	0.172795	0.123372	0.351485	166.662	-0.277818	0.149738	0.277995	96.1301	-0.443023	0.116951
ENSG00000189337.17	KAZN	protein_coding	chr1	13892792	15118043	+	216.11	0.491245	0.029277	0.999659	299.918	-0.112487	0.473218	0.738127	318.571	0.163372	0.377173	0.621288	749.327	0.204646	0.122552	0.344201	658.601	0.171417	0.192745	0.357784	199.137	0.340399	0.268075	0.998654	269.894	-0.0157629	0.912406	0.978989	304.153	0.355935	0.0441856	0.238374	670.362	0.164849	0.180666	0.446311	607.234	0.151792	0.211234	0.360962	284.364	1.01543	1.82e-08
ENSG00000171729.14	TMEM51	protein_coding	chr1	15152532	15220478	+	525.328	-0.115226	0.444799	0.999659	767.092	-0.0925248	0.474162	0.738751	886.186	-0.259441	0.119286	0.305428	742.855	-0.0135185	0.930033	0.974667	839.831	0.0942669	0.433982	0.623709	529.852	-0.0267368	0.895696	0.998654	676.088	-0.0567439	0.613568	0.867469	862.177	0.0167803	0.902347	0.972774	711.888	0.142278	0.103604	0.314315	881.186	0.41725	0.000958339	0.00408201	566.736	-0.0284198	0.840398
ENSG00000142621.20	FHAD1	protein_coding	chr1	15236521	15400283	+	42.1224	-0.266299	0.502698	0.999659	22.5926	-0.797517	0.0796785	0.260918	24.3394	-0.306214	0.559392	0.770809	84.288	-0.619265	0.0220083	0.107061	46.1038	0.0192868	0.958589	0.979038	40.2247	-0.33424	0.438153	0.998654	26.7152	0.186516	0.635163	0.877474	24.8322	0.110108	0.820387	0.944677	97.3931	0.144947	0.528023	0.786889	50.1311	0.4446	0.19008	0.333638	41.4098	-0.465429	0.200371
ENSG00000142634.13	EFHD2	protein_coding	chr1	15409888	15430339	+	2285.34	0.204693	0.131804	0.999659	2296.86	0.0257711	0.781509	0.918001	2355.93	0.0788725	0.579192	0.785845	2303.52	0.0235604	0.85148	0.944499	2815.7	0.201628	0.0312615	0.0906588	2211.57	0.17318	0.343855	0.998654	2026.88	0.0635797	0.418081	0.758045	2123.71	0.120816	0.242039	0.580678	2209.24	0.179127	0.0183354	0.0915504	2869.07	0.44092	2.74e-07	2.76e-06	2584.54	0.403909	0.00146271
ENSG00000162438.12	CTRC	protein_coding	chr1	15438442	15449242	+	#N/A				#N/A				#N/A				2.7562	-0.263081	0.832168	0.936779	#N/A				#N/A				#N/A				#N/A				2.87031	0.164887	0.887048	0.963646	#N/A				#N/A
ENSG00000142615.8	CELA2A	protein_coding	chr1	15456728	15472091	+	#N/A				#N/A				#N/A				#N/A				#N/A				#N/A				#N/A				#N/A				1.73514	-0.728571	0.616581	0.842326	#N/A				#N/A
ENSG00000215704.10	CELA2B	protein_coding	chr1	15465909	15491395	+	2.04873	0.510763	0.744318	0.999659	2.76423	-1.44317	0.256973	0.542908	4.95066	0.0881371	0.930779	0.971753	15.3902	-0.104801	0.847611	0.943184	10.4305	0.454754	0.559102	0.727322	1.616	-0.068115	0.973888	0.998778	#N/A				2.95375	-1.38761	0.299202	0.642338	12.1644	-0.52503	0.3814	0.674853	6.22764	-0.947045	0.355299	0.526554	#N/A
ENSG00000132906.18	CASP9	protein_coding	chr1	15490832	15526534	-	349.249	-0.322586	0.0552664	0.999659	462.498	0.409022	0.00350565	0.0277758	482.719	0.223801	0.179293	0.39844	445.353	0.0285752	0.834777	0.9384	494.92	0.0778275	0.56797	0.734302	360.829	-0.153877	0.419012	0.998654	348.893	0.0217726	0.8704	0.967154	356.319	-0.317797	0.0327917	0.200042	400.356	1.13e-05	0.999921	0.999921	462.662	0.0918029	0.503243	0.666613	363.376	-0.3464	0.0398421
ENSG00000116138.13	DNAJC16	protein_coding	chr1	15526813	15592379	+	774.235	-0.0337015	0.826375	0.999659	672.797	-0.0562229	0.642098	0.845815	678.66	0.0207796	0.905891	0.96243	1187.35	-0.164897	0.144647	0.381212	928.576	-0.24617	0.0185244	0.0597742	731.317	-0.13964	0.389471	0.998654	625.494	0.130551	0.196038	0.565046	624.448	0.120556	0.353098	0.69174	1115.08	-0.057152	0.469764	0.747621	898.054	-0.122572	0.221612	0.374451	774.186	-0.173241	0.203429
ENSG00000116771.6	AGMAT	protein_coding	chr1	15571699	15585051	-	6.50593	0.745969	0.39269	0.999659	8.78311	-0.0332965	0.962202	0.986937	8.14666	3.32645	0.00108655	0.0101301	12.8771	0.531478	0.383779	0.664712	15.4742	0.863667	0.141176	0.285638	6.35578	0.744846	0.451422	0.998654	#N/A				5.59923	2.91763	0.00894864	0.0867418	11.8146	0.571754	0.342325	0.638302	15.0195	0.931515	0.129357	0.248362	9.73813	1.49891	0.0398472
ENSG00000197312.12	DDI2	protein_coding	chr1	15617458	15669044	+	578.49	0.137839	0.579035	0.999659	511.951	-0.403598	0.00276778	0.0231527	516.654	0.188137	0.320592	0.566716	1297.61	-0.250392	0.0152583	0.0815742	768.265	-0.667986	7.04e-08	1.04e-06	509.057	-0.17016	0.578524	0.998654	473.528	-0.209133	0.0705438	0.35035	432.016	0.0199444	0.895626	0.971109	1193.29	-0.207526	0.00536291	0.0355385	720.258	-0.635534	9.21e-10	1.46e-08	598.229	0.102587	0.663759
ENSG00000215695.1	RSC1A1	protein_coding	chr1	15659869	15661722	+	115.875	0.159668	0.533698	0.999659	128.698	-0.660992	0.00122547	0.0123165	112.109	-0.0791627	0.769617	0.89645	301.155	-0.41917	0.00326976	0.024745	174.09	-0.87617	1.21e-05	0.000108219	107.09	0.000276504	0.99921	0.999965	123.391	-0.327587	0.0851767	0.386029	101.723	-0.0145246	0.959408	0.989726	278.919	-0.349711	0.00509891	0.0342804	171.997	-0.628711	0.000747718	0.00329254	118.546	0.0963423	0.698045
ENSG00000116786.13	PLEKHM2	protein_coding	chr1	15684320	15734769	+	865.122	0.103498	0.614073	0.999659	841.873	-0.00239975	0.986627	0.995071	861.155	0.268351	0.16786	0.381063	2271.83	0.0943067	0.291329	0.574151	2089.34	0.213112	0.0283765	0.0839514	773.181	-0.161012	0.528837	0.998654	738.988	0.0211403	0.854327	0.963406	753.957	0.228985	0.112144	0.394536	2074.15	0.113425	0.0707598	0.24326	1918.97	0.181677	0.0572685	0.130862	862.388	-0.037885	0.845929
ENSG00000162461.8	SLC25A34	protein_coding	chr1	15736258	15741392	+	1.90926	-0.664502	0.681865	0.999659	#N/A				3.06897	-0.195487	0.894896	0.957071	12.5948	0.474346	0.450471	0.720327	13.376	0.805265	0.238106	0.416222	1.96206	-0.516815	0.764506	0.998654	#N/A				#N/A				12.5266	0.68456	0.232058	0.516207	8.13521	-0.380578	0.648685	0.78318	#N/A
ENSG00000162460.7	TMEM82	protein_coding	chr1	15742499	15747982	+	#N/A				#N/A				#N/A				2.49036	1.70215	0.266634	0.54541	#N/A				#N/A				#N/A				#N/A				#N/A				#N/A				#N/A
ENSG00000162458.13	FBLIM1	protein_coding	chr1	15756607	15786594	+	36.1117	-0.521197	0.140361	0.999659	82.4073	1.88654	3.06e-12	4.88e-10	148.871	2.93605	1.16e-25	6.72e-23	233.684	3.07036	3.59e-50	3.06e-47	303.982	3.63852	2.46e-57	1.5e-54	41.4483	-0.0144985	0.974226	0.998778	40.2288	0.703046	0.0788479	0.371486	51.6667	1.25167	0.000841079	0.0158827	113.962	2.01208	1.27e-18	1.66e-16	167.299	2.79793	1.5e-33	2.44e-31	58.7005	0.707649	0.0470894
ENSG00000233954.6	UQCRHL	protein_coding	chr1	15807169	15809348	-	135.085	-0.133116	0.632151	0.999659	103.629	0.00463764	0.984049	0.99386	113.179	-0.461446	0.0955824	0.264911	38.2855	0.0164872	0.960917	0.986925	41.1323	0.517795	0.16117	0.313945	153.008	0.275772	0.377561	0.998654	108.94	0.5033	0.0139729	0.148678	107.879	-0.226507	0.340651	0.680431	33.2598	-0.103977	0.760014	0.913673	43.1035	0.801824	0.0368634	0.0915268	151.122	0.0571503	0.835777
ENSG00000065526.12	SPEN	protein_coding	chr1	15836095	15940456	+	620.649	0.365961	0.683562	0.999659	152.994	-2.68846	1.31e-22	1.31e-19	132.5	-1.45476	0.115295	0.298911	3713.9	-0.199332	0.0414367	0.167198	1580.24	-0.339289	0.00288876	0.0127349	411.687	-0.857395	0.512546	0.998654	205.468	-0.354097	0.073597	0.358645	265.207	1.0486	0.178041	0.501911	3444.96	-0.128333	0.0384172	0.158388	1483.49	-0.304333	0.00672178	0.0218985	618.995	0.239242	0.789689
ENSG00000116809.12	ZBTB17	protein_coding	chr1	15941869	15976132	-	330.701	0.0883837	0.704266	0.999659	201.955	-0.0659589	0.759024	0.906082	213.251	0.282217	0.196405	0.420995	654.562	0.187717	0.105191	0.313253	582.382	0.207078	0.0955179	0.214369	285.124	-0.290286	0.302765	0.998654	174.244	-0.0942329	0.593617	0.858338	170.451	-0.00950691	0.962958	0.991657	550.383	-0.0249335	0.789513	0.926562	515.444	0.0709039	0.555244	0.710371	322.161	-0.122412	0.590299
ENSG00000183888.4	SRARP	protein_coding	chr1	16004236	16008807	+	#N/A				5.78843	5.83466	6.74e-05	0.00120676	14.4853	7.14793	6.22e-08	2.83e-06	19.0241	7.59518	4.29e-09	1.82e-07	45.4644	8.8428	1.29e-12	4.55e-11	#N/A				#N/A				#N/A				1.79671	4.31007	0.0182156	0.0911104	3.11475	5.1002	0.00347129	0.0124123	#N/A
ENSG00000173641.18	HSPB7	protein_coding	chr1	16014028	16019594	-	#N/A				7.92901	6.28608	4.22e-06	0.000120031	17.1475	7.38766	9.56e-09	5.3e-07	18.9476	3.84987	8.86e-08	2.89e-06	21.5312	7.76418	1.64e-09	3.44e-08	#N/A				#N/A				#N/A				10.9069	3.13471	4.29e-05	0.000653232	9.71371	6.72598	6.18e-07	5.8e-06	#N/A
ENSG00000186510.12	CLCNKA	protein_coding	chr1	16018875	16034050	+	#N/A				2.92621	2.08145	0.144978	0.387728	3.77254	1.2622	0.296741	0.541644	13.2314	0.463542	0.42539	0.69885	5.96197	1.01773	0.277288	0.462264	#N/A				#N/A				3.64514	1.43405	0.235207	0.573523	10.2077	0.0190546	0.975518	0.992968	7.6314	1.67809	0.0529317	0.122838	#N/A
ENSG00000184908.19	CLCNKB	protein_coding	chr1	16040252	16057311	+	23.895	-0.751414	0.09442	0.999659	60.8087	1.07113	0.000334522	0.00444285	78.1189	1.29662	3.52e-05	0.000629835	80.2068	1.35401	5.3e-07	1.43e-05	82.5318	1.79036	2.25e-08	3.73e-07	25.2298	-0.464124	0.296637	0.998654	44.4906	0.682781	0.0407661	0.263594	51.2538	0.63795	0.0496927	0.255429	61.0631	0.995046	0.0002115	0.00250973	70.9799	1.65515	1.23e-06	1.08e-05	24.4774	-0.826966	0.0629598
ENSG00000185519.9	FAM131C	protein_coding	chr1	16057769	16073651	-	270.039	0.263455	0.207763	0.999659	199.061	-0.85148	2.31e-06	7.19e-05	209.185	-0.719705	0.00419879	0.028946	454.567	-0.105824	0.412156	0.687995	499.69	-0.0469996	0.70894	0.835001	239.506	-0.00702282	0.981491	0.999154	226.649	0.0448186	0.768068	0.932859	258.208	0.300336	0.192655	0.520068	421.058	-0.0454959	0.704654	0.887491	498.192	0.154777	0.22513	0.378474	302.66	0.43813	0.0240519
ENSG00000142627.13	EPHA2	protein_coding	chr1	16124337	16156069	-	5437.96	-0.015475	0.950603	0.999659	3603.72	0.175028	0.0956732	0.294426	4225.83	0.279033	0.167508	0.380425	5706.45	0.374108	0.000101856	0.00140932	5556.22	0.35763	7.7e-05	0.000556648	4396.8	-0.636494	0.00312387	0.746117	2894.17	-0.0528393	0.559253	0.840351	3326.62	-0.056912	0.701277	0.900898	4698.36	0.117465	0.10853	0.323672	4708.26	0.112274	0.26901	0.431511	4600.79	-0.721176	7.67e-06
ENSG00000142632.17	ARHGEF19	protein_coding	chr1	16197854	16212652	-	1055.37	-0.0791389	0.621834	0.999659	686.984	-0.0465836	0.69709	0.875814	652.522	0.100394	0.536309	0.75461	1258.64	-0.164067	0.236511	0.512336	1120.11	-0.164069	0.119522	0.253173	1050.33	-0.0305206	0.872592	0.998654	599.9	-0.0389546	0.733574	0.919547	562.992	0.0188279	0.890039	0.969137	1324.68	0.259336	0.000444562	0.00466485	1225.28	0.298044	0.00235821	0.00888844	1129.22	-0.0174489	0.897685
ENSG00000132881.12	CPLANE2	protein_coding	chr1	16231692	16237183	-	98.3371	-0.036821	0.874788	0.999659	87.7701	-0.260606	0.288016	0.578738	86.0195	-0.318482	0.252835	0.491999	145.571	-0.0351723	0.85586	0.945944	96.3384	-0.363901	0.153473	0.30343	87.6564	-0.325853	0.220449	0.998654	82.0978	-0.0420066	0.860208	0.964533	83.7607	-0.0347949	0.894841	0.97095	124.107	-0.226852	0.222645	0.505491	86.3889	-0.490453	0.049766	0.116746	91.7358	-0.399893	0.089032
ENSG00000037637.11	FBXO42	protein_coding	chr1	16246840	16352480	-	663.784	-0.0508337	0.727479	0.999659	669.561	0.153488	0.182965	0.44599	695.11	0.221037	0.172526	0.388496	1058.38	0.0663329	0.528038	0.775339	842.181	-0.0385091	0.724199	0.845006	618.742	-0.198059	0.227463	0.998654	543.982	-0.0424252	0.692058	0.905175	560.795	-0.0462833	0.73211	0.913871	888.924	-0.154996	0.063422	0.225606	734.287	-0.226167	0.0517444	0.120526	643.689	-0.287563	0.0383822
ENSG00000055070.17	SZRD1	protein_coding	chr1	16352575	16398145	+	5196	0.0151545	0.909054	0.999659	5127.27	0.326874	0.000451048	0.00562373	4592.91	0.088951	0.536652	0.754748	5339.25	-0.0439673	0.603938	0.825397	5493.53	-0.203734	0.0483992	0.12851	5280.42	0.120458	0.472442	0.998654	4010.63	0.0360094	0.637269	0.878226	3691.26	-0.204355	0.0810006	0.333348	5059.28	0.0829741	0.134235	0.370677	5296.3	-0.0904273	0.253252	0.413033	5431.62	0.00847036	0.940076
ENSG00000187144.11	SPATA21	protein_coding	chr1	16387117	16437424	-	1787.49	0.0229927	0.866621	0.999659	1796.4	0.288379	0.00840347	0.0537636	1621.98	-0.0654957	0.674144	0.84587	2211.43	-0.000839978	0.992904	0.996928	2101.05	-0.3492	0.00335095	0.0144782	1812.6	0.122183	0.479625	0.998654	1436.53	0.0571485	0.52142	0.819154	1327.01	-0.317551	0.0142141	0.118219	2023.01	0.0251313	0.713315	0.891652	1952.55	-0.345688	0.000328815	0.00160216	1884.52	0.0408811	0.723833
ENSG00000157191.20	NECAP2	protein_coding	chr1	16440721	16460078	+	1032.94	-0.00792104	0.958596	0.999659	1890.86	0.324841	0.00157316	0.0150533	1851.19	0.31181	0.0461286	0.161838	1369.46	0.146203	0.135402	0.366564	1535.57	0.298856	0.00126114	0.00632699	1191.6	0.432897	0.0157971	0.998654	1548.23	0.160555	0.0598977	0.323245	1486.91	0.0403313	0.73708	0.915528	1229.78	0.119102	0.0974064	0.301408	1373.58	0.198206	0.0423175	0.102513	1171.51	0.21255	0.125712
ENSG00000219481.10	NBPF1	protein_coding	chr1	16562319	16613562	-	710.59	0.135469	0.542126	0.999659	404.309	0.100525	0.501373	0.758962	335.539	0.774532	8.34e-05	0.00127949	1788.98	0.182204	0.104769	0.312613	892.883	-0.0178582	0.873266	0.934032	576.276	-0.43657	0.0709898	0.998654	339.357	-0.00428085	0.978921	0.994595	229.668	0.121712	0.569105	0.838563	1521.95	0.00661261	0.930531	0.978165	760.653	-0.278063	0.0173784	0.0491416	645.523	-0.286692	0.179569
ENSG00000058453.17	CROCC	protein_coding	chr1	16740273	16972964	+	275.046	0.381049	0.255714	0.999659	159.676	-0.580485	0.00530637	0.0380914	155.577	0.592159	0.114659	0.297902	1469.03	0.770049	2.6e-11	1.61e-09	1021.15	0.851379	5.73e-14	2.44e-12	203.326	-0.434091	0.556231	0.998654	161.587	-0.09212	0.585984	0.855747	171.117	1.07022	0.000214868	0.00570604	1085.91	0.270005	0.00149693	0.0127856	899.492	0.731389	8.04e-12	1.77e-10	308.297	0.550254	0.0809035
ENSG00000117122.14	MFAP2	protein_coding	chr1	16974502	16980632	-	1527.95	-0.145438	0.315013	0.999659	1988.49	0.205041	0.0320098	0.141293	2010.67	0.240366	0.0934498	0.260914	2034.58	0.409733	3.38e-05	0.000538266	2613.39	0.771516	5.19e-20	4.4e-18	1591.33	0.0363156	0.832444	0.998654	1603.72	-0.00943935	0.91143	0.978786	1695.78	0.100521	0.342962	0.682177	1751.32	0.276291	1.96e-05	0.000330844	2450.46	0.792056	2.55e-19	1.43e-17	1642.71	-0.068481	0.613242
ENSG00000159363.19	ATP13A2	protein_coding	chr1	16985958	17011928	-	1351.93	0.253678	0.234329	0.999659	1170.79	-0.59417	0.000201423	0.00291301	1046.09	-0.139572	0.485791	0.716985	3699.24	0.283722	0.00981234	0.0586966	3143.11	0.187739	0.0326086	0.0937479	1043.39	-0.456435	0.0941218	0.998654	1135.7	-0.23079	0.0167506	0.162512	1004.13	0.085023	0.53262	0.818197	3046.74	0.0208739	0.726888	0.897751	2692.09	-0.0401306	0.650519	0.784643	1336.76	0.0966616	0.637564
ENSG00000288636.1	RP1-37C10.8	protein_coding	chr1	17005068	17011757	-	144.766	0.22536	0.450028	0.999659	136.811	-0.3875	0.122575	0.347232	136.253	-0.314245	0.293553	0.538426	492.968	0.217564	0.149333	0.388865	269.165	-0.616114	0.000262276	0.00163794	104.569	-0.730447	0.0418114	0.998654	121.827	-0.317964	0.106071	0.429198	141.614	0.149247	0.504984	0.802959	401.859	-0.0858383	0.433707	0.718604	218.236	-1.16538	3.44e-08	4.11e-07	143.09	0.0677473	0.811278
ENSG00000117118.10	SDHB	protein_coding	chr1	17018722	17054032	-	3450.08	-0.0604272	0.707743	0.999659	2624.23	0.201309	0.0684416	0.237009	2610.86	-0.191183	0.242489	0.478183	1668.72	0.139431	0.163933	0.412278	1928.51	0.15802	0.0985672	0.219534	3750.58	0.232636	0.211373	0.998654	2225.38	0.128576	0.128314	0.471178	2301.49	-0.212659	0.0666594	0.300965	1472.07	0.0622704	0.359815	0.655501	1826.74	0.21023	0.0120074	0.0358396	3854.48	0.122253	0.420981
ENSG00000117115.13	PADI2	protein_coding	chr1	17066761	17119451	-	75.6799	0.651173	0.0379625	0.999659	113.905	0.148663	0.517868	0.770994	97.4561	0.573451	0.0313711	0.123491	233.561	0.599829	0.000118744	0.00160859	178.812	0.228435	0.259669	0.442716	58.7243	0.0583349	0.854333	0.998654	82.4478	-0.414443	0.0713577	0.351779	82.379	0.452399	0.0875492	0.34678	157.56	-0.196528	0.243527	0.530322	140.168	-0.272179	0.183374	0.324986	93.5007	1.02552	5.85e-05
ENSG00000142623.11	PADI1	protein_coding	chr1	17205128	17246007	+	#N/A				#N/A				#N/A				1.65431	-0.0114831	0.995101	0.997748	#N/A				#N/A				#N/A				#N/A				#N/A				#N/A				#N/A
ENSG00000142619.4	PADI3	protein_coding	chr1	17249098	17284233	+	42.7531	-0.189187	0.620071	0.999659	72.1595	0.597046	0.0377896	0.158257	69.2821	1.25405	0.000187986	0.00245529	101.212	1.7179	3.52e-13	3.02e-11	60.3856	1.51123	1.56e-06	1.72e-05	57.4672	0.666145	0.0375807	0.998654	83.4443	1.22635	6.73e-06	0.000818691	77.2194	1.70188	6.28e-08	5.55e-06	108.794	2.02582	1.27e-18	1.66e-16	106.333	2.64705	2.4e-24	2.11e-22	55.5417	0.417003	0.209222
ENSG00000159339.13	PADI4	protein_coding	chr1	17308195	17364004	+	5.63867	0.577294	0.504915	0.999659	5.31966	1.92426	0.0634811	0.224926	10.2814	3.03331	0.000388687	0.00442646	5.16054	2.29519	0.0311504	0.137348	12.3198	5.03809	2.69e-05	0.000220542	4.44435	0.0272815	0.979498	0.999154	#N/A				3.64816	1.41534	0.21791	0.55308	5.68284	2.61025	0.00731642	0.0452989	6.99555	4.27265	0.00127224	0.00519309	#N/A
ENSG00000276747.1	PADI6	protein_coding	chr1	17372196	17401699	+	#N/A				#N/A				#N/A				#N/A				#N/A				#N/A				#N/A				#N/A				#N/A				#N/A				#N/A
ENSG00000179051.14	RCC2	protein_coding	chr1	17406760	17439677	-	7756.1	-0.125935	0.347245	0.999659	4481.63	0.0834793	0.424865	0.704529	4151.93	0.115367	0.427347	0.668345	6853.38	-0.117484	0.302057	0.585371	6366.35	-0.380171	1.23e-05	0.000110172	7610.7	-0.11863	0.439829	0.998654	3611.49	-0.142101	0.0990398	0.413973	3549.23	0.00762257	0.94707	0.984613	6612.27	0.0637882	0.288104	0.582449	6579.85	-0.0473794	0.492349	0.657672	7852.24	-0.231257	0.0503034
ENSG00000074964.17	ARHGEF10L	protein_coding	chr1	17539698	17697874	+	219.343	0.030987	0.909016	0.999659	194.579	-0.218985	0.27589	0.565842	238.497	0.598067	0.00865642	0.049426	836.574	0.161793	0.234662	0.510342	668.2	0.240905	0.0922427	0.208558	211.457	-0.01217	0.965722	0.998654	189.239	0.105186	0.518853	0.818173	220.727	0.693387	0.00112113	0.01961	824.153	0.37783	3.65e-05	0.000569511	773.478	0.782425	1.63e-08	2.09e-07	268.733	0.448297	0.0690425
ENSG00000117148.8	ACTL8	protein_coding	chr1	17755333	17827063	+	31.6868	-0.252912	0.591404	0.999659	3.96752	0.182194	0.862236	0.951648	#N/A				1.60857	0.374019	0.810497	0.927953	3.21453	0.879308	0.583708	0.746676	34.463	0.0573591	0.887438	0.998654	#N/A				#N/A				1.89785	0.955302	0.502343	0.771262	3.19605	1.04504	0.42305	0.594353	38.0608	0.145143	0.683266
ENSG00000117154.12	IGSF21	protein_coding	chr1	18107798	18378483	+	#N/A				#N/A				#N/A				#N/A				#N/A				#N/A				#N/A				#N/A				#N/A				#N/A				#N/A
ENSG00000179023.9	KLHDC7A	protein_coding	chr1	18480930	18485974	+	4.05503	0.436734	0.70951	0.999659	2.27253	0.511512	0.740699	0.897935	3.4011	1.87622	0.172329	0.388248	15.9389	0.126257	0.823981	0.934227	8.20768	0.122187	0.89512	0.945858	2.82809	-0.593055	0.664125	0.998654	#N/A				#N/A				17.7892	0.629233	0.189313	0.459889	11.6534	1.11572	0.105097	0.212034	#N/A
ENSG00000009709.12	PAX7	protein_coding	chr1	18630846	18748866	+	#N/A				#N/A				#N/A				3.19733	-1.01594	0.431808	0.704073	#N/A				#N/A				#N/A				#N/A				2.60912	-1.54382	0.280078	0.574298	#N/A				#N/A
ENSG00000179002.5	TAS1R2	protein_coding	chr1	18839599	18859682	-	#N/A				#N/A				#N/A				#N/A				#N/A				#N/A				#N/A				#N/A				#N/A				#N/A				#N/A
ENSG00000159423.17	ALDH4A1	protein_coding	chr1	18871430	18902724	-	657.844	-0.000489615	0.997627	0.999659	1009.95	0.301947	0.0147362	0.0817053	1096.34	0.256941	0.104537	0.280573	1216.2	0.250423	0.0182093	0.0931047	1130.89	0.209355	0.0537677	0.139179	662.158	0.0780535	0.661723	0.998654	822.978	0.123602	0.259084	0.635771	871.705	-0.049365	0.696092	0.898294	1058.8	0.141039	0.0944698	0.295572	1067.1	0.25177	0.00902707	0.0281427	731.55	0.166033	0.215423
ENSG00000169991.11	IFFO2	protein_coding	chr1	18904280	18956676	-	434.928	0.135927	0.505484	0.999659	347.515	0.0320494	0.850414	0.946516	423.842	-0.114298	0.628842	0.816209	716.287	0.0177881	0.888305	0.959105	473.733	-0.223748	0.113499	0.24378	388.569	-0.125727	0.664907	0.998654	289.652	-0.0944391	0.538108	0.828971	348.151	-0.360734	0.0715958	0.312384	626.185	-0.0924225	0.376262	0.671112	416.43	-0.397367	0.00340714	0.0122249	466.621	0.201605	0.289806
ENSG00000127481.15	UBR4	protein_coding	chr1	19074510	19210266	-	2064.23	0.0484481	0.86645	0.999659	791.069	-0.532161	0.000217269	0.00310907	797.691	0.349907	0.16942	0.383453	5832.2	-0.153826	0.166163	0.415273	3123.34	-0.347188	0.00304181	0.0133202	1655.26	-0.584467	0.104526	0.998654	765.335	-0.185438	0.0713781	0.351779	747.917	0.484259	0.0105734	0.0980779	5273.4	-0.16132	0.00966637	0.0560508	2855.98	-0.398901	0.000499195	0.00230489	1961.12	-0.24252	0.393036
ENSG00000127463.15	EMC1	protein_coding	chr1	19215660	19251527	-	2553.78	-0.0068578	0.960691	0.999659	2211.47	-0.284289	0.00464007	0.0344596	2250.37	-0.0933352	0.501779	0.729551	3679.38	0.138088	0.138524	0.37142	3025.57	-0.158084	0.0786087	0.184714	2355.52	-0.184426	0.220045	0.998654	2029.98	-0.120447	0.141028	0.489727	1998.27	-0.0939465	0.401106	0.732582	3265.71	0.0791479	0.149098	0.395931	2612	-0.391151	1.88e-05	0.000125977	2530.39	-0.173107	0.152535
ENSG00000053372.5	MRTO4	protein_coding	chr1	19251805	19260128	+	2119.39	0.159025	0.293595	0.999659	1447.95	-0.377799	0.00159895	0.0152035	1105.05	-0.438923	0.00700379	0.042328	1087.01	-0.50496	4.69e-06	9.6e-05	1481.93	-0.436708	3.59e-06	3.62e-05	2224.21	0.343303	0.0450064	0.998654	1349.67	-0.162106	0.0672157	0.343155	1079.05	-0.13437	0.277919	0.620694	1148.11	-0.0208013	0.812713	0.935372	1596.31	0.0221771	0.82602	0.903814	2459.2	0.426173	0.00235833
ENSG00000162482.5	AKR7A3	protein_coding	chr1	19282573	19288770	-	25.963	-0.120704	0.800071	0.999659	29.1216	1.2348	0.00331466	0.0266095	30.1472	1.96061	5.3e-05	0.00088041	27.9362	0.729951	0.0630932	0.22247	31.4576	1.8566	0.000447643	0.00259182	26.5492	0.0191176	0.966688	0.998654	15.8287	0.122888	0.809439	0.947962	17.8725	1.17987	0.0338365	0.203289	24.4667	0.65017	0.103574	0.314262	21.4578	1.25681	0.0155374	0.0446791	30.2508	0.194479	0.667035
ENSG00000053371.13	AKR7A2	protein_coding	chr1	19303965	19312144	-	2763.64	-0.154494	0.374067	0.999659	3428.17	0.0447343	0.62339	0.83412	3257.24	-0.185671	0.183346	0.403404	2430.78	0.0724674	0.453024	0.72213	3293.61	0.184179	0.0648245	0.160233	2896.83	0.0457869	0.828927	0.998654	3114.43	0.162462	0.0302906	0.224836	2948.33	-0.12624	0.243872	0.583124	2212.58	0.0848582	0.215261	0.49691	3114.39	0.233225	0.00527389	0.017746	2903.81	-0.146625	0.374238
ENSG00000040487.13	SLC66A1	protein_coding	chr1	19312326	19329300	+	207.495	0.088311	0.684373	0.999659	308.606	0.0459508	0.754813	0.904357	286.698	0.106248	0.57972	0.786206	482.064	-0.0628645	0.61132	0.830013	552.714	-0.0461711	0.718471	0.841195	197.917	0.0178306	0.943105	0.998654	269.449	0.0533919	0.724846	0.917312	256.835	0.129446	0.44126	0.761786	441.645	-0.0304324	0.776025	0.920956	546.762	0.132045	0.262554	0.423935	218.097	0.100154	0.611803
ENSG00000077549.19	CAPZB	protein_coding	chr1	19338775	19485539	-	4558.32	-0.00585679	0.963286	0.999659	4085.38	0.17495	0.050305	0.191804	3912.51	0.168393	0.210655	0.43933	3941.03	-0.00564192	0.948714	0.982482	4860.65	0.161821	0.0533798	0.138333	4441.13	-0.0196768	0.886453	0.998654	3275.81	-0.0581372	0.440266	0.771546	3118.1	-0.142126	0.166097	0.484236	3556.5	-0.0192957	0.737802	0.903906	4907.74	0.381338	1.4e-06	1.21e-05	4791.89	0.00375809	0.972956
ENSG00000173436.15	MICOS10	protein_coding	chr1	19484403	19629821	+	1766.97	-0.185972	0.257554	0.999659	1737.37	0.0469554	0.68557	0.870139	1455.15	-0.239685	0.11893	0.304771	836.089	-0.0333962	0.790396	0.917874	1054.5	0.108168	0.360184	0.550934	1916.26	0.112509	0.511046	0.998654	1488.74	-6.32e-05	0.999537	0.999981	1395.97	-0.00693164	0.948693	0.985009	742.186	-0.0990449	0.261816	0.552386	1050.36	0.294371	0.00938986	0.0291109	2050.28	0.111683	0.432571
ENSG00000158747.15	NBL1	protein_coding	chr1	19596979	19658456	+	3500.27	-0.0949904	0.483375	0.999659	4024.94	0.219683	0.0257222	0.122289	4313.39	0.272662	0.0609735	0.195652	3962.43	0.46416	0.0781672	0.258945	4522.42	0.592258	9.24e-12	2.8e-10	3615.26	0.0603118	0.71955	0.998654	3190.87	-0.0431486	0.550428	0.835742	3536.91	0.0549462	0.620883	0.862998	3532.32	0.422086	7.8e-11	4.13e-09	4308.3	0.652179	1.64e-14	5.32e-13	3799.03	0.00806062	0.947765
ENSG00000270136.6	MICOS10-NBL1	protein_coding	chr1	19597067	19656927	+	2415.85	-0.128803	0.382902	0.999659	2574.18	0.118353	0.266025	0.554051	2484.52	-0.0536806	0.710488	0.86602	2060.74	0.25266	0.0583879	0.210751	2380.89	0.293282	0.0019304	0.00907462	2556.13	0.096205	0.575658	0.998654	2159.62	0.012506	0.880323	0.970041	2257.67	0.0134093	0.895557	0.971084	1890.62	0.28386	1.57e-05	0.000272958	2254.89	0.343003	3.16e-05	0.000201088	2698.33	0.0575205	0.670399
ENSG00000158748.4	HTR6	protein_coding	chr1	19664875	19680966	+	35.3371	0.148664	0.70815	0.999659	31.1822	-0.733515	0.0943638	0.291523	33.6796	-0.794113	0.0509864	0.173507	63.6239	-0.688224	0.0128667	0.0720675	62.5168	-0.515418	0.0868302	0.199198	33.3537	0.0525571	0.900442	0.998654	36.7024	0.221356	0.572678	0.847797	34.483	-0.284415	0.45709	0.771676	60.9341	-0.488242	0.057088	0.208891	61.2958	-0.320811	0.271677	0.434568	38.6658	0.2711	0.515517
ENSG00000162542.14	TMCO4	protein_coding	chr1	19682240	19799945	-	312.114	-0.0400928	0.817399	0.999659	261.987	-0.584021	0.000191073	0.002786	217.69	-0.304022	0.138289	0.336629	452.313	-0.330218	0.0244338	0.115284	434.572	-0.378547	0.0067152	0.0259043	310.123	0.00393266	0.983534	0.999164	244.971	-0.340301	0.0386616	0.256131	211.433	-0.0303593	0.865766	0.961163	448.761	-0.0504779	0.628655	0.848973	463.929	0.0467671	0.698924	0.818759	330.639	-0.00715504	0.966865
ENSG00000178828.7	RNF186	protein_coding	chr1	19814029	19815283	-	#N/A				#N/A				#N/A				#N/A				#N/A				#N/A				#N/A				#N/A				#N/A				#N/A				#N/A
ENSG00000169914.6	OTUD3	protein_coding	chr1	19882395	19912945	+	202.573	0.204671	0.372278	0.999659	128.089	0.488238	0.016411	0.0883928	100.731	0.0543967	0.870457	0.946546	370.919	0.138011	0.339031	0.623519	171.79	0.200196	0.295577	0.483447	166.15	-0.31547	0.369486	0.998654	96.1776	0.100312	0.635973	0.877691	73.4341	-0.574307	0.0529787	0.26473	321.134	0.0111849	0.925399	0.977193	146.608	-0.0316204	0.873725	0.931765	195.85	-0.0208899	0.925933
ENSG00000188784.4	PLA2G2E	protein_coding	chr1	19920009	19923617	-	#N/A				#N/A				#N/A				#N/A				#N/A				#N/A				#N/A				#N/A				#N/A				#N/A				#N/A
ENSG00000188257.12	PLA2G2A	protein_coding	chr1	19975431	19980416	-	#N/A				#N/A				#N/A				#N/A				#N/A				#N/A				#N/A				#N/A				#N/A				#N/A				#N/A
ENSG00000127472.11	PLA2G5	protein_coding	chr1	20028179	20091911	+	#N/A				#N/A				#N/A				#N/A				#N/A				#N/A				#N/A				#N/A				#N/A				#N/A				#N/A
ENSG00000117215.15	PLA2G2D	protein_coding	chr1	20111939	20119566	-	#N/A				#N/A				#N/A				2.6653	4.74815	0.00412844	0.0300043	1.69513	4.09374	0.0517115	0.135288	#N/A				#N/A				#N/A				#N/A				#N/A				#N/A
ENSG00000158786.5	PLA2G2F	protein_coding	chr1	20139323	20150381	+	#N/A				#N/A				#N/A				#N/A				#N/A				#N/A				#N/A				#N/A				#N/A				#N/A				#N/A
ENSG00000187980.7	PLA2G2C	protein_coding	chr1	20161253	20186518	-	#N/A				#N/A				#N/A				#N/A				2.57099	4.69777	0.00966906	0.0350444	#N/A				#N/A				#N/A				#N/A				#N/A				#N/A
ENSG00000162543.6	UBXN10	protein_coding	chr1	20186096	20196050	+	#N/A				2.50533	4.62327	0.00768211	0.0503062	7.0161	6.09527	2.08e-05	0.000407321	3.69447	5.22356	0.000638274	0.0065846	3.00426	4.92365	0.004438	0.0183364	#N/A				#N/A				#N/A				#N/A				1.9708	4.41389	0.0186525	0.0521935	#N/A
ENSG00000158816.16	VWA5B1	protein_coding	chr1	20290875	20359518	+	#N/A				#N/A				#N/A				#N/A				#N/A				#N/A				#N/A				#N/A				#N/A				#N/A				#N/A
ENSG00000162545.6	CAMK2N1	protein_coding	chr1	20482391	20486210	-	552.697	-0.166007	0.368817	0.999659	583.101	0.0888964	0.46259	0.73052	707.019	0.103825	0.618699	0.809676	1092.45	-0.177414	0.128329	0.354642	1334.79	0.0213306	0.829098	0.908947	509.933	-0.352699	0.0858913	0.998654	480.008	-0.0725962	0.563658	0.842052	737.389	0.521896	0.000375941	0.0085804	975.776	-0.221349	0.00784602	0.0478075	1234.08	0.00873686	0.920998	0.958926	543.933	-0.363857	0.063424
ENSG00000090432.7	MUL1	protein_coding	chr1	20499448	20508151	-	738.675	-0.0616188	0.673311	0.999659	1090.3	-0.233772	0.0590218	0.214638	1080.59	-0.448543	0.00312167	0.0230706	1055.3	-0.313617	0.00208875	0.0175507	1102.1	-0.506788	9.9e-07	1.15e-05	784.097	0.167927	0.353876	0.998654	973.308	-0.156439	0.114249	0.442791	981.807	-0.370536	0.00253232	0.035429	987.687	-0.213376	0.00596973	0.0385661	1026.77	-0.494443	2.61e-05	0.000169859	815.385	0.0886926	0.528207
ENSG00000183114.8	FAM43B	protein_coding	chr1	20552573	20555020	+	#N/A				#N/A				3.05603	4.90106	0.00355616	0.0254682	10.3399	6.70767	3.45e-07	9.67e-06	12.7102	7.00215	0.000824748	0.00438162	#N/A				#N/A				#N/A				3.03041	5.08076	0.00100944	0.00921939	3.80338	5.37196	0.000709632	0.00314099	#N/A
ENSG00000158825.6	CDA	protein_coding	chr1	20589086	20618903	+	606.696	-0.213244	0.231081	0.999659	526.55	-0.053539	0.699716	0.876841	749.196	0.0770027	0.704424	0.862877	421.745	-0.124082	0.386558	0.666388	619.035	0.212504	0.162752	0.316064	657.02	0.0845209	0.628846	0.998654	513.158	0.26031	0.0262101	0.209228	740.921	0.366558	0.00839574	0.0832555	456.875	0.365962	0.00296902	0.0224151	730.152	0.798116	1.7e-11	3.55e-10	786.059	0.381899	0.00580739
ENSG00000158828.8	PINK1	protein_coding	chr1	20633458	20651511	+	1158.32	-0.0152992	0.917128	0.999659	2016.35	0.399128	0.000220055	0.00313922	2471.86	0.206759	0.140564	0.340609	2716.46	0.0644163	0.514504	0.764968	2766.69	0.12644	0.145269	0.291789	1151.61	0.0288994	0.869362	0.998654	1642.38	0.226603	0.0273316	0.213823	2041.43	0.00509055	0.968638	0.994016	2361.84	-0.0570359	0.337365	0.633119	2509.86	0.0593555	0.494539	0.659459	1258.7	0.0881625	0.527528
ENSG00000244038.11	DDOST	protein_coding	chr1	20651767	20661544	-	15633.7	-0.186961	0.228976	0.999659	16768.5	0.101365	0.235578	0.516693	16835.5	-0.184225	0.211157	0.439932	13813.6	-0.0781854	0.367342	0.650025	17116.8	0.202248	0.0110925	0.0392509	17020.8	0.122746	0.520301	0.998654	14333.8	0.048823	0.473063	0.793616	15162	-0.140239	0.152366	0.463309	13567.9	0.150276	0.00142552	0.0122918	16743.4	0.338793	3.84e-07	3.76e-06	17138.3	-0.0512657	0.725177
ENSG00000117245.13	KIF17	protein_coding	chr1	20664014	20718017	-	11.841	-0.295215	0.644029	0.999659	14.0557	1.59977	0.00918405	0.0576399	23.2241	2.15981	6.23e-05	0.00100215	51.1695	0.895391	0.00499706	0.0349133	58.416	1.68442	1.47e-07	2.03e-06	14.2397	0.299718	0.614333	0.998654	#N/A				15.7609	1.6685	0.00558427	0.0625406	42.9885	0.714244	0.0303268	0.132648	37.9734	0.967873	0.00743425	0.0238597	16.979	0.570334	0.311325
ENSG00000189410.12	SH2D5	protein_coding	chr1	20719731	20732837	-	111.417	0.303334	0.250536	0.999659	107.211	-0.129688	0.581656	0.810894	107.031	-0.609647	0.0145765	0.0715848	141.639	-0.37589	0.0841682	0.271132	115.565	-0.846666	0.000982486	0.00509908	109.189	0.305535	0.290974	0.998654	99.8137	0.068727	0.76022	0.9297	97.6543	-0.512046	0.0394106	0.224126	137.701	-0.161123	0.397512	0.689142	117.19	-0.52279	0.0208495	0.05736	110.362	0.152593	0.571189
ENSG00000127483.19	HP1BP3	protein_coding	chr1	20740266	20787323	-	5066.92	0.0183976	0.891754	0.999659	4520.22	0.197032	0.0469775	0.183586	3800.45	0.259069	0.053043	0.178751	6632.61	0.311392	0.000313408	0.00367089	5012.53	-0.148382	0.1454	0.291958	4846.22	-0.0489307	0.738023	0.998654	3597.5	-0.0562546	0.469959	0.79166	2942.66	-0.127627	0.195516	0.524208	5722.33	0.180281	0.00100503	0.00919574	4543.25	-0.223593	0.00539832	0.018124	5079.8	-0.110773	0.3248
ENSG00000075151.23	EIF4G3	protein_coding	chr1	20806292	21176888	-	752.104	0.39145	0.198461	0.999659	281.96	-0.593391	0.00152039	0.0146155	304.296	0.49792	0.106511	0.284166	1972.15	-0.0010858	0.992269	0.99665	1228.04	-0.218235	0.0346292	0.0981876	564.452	-0.371035	0.36844	0.998654	281.879	-0.139174	0.318724	0.686947	273.968	0.528386	0.0347709	0.206319	1755.9	-0.0539574	0.457574	0.737476	1095.27	-0.349228	0.000209235	0.00107895	732.821	0.202671	0.510769
ENSG00000117298.16	ECE1	protein_coding	chr1	21217247	21345572	-	1695.05	0.238911	0.398409	0.999659	1186.98	-0.531603	0.00232424	0.0202798	1528.45	0.622862	0.0216167	0.0951133	6795.04	0.44011	1.89e-07	5.65e-06	5729.1	0.495797	5.88e-09	1.09e-07	1292.1	-0.517956	0.150759	0.998654	1150.46	-0.177576	0.140625	0.489517	1401.69	0.695913	0.056475	0.275676	5924.44	0.341166	5.75e-12	3.66e-10	5015.81	0.346702	2.78e-06	2.25e-05	1764.87	0.223368	0.425319
ENSG00000142794.19	NBPF3	protein_coding	chr1	21440128	21485005	+	276.465	0.127248	0.494395	0.999659	276.238	-0.177281	0.263152	0.55089	244.034	0.116439	0.603167	0.79945	597.45	-0.0107751	0.92452	0.972906	396.891	-0.633103	1.57e-05	0.00013667	249.832	-0.10244	0.633092	0.998654	222.361	-0.429985	0.00413343	0.0716007	192.953	-0.227721	0.23988	0.579036	513.317	-0.165917	0.109536	0.325558	350.128	-0.828648	4.15e-08	4.9e-07	286.73	0.098786	0.589819
ENSG00000162551.14	ALPL	protein_coding	chr1	21509397	21578410	+	2.72751	-0.0374893	0.978296	0.999659	6.2504	2.53655	0.0111476	0.0667355	15.8292	2.75207	0.000131026	0.00184642	35.7504	3.81848	8.45e-13	6.86e-11	46.819	5.3158	1.66e-06	1.82e-05	2.14004	-0.737513	0.629681	0.998654	#N/A				7.83629	1.72465	0.056741	0.276409	25.4661	3.43294	4.85e-10	2.22e-08	36.9341	5.13961	9.25e-14	2.69e-12	#N/A
ENSG00000076864.20	RAP1GAP	protein_coding	chr1	21596215	21669363	-	531.733	0.0256633	0.875023	0.999659	501.738	0.226645	0.0811278	0.264166	581.931	0.580571	0.00114911	0.010581	1041.7	0.326119	0.00377913	0.0278819	959.918	0.545109	4.13e-06	4.09e-05	493.997	-0.128856	0.462932	0.998654	378.596	-0.183116	0.160139	0.516955	430.577	0.109801	0.481452	0.787245	948.35	0.338316	2.08e-05	0.000349989	850.178	0.427986	3.27e-05	0.000207778	555.304	0.0153552	0.91889
ENSG00000090686.16	USP48	protein_coding	chr1	21678298	21783606	-	1398.3	0.0838346	0.597765	0.999659	1095.42	0.20674	0.0483852	0.187093	1156.18	0.471742	0.00337579	0.0244311	2561.47	0.405309	2.35e-05	0.000391187	1843.97	0.170668	0.106156	0.231942	1268.84	-0.136887	0.458525	0.998654	862.139	-0.0784342	0.402404	0.745405	825.526	-0.122589	0.395571	0.728099	2109.44	0.15269	0.0208603	0.100542	1616.35	0.00913734	0.919214	0.957837	1446.98	0.0489457	0.73611
ENSG00000187942.12	LDLRAD2	protein_coding	chr1	21812265	21825225	+	291.619	0.558498	0.115061	0.999659	231.187	-0.484845	0.393633	0.680204	327.659	1.0693	0.122988	0.311787	3251.24	1.53322	3.29e-29	1.02e-26	7213.25	2.67763	7.1e-102	8.43e-99	227.157	-0.0447262	0.953082	0.998654	274.788	0.422685	0.0123849	0.140538	434.313	1.85455	0.00340551	0.0436799	2652.22	1.3245	1.11e-07	3.26e-06	6230.26	2.55486	1.05e-15	4.01e-14	374.751	1.02502	0.00148121
ENSG00000142798.20	HSPG2	protein_coding	chr1	21822244	21937310	-	747.21	0.479796	0.481334	0.999659	841.494	-2.11825	0.00131902	0.0130691	936.862	-0.387266	0.598612	0.797235	17685.9	1.41843	5.62e-22	1.12e-19	15712.2	2.00602	1.09e-47	4.17e-45	538.299	-0.389635	0.693981	0.998654	1287.17	0.216517	0.104192	0.425471	2026.92	1.71907	0.00759468	0.077607	13800.5	1.11211	2.16e-06	4.69e-05	12186.7	1.67277	1.72e-07	1.8e-06	884.836	0.772548	0.238157
ENSG00000219073.8	CELA3B	protein_coding	chr1	21977022	21998642	+	#N/A				9.0298	2.35892	0.0040827	0.0313269	13.8715	3.51099	0.000113546	0.00164297	35.8079	4.22779	9.91e-12	6.69e-10	117.712	4.23286	1.06e-28	1.67e-26	#N/A				#N/A				6.66987	2.50773	0.0117766	0.10495	13.1383	2.7851	6.61e-05	0.000944035	51.2294	3.05123	2.68e-13	7.37e-12	#N/A
ENSG00000142789.20	CELA3A	protein_coding	chr1	22001657	22012542	+	#N/A				4.98368	0.0964093	0.926197	0.974287	5.13015	0.598339	0.572894	0.780778	11.931	3.39761	5.86e-05	0.000873561	43.7163	4.76647	8.88e-14	3.7e-12	1.64938	3.02271	0.22208	0.998654	#N/A				5.47452	1.00501	0.284205	0.627138	8.35658	2.97707	0.000531877	0.00544776	18.4773	3.58447	4.83e-07	4.64e-06	#N/A
ENSG00000070831.17	CDC42	protein_coding	chr1	22025511	22101360	+	8816.48	-0.181059	0.278401	0.999659	13094.6	0.197366	0.0577947	0.211743	12398.4	-0.0725832	0.648789	0.829143	6898.21	0.0775171	0.320224	0.605458	8553.63	0.142469	0.0905443	0.205594	9800.65	0.18492	0.388792	0.998654	11594	0.240993	0.00164718	0.0408235	12086.3	0.191998	0.0614982	0.288266	6162.53	0.0360557	0.46117	0.740235	7680.69	0.0478617	0.514987	0.676748	9413.44	-0.124159	0.432592
ENSG00000162552.15	WNT4	protein_coding	chr1	22117313	22143969	-	29.319	-0.15216	0.727901	0.999659	81.5038	0.392302	0.187215	0.452103	123.688	0.0325822	0.912413	0.965093	113.518	0.295321	0.15722	0.401986	130.734	1.05861	2.06e-06	2.2e-05	28.0963	-0.217662	0.680841	0.998654	59.161	-0.103061	0.709755	0.912243	100.711	-0.222124	0.39583	0.728196	86.2744	-0.216774	0.338901	0.634584	88.7326	0.315953	0.203127	0.350786	31.0023	-0.119849	0.769402
ENSG00000184677.18	ZBTB40	protein_coding	chr1	22428838	22531157	+	420.732	0.338768	0.168723	0.999659	256.408	-0.480102	0.00793806	0.0514939	248.953	0.457397	0.0441744	0.157017	1226.78	0.0277277	0.782238	0.915033	666.809	-0.491474	0.00013131	0.000894634	327.659	-0.317164	0.32095	0.998654	231.689	-0.35895	0.0299062	0.224096	214.524	0.381873	0.0462346	0.244577	1088.69	-0.0314063	0.69388	0.882977	598.05	-0.612686	2.73e-05	0.000176686	395.054	0.0433388	0.860091
ENSG00000070886.12	EPHA8	protein_coding	chr1	22563489	22603595	+	2.94859	0.179807	0.889183	0.999659	3.94212	1.04325	0.339818	0.632989	6.36099	1.71179	0.0719067	0.219054	20.6278	1.24332	0.00872051	0.0536423	16.5422	1.75157	0.0115298	0.0405166	2.80894	0.104046	0.934562	0.998654	#N/A				4.83153	1.40183	0.176264	0.499032	18.6919	1.24212	0.00773677	0.0472815	14.8607	1.71101	0.00875313	0.0274098	#N/A
ENSG00000173372.17	C1QA	protein_coding	chr1	22636628	22639678	+	#N/A				#N/A				#N/A				#N/A				#N/A				#N/A				#N/A				#N/A				#N/A				#N/A				#N/A
ENSG00000159189.12	C1QC	protein_coding	chr1	22643633	22648110	+	#N/A				#N/A				#N/A				#N/A				#N/A				#N/A				#N/A				#N/A				#N/A				#N/A				#N/A
ENSG00000173369.17	C1QB	protein_coding	chr1	22652762	22661637	+	#N/A				#N/A				#N/A				2.04066	4.3623	0.0134438	0.0744304	#N/A				#N/A				#N/A				#N/A				#N/A				#N/A				#N/A
ENSG00000133216.17	EPHB2	protein_coding	chr1	22710839	22921500	+	552.279	0.139934	0.548154	0.999659	551.369	-0.274503	0.112175	0.328074	640.52	0.205612	0.249655	0.488074	1849.65	-0.0365523	0.703408	0.878602	1486.73	-0.0700291	0.533788	0.707426	432.67	-0.551278	0.0181932	0.998654	449.373	-0.493951	0.00013104	0.00728627	515.31	-0.074312	0.643946	0.874332	1515.55	-0.348233	3.28e-07	8.66e-06	1204.61	-0.504323	3.82e-05	0.000239119	575.286	0.124095	0.51087
ENSG00000215906.8	LACTBL1	protein_coding	chr1	22953043	22965338	-	#N/A				#N/A				#N/A				#N/A				#N/A				#N/A				#N/A				#N/A				#N/A				#N/A				#N/A
ENSG00000227868.6	TEX46	protein_coding	chr1	23010834	23015852	-	#N/A				#N/A				#N/A				#N/A				#N/A				2.3001	0.29947	0.861959	0.998654	#N/A				#N/A				#N/A				#N/A				#N/A
ENSG00000004487.17	KDM1A	protein_coding	chr1	23019443	23083689	+	4643.75	0.0813922	0.54533	0.999659	3373.93	-0.0745458	0.457342	0.725914	2934.25	0.0535101	0.697126	0.859396	4584.46	0.034769	0.67348	0.862048	4598.01	-0.12741	0.133101	0.274044	4600.22	0.114141	0.443714	0.998654	2910.75	-0.101974	0.164076	0.522183	2446.52	-0.130939	0.190786	0.518244	4108.54	0.00170237	0.97467	0.992528	4360.61	-0.0652737	0.354505	0.525694	4964.74	0.137183	0.251355
ENSG00000169641.13	LUZP1	protein_coding	chr1	23084023	23177808	-	537.918	0.210371	0.358672	0.999659	619.951	-0.41312	0.00269152	0.0226378	676.226	0.398177	0.0695782	0.214292	2283.63	0.0664927	0.480885	0.741892	1425.18	-0.250603	0.0272028	0.0811044	457.101	-0.195536	0.484642	0.998654	587.984	-0.140973	0.178066	0.539196	551.518	0.172678	0.29425	0.637588	2040.73	0.0268634	0.677402	0.875036	1257.16	-0.417261	6.25e-05	0.000371074	540.355	0.0960513	0.66991
ENSG00000179546.5	HTR1D	protein_coding	chr1	23191895	23217502	-	151.72	0.01426	0.948872	0.999659	242.196	-0.300519	0.0602253	0.217372	208.189	-1.01983	5.64e-06	0.000137097	277.178	-1.06095	3.98e-12	2.83e-10	299.513	-1.24049	1.69e-12	5.79e-11	147.411	-0.00535728	0.984138	0.99925	218.839	-0.182346	0.239888	0.612834	221.328	-0.343106	0.0664899	0.300496	299.719	-0.38061	0.00924415	0.054136	313.127	-0.722663	6.86e-06	5.08e-05	143.637	-0.290329	0.164892
ENSG00000125944.21	HNRNPR	protein_coding	chr1	23303771	23344336	-	4936.22	0.174915	0.222526	0.999659	3747.66	0.0968284	0.272589	0.562147	3142.17	0.160692	0.29127	0.535581	4506.41	0.0473185	0.592354	0.818281	3475.57	-0.316391	0.000831812	0.00441257	4552.24	0.00810393	0.95887	0.998654	3023.7	-0.124359	0.0882929	0.392038	2501.37	-0.154172	0.161767	0.477853	4188.03	0.116554	0.0374458	0.155557	3306	-0.240699	0.000982796	0.00417136	5220.68	0.200509	0.142119
ENSG00000125945.15	ZNF436	protein_coding	chr1	23359448	23369836	-	287.264	-0.0185039	0.92939	0.999659	252.932	-0.00663677	0.969785	0.988861	269.185	0.00804878	0.967567	0.986905	456.753	-0.0174613	0.89747	0.962189	375.819	-0.183154	0.202047	0.370536	288.357	0.0545632	0.818419	0.998654	220.192	-0.0048692	0.974531	0.993729	235.942	-0.0305338	0.866761	0.961539	407.857	-0.0589652	0.590218	0.826351	352.147	-0.14938	0.317108	0.48618	323.123	0.181844	0.359465
ENSG00000204219.11	TCEA3	protein_coding	chr1	23380909	23424748	-	74.5749	0.127165	0.690594	0.999659	35.7565	-0.428189	0.247788	0.532502	31.4912	0.168085	0.678952	0.849376	62.1604	0.274653	0.351611	0.635481	46.5437	0.453257	0.210253	0.380788	73.3409	0.146386	0.622441	0.998654	37.4765	0.131091	0.702355	0.909665	30.667	0.4091	0.306539	0.649033	49.2707	-0.0863139	0.777418	0.921697	46.7864	0.654116	0.0446918	0.107053	101.114	0.776083	0.00236407
ENSG00000088280.19	ASAP3	protein_coding	chr1	23428563	23484568	-	293.034	0.0161134	0.938634	0.999659	285.116	0.266883	0.136074	0.372588	376.112	0.887861	5.91e-05	0.000959687	981.62	0.570865	5.89e-08	2.03e-06	784.998	0.647033	3.86e-08	6.11e-07	284.396	-0.00600335	0.977026	0.998994	233.963	0.10712	0.510504	0.813685	267.723	0.359592	0.0530633	0.264939	809.253	0.333267	0.000119994	0.00155089	699.767	0.549597	5.06e-07	4.84e-06	333.587	0.247579	0.174861
ENSG00000007968.7	E2F2	protein_coding	chr1	23506438	23531233	-	418.49	0.243985	0.147037	0.999659	233.46	-1.04685	3.9e-08	2.15e-06	133.369	-0.544639	0.0648986	0.204547	534.311	-0.793497	1.06e-09	5e-08	501.53	-1.03911	1.6e-10	4.02e-09	344.987	-0.252071	0.258645	0.998654	237.953	-0.44038	0.0197445	0.17781	141.168	0.00933853	0.969913	0.994774	547.934	-0.34734	0.00167385	0.0139805	470.009	-1.00295	4.8e-15	1.66e-13	384.053	-0.130749	0.409561
ENSG00000117318.9	ID3	protein_coding	chr1	23557926	23559501	-	3269.72	0.113894	0.504909	0.999659	3902.62	0.212963	0.0854261	0.272853	5418.78	0.547969	0.000186897	0.00244389	3884.24	0.587377	2.28e-10	1.19e-08	5296.93	1.14323	6.58e-35	1.49e-32	3714.8	0.502051	0.00385903	0.809882	3547.04	0.325113	0.00121181	0.0333477	4776	0.530115	1.03e-07	8.6e-06	3394.72	0.498489	4.8e-15	4.53e-13	4912.16	1.13994	1.37e-39	3.27e-37	4143.15	0.602021	0.000239273
ENSG00000142676.14	RPL11	protein_coding	chr1	23691742	23696835	+	26112.9	-0.0977244	0.530118	0.999659	23368.3	0.294944	0.00605046	0.0422003	22395.7	-0.422593	0.00421471	0.0290293	8058.99	-0.26442	0.00832193	0.0517699	10292.4	0.0729037	0.382245	0.573459	28270.5	0.187934	0.244393	0.998654	20961.2	0.370023	0.000176441	0.00879454	21676.7	-0.145281	0.214115	0.547199	7943.92	-0.0110719	0.851558	0.951034	10620.3	0.355263	0.000130936	0.000714707	30734.8	0.230023	0.0878889
ENSG00000011007.12	ELOA	protein_coding	chr1	23743155	23762059	+	726.239	0.0370212	0.813869	0.999659	662.034	-0.288037	0.0154376	0.0844067	545.875	0.155089	0.403173	0.646275	1225.39	-0.14001	0.146524	0.384585	1043.8	-0.189566	0.0866348	0.198834	688.069	-0.0571619	0.783431	0.998654	597.794	-0.174672	0.0895573	0.395103	437.404	-0.142097	0.328043	0.669432	1166.38	0.00592337	0.936393	0.98045	967.896	-0.191897	0.0899838	0.187395	749.122	-0.00748399	0.959689
ENSG00000057757.10	PITHD1	protein_coding	chr1	23778418	23788232	+	1176.09	-0.00801371	0.960025	0.999659	964.108	0.00581208	0.961442	0.986727	844.298	-0.118468	0.449557	0.688041	852.74	0.194813	0.0846361	0.272045	900.618	0.195873	0.0706537	0.170521	1256.53	0.234567	0.185885	0.998654	858.975	0.0712498	0.460889	0.785967	744.374	-0.140062	0.258609	0.600898	779.231	0.217269	0.00720408	0.0447474	861.405	0.273093	0.00602495	0.0199208	1276	0.0911771	0.531763
ENSG00000011009.11	LYPLA2	protein_coding	chr1	23791145	23795539	+	2151.07	0.0492833	0.731434	0.999659	2531.93	0.0832714	0.368095	0.657759	2623.44	-0.117524	0.414203	0.656424	2410.28	-0.114497	0.240603	0.517801	3137.07	0.14488	0.10436	0.229036	2231.75	0.209383	0.192207	0.998654	2107.05	-0.0469025	0.553343	0.836206	2232.1	-0.248691	0.025037	0.16951	2274.2	0.00200991	0.974485	0.992452	3127.04	0.332666	0.000152377	0.000814126	2303.71	0.110563	0.378822
ENSG00000117308.15	GALE	protein_coding	chr1	23795599	23800781	-	3078.41	-0.275532	0.0738229	0.999659	3790.42	0.0961009	0.427161	0.706088	3905.65	-0.430348	0.0119399	0.0622214	1949.36	-0.306249	0.00214321	0.0178527	2418.58	-0.0409936	0.685999	0.819329	3384.75	0.0714447	0.687199	0.998654	3295.53	0.0909909	0.270534	0.645376	3521.25	-0.378834	0.00104004	0.0186057	1868.45	-0.131956	0.0640066	0.227111	2524.56	0.281731	0.00120277	0.00495497	3381.3	-0.129492	0.369532
ENSG00000117305.15	HMGCL	protein_coding	chr1	23801885	23838620	-	1077.39	-0.27891	0.0845416	0.999659	3550.29	0.489666	6.33e-07	2.38e-05	3540.52	0.45089	0.0063453	0.0393958	3605.15	0.571894	4.29e-08	1.51e-06	3734.82	0.419726	4.66e-07	5.82e-06	1137.98	-0.0469656	0.793118	0.998654	2973.05	0.391113	0.000162054	0.00841756	3070.27	0.39213	0.000578599	0.0121184	3218.43	0.534554	4.67e-21	7.43e-19	3432.78	0.3938	2.03e-07	2.1e-06	1180.67	-0.139611	0.316062
ENSG00000179163.12	FUCA1	protein_coding	chr1	23845077	23868290	-	995.903	0.0368832	0.850672	0.999659	2340.29	0.632114	7.62e-07	2.8e-05	2874.31	0.844265	9.8e-06	0.000216049	2077.66	0.877919	5.41e-14	5.1e-12	2679.67	1.14309	8.51e-24	9.39e-22	1129.16	0.429457	0.0094316	0.998654	1961.56	0.539174	4.85e-07	0.000105762	2211.49	0.508689	0.000369852	0.00848731	1970.23	0.976742	3.27e-08	1.06e-06	2632.87	1.25912	1.26e-32	1.87e-30	1315.87	0.637154	4.61e-06
ENSG00000188822.8	CNR2	protein_coding	chr1	23870515	23913362	-	#N/A				#N/A				#N/A				#N/A				#N/A				#N/A				#N/A				#N/A				2.22923	-0.0353443	0.981085	0.99441	#N/A				#N/A
ENSG00000189266.13	PNRC2	protein_coding	chr1	23956839	23963462	+	2492.44	-0.060973	0.701319	0.999659	2388.79	0.116858	0.270459	0.559524	2149.89	-0.0201873	0.888397	0.954508	2185.68	0.106019	0.284811	0.566802	1975.2	0.102712	0.284973	0.471764	2654.5	0.176753	0.347998	0.998654	2069.92	0.102739	0.199849	0.56901	2044.17	0.172735	0.106762	0.384372	1973.37	0.0959369	0.136963	0.375532	1825.44	0.0878137	0.32473	0.494292	2505.57	-0.186435	0.197237
ENSG00000188529.15	SRSF10	protein_coding	chr1	23964347	23980927	-	3232.92	-0.0357657	0.809453	0.999659	2194.4	-0.0859875	0.370324	0.659884	1873.02	-0.0369646	0.81969	0.923648	2353.43	-0.227383	0.0110487	0.0641081	2191.11	-0.229302	0.0272872	0.0812782	3206.28	0.00142696	0.993254	0.999614	1950.27	-0.0266005	0.755415	0.928036	1670.16	-0.0243103	0.847638	0.955116	2138.13	-0.219293	0.000572638	0.00576719	2019.18	-0.254519	0.00663742	0.021665	3197.15	-0.210389	0.0991417
ENSG00000142661.19	MYOM3	protein_coding	chr1	24056035	24112135	-	166.273	0.458629	0.175819	0.999659	79.3874	-0.591296	0.0399588	0.164802	80.2446	-0.0430845	0.901005	0.960131	409.821	-0.51064	0.000258741	0.0031292	257.688	-1.04102	4.8e-07	5.96e-06	126.808	-0.230544	0.607169	0.998654	72.1155	-0.443986	0.114348	0.443054	73.4317	0.0384922	0.885558	0.968011	378.879	-0.44072	0.000174071	0.00212848	265.111	-0.621533	0.000300972	0.00148308	174.928	0.470942	0.138869
ENSG00000142677.4	IL22RA1	protein_coding	chr1	24119771	24143140	-	25.4054	0.597344	0.231326	0.999659	39.0887	-1.26207	0.00194619	0.0177411	36.4904	0.436419	0.326665	0.572988	216.967	-0.334496	0.0357011	0.151295	151.984	-0.104919	0.601214	0.759743	21.2005	0.198422	0.765153	0.998654	43.4897	-0.310733	0.315421	0.684139	47.4761	1.28965	0.00119934	0.0206192	213.469	-0.0799457	0.575927	0.818285	131.455	-0.333222	0.171346	0.308065	29.2695	0.819345	0.0804219
ENSG00000185436.12	IFNLR1	protein_coding	chr1	24154168	24187959	-	239.658	0.146177	0.474824	0.999659	290.173	0.108302	0.54923	0.791922	320.695	0.169478	0.440403	0.680502	497.438	-0.263102	0.0369644	0.154881	382.686	-0.528607	0.000517149	0.002925	233.86	0.140753	0.480373	0.998654	233.59	-0.115002	0.450042	0.777159	249.95	-0.208803	0.306397	0.649008	480.43	-0.0708274	0.486053	0.758547	350.684	-0.568698	6.3e-05	0.000373329	230.799	-0.091358	0.59894
ENSG00000158055.16	GRHL3	protein_coding	chr1	24319357	24364482	+	13.089	0.131821	0.844242	0.999659	13.378	0.418149	0.519935	0.772345	20.7001	-0.240775	0.672696	0.844912	32.4317	-0.330952	0.404091	0.681175	40.0253	-0.812359	0.100305	0.222274	13.3341	0.25242	0.685365	0.998654	10.2725	0.0975895	0.876036	0.968618	26.186	0.710237	0.113536	0.397707	42.4702	0.670417	0.0579429	0.211103	61.8225	0.682562	0.117619	0.231053	15.8466	0.517772	0.373535
ENSG00000001460.18	STPG1	protein_coding	chr1	24356999	24416934	-	335.465	-0.335157	0.0727268	0.999659	293.126	0.0837243	0.595386	0.81902	317.615	-0.0121072	0.949564	0.980303	401.923	-0.0442222	0.751481	0.901524	347.259	-0.168684	0.287058	0.473926	340.8	-0.21663	0.264788	0.998654	256.755	0.102114	0.476577	0.795626	282.673	-0.00483607	0.978953	0.997543	385.34	0.11398	0.309905	0.605037	338.54	-0.0266109	0.856807	0.921677	344.216	-0.403852	0.0112628
ENSG00000001461.17	NIPAL3	protein_coding	chr1	24415802	24472976	+	641.963	-0.294029	0.0779867	0.999659	649.496	0.193335	0.101895	0.306948	736.875	0.30355	0.0564027	0.185883	1196.14	0.146004	0.146562	0.384608	873.81	-0.0135485	0.908126	0.952244	643.022	-0.220727	0.273243	0.998654	547.91	0.106052	0.311827	0.680925	552.433	-0.174403	0.220331	0.555817	988.822	-0.117875	0.122221	0.349387	740.384	-0.291953	0.00857353	0.0269178	671.345	-0.299618	0.0712485
ENSG00000117602.13	RCAN3	protein_coding	chr1	24502351	24541040	+	620.951	0.108233	0.492041	0.999659	780.152	0.102014	0.403341	0.688817	783.261	0.262378	0.110678	0.290882	1246.04	0.00582295	0.951072	0.983453	1036.53	0.0717787	0.487191	0.669274	546.452	-0.203735	0.254052	0.998654	683.933	0.12143	0.239439	0.612368	655.592	0.102241	0.420092	0.746045	1096.31	-0.0830035	0.257011	0.546718	922.4	-0.0527369	0.601428	0.747151	607.68	-0.0875526	0.573862
ENSG00000184454.7	NCMAP	protein_coding	chr1	24556087	24609328	+	27.8549	0.542705	0.193343	0.999659	55.1314	0.119527	0.688715	0.871784	72.6183	0.0100763	0.972549	0.9892	131.245	0.442653	0.027415	0.125252	93.7719	0.807376	0.00204864	0.00953701	25.7053	0.398922	0.382552	0.998654	54.2149	0.44135	0.143874	0.493522	65.1731	0.0428609	0.886547	0.968304	100.104	-0.0290463	0.893112	0.965756	71.8647	0.340942	0.270981	0.433686	22.2382	-0.196356	0.669316
ENSG00000133226.17	SRRM1	protein_coding	chr1	24631716	24673281	+	1479.4	0.443357	0.143904	0.999659	611.452	-1.10146	0.00690841	0.0464503	514.742	-0.176015	0.759333	0.890812	4027.66	-0.304884	0.00810386	0.0507602	3570.11	-0.53905	7.66e-08	1.12e-06	1141.85	-0.215203	0.763764	0.998654	656.432	-0.305661	0.0538995	0.306573	627.683	0.664548	0.202863	0.53374	3889.74	-0.107818	0.128611	0.360684	3285.32	-0.572285	4.75e-10	7.9e-09	1609.69	0.537762	0.0709682
ENSG00000169504.15	CLIC4	protein_coding	chr1	24745382	24844321	+	3525.13	-0.28791	0.175644	0.999659	4618.29	0.520485	0.000185034	0.002721	4896.51	0.439797	0.00656281	0.040489	4401.06	0.343234	0.000216816	0.00269253	3586.59	0.0749738	0.433371	0.623224	3677.97	-0.0911487	0.700955	0.998654	3922.31	0.458941	4.6e-10	2.17e-07	4421.05	0.482247	4.92e-06	0.000248705	3899.85	0.284217	2.04e-07	5.62e-06	3210.68	-0.0304969	0.743353	0.849709	3213.94	-0.778606	9.14e-09
ENSG00000020633.19	RUNX3	protein_coding	chr1	24899511	24965121	-	529.27	0.268897	0.290329	0.999659	345.322	-0.627703	8.36e-05	0.00142845	321.839	-0.0271693	0.915223	0.965755	1101.07	0.0440887	0.706619	0.880197	990.491	-0.0815891	0.535063	0.708474	451.304	-0.117736	0.737554	0.998654	369.971	0.0379394	0.763114	0.930159	357.811	0.563955	0.000759286	0.0147546	1047.65	0.178632	0.0418406	0.168571	948.488	0.0073285	0.947135	0.974285	588.755	0.424222	0.0819815
ENSG00000117614.10	SYF2	protein_coding	chr1	25222276	25232502	-	1267.71	-0.0841808	0.533046	0.999659	1021.8	0.35105	0.00211595	0.0188323	1024.14	0.173707	0.22739	0.460055	801.426	0.03921	0.756841	0.903136	836.199	0.13129	0.263036	0.446359	1280.59	0.00782069	0.959272	0.998654	823.175	0.143901	0.165511	0.523815	830.191	-0.0852257	0.469193	0.779516	729.178	0.0485284	0.563267	0.809393	916.126	0.554932	5.43e-07	5.16e-06	1396.67	0.0614251	0.626849
ENSG00000117616.18	RSRP1	protein_coding	chr1	25242249	25338213	-	108.218	0.136059	0.568447	0.999659	81.8288	0.139769	0.578081	0.809065	76.5607	0.579244	0.0534777	0.179643	402.331	0.577545	1.12e-05	0.000205047	154.483	0.739159	0.0111019	0.0392788	101.373	0.0150657	0.956053	0.998654	68.253	0.0175588	0.94461	0.985795	59.4248	0.242452	0.457195	0.771676	290.548	-0.0229679	0.849662	0.950264	118.136	0.264499	0.326413	0.496099	110.537	0.0670341	0.77023
ENSG00000187010.21	RHD	protein_coding	chr1	25272393	25330445	+	4.7464	-0.252859	0.779316	0.999659	2.63632	-2.31722	0.106532	0.316579	2.89132	0.67609	0.597823	0.796693	15.4516	0.840102	0.136111	0.367497	7.87452	0.431562	0.60388	0.761621	4.62739	-0.270458	0.792285	0.998654	#N/A				#N/A				11.4159	0.357376	0.558406	0.806434	5.96501	-0.141888	0.878715	0.934426	#N/A
ENSG00000183726.11	TMEM50A	protein_coding	chr1	25338317	25362361	+	2239.22	-0.20909	0.223319	0.999659	4175.28	0.401616	7.94e-05	0.00136954	4864.37	0.438867	0.0260981	0.108518	2598.87	0.215896	0.0245501	0.11575	3536.47	0.500466	6.84e-06	6.46e-05	2471.73	0.14094	0.484432	0.998654	3546.59	0.337312	0.000156027	0.00823581	4452.63	0.515062	5.11e-06	0.000256957	2409.41	0.275294	4.58e-06	9.17e-05	3462.64	0.627265	2.68e-14	8.47e-13	2504.58	-0.0135034	0.934201
ENSG00000188672.19	RHCE	protein_coding	chr1	25362249	25430192	-	66.0292	-0.207686	0.523239	0.999659	151.716	0.552956	0.00498336	0.0363997	140.424	0.440595	0.0989239	0.270951	110.187	0.0477338	0.828688	0.935725	152.955	0.502586	0.0167642	0.0551249	84.1962	0.515342	0.0800002	0.998654	117.776	0.260946	0.208888	0.581133	135.46	0.643008	0.00516828	0.0592039	95.6244	-0.0706378	0.737933	0.903952	166.291	0.865512	8.7e-06	6.32e-05	83.5079	0.323725	0.242388
ENSG00000204178.11	MACO1	protein_coding	chr1	25430858	25500209	+	441.217	0.24264	0.213299	0.999659	280.861	0.518064	0.00353161	0.0279335	279.748	1.08849	6.68e-08	3.02e-06	581.414	0.456897	0.000437919	0.00485149	530.769	0.595273	9.87e-07	1.14e-05	353.681	-0.344349	0.157815	0.998654	192.465	-0.128429	0.454125	0.780718	159.846	0.0164888	0.934117	0.981267	461.504	0.103976	0.352023	0.646802	402.856	0.0697648	0.59058	0.738436	437.091	0.0889924	0.622139
ENSG00000157978.12	LDLRAP1	protein_coding	chr1	25543606	25568886	+	944.297	-0.132583	0.374117	0.999659	1214.6	-0.0277137	0.787649	0.920066	1343.11	0.185811	0.199312	0.424953	1695.13	-0.00403253	0.967623	0.988411	1868.65	0.108787	0.265422	0.449097	882.382	-0.276584	0.236355	0.998654	1001.81	-0.190361	0.517872	0.817755	1073.38	-0.115079	0.541807	0.823786	1491	-0.0929134	0.663637	0.868778	1581.08	-0.162287	0.566262	0.719246	1011.32	-0.0668921	0.598814
ENSG00000117643.15	MAN1C1	protein_coding	chr1	25616791	25786206	+	57.4919	-0.0373876	0.906082	0.999659	63.7592	-0.0390414	0.896789	0.964257	66.9224	-0.0431872	0.900949	0.960131	248.01	-0.134927	0.384516	0.665071	200.655	-0.136688	0.488037	0.670177	45.9832	-0.709091	0.0888084	0.998654	54.429	-0.104103	0.742695	0.924195	58.1715	-0.112375	0.718289	0.907389	201.326	-0.500287	0.00238689	0.0186319	157.323	-0.703516	0.000411762	0.00195196	51.5812	-0.540068	0.10723
ENSG00000162430.18	SELENON	protein_coding	chr1	25800193	25818221	+	2643.56	0.121323	0.645684	0.999659	2531.43	-1.25493	0.000301153	0.00408183	2458.89	-0.722829	0.00387441	0.0272314	9383.85	-0.0220628	0.850452	0.944116	8345.12	-0.136476	0.242812	0.421935	2121.72	-0.489475	0.152992	0.998654	3091.03	-0.0141855	0.873003	0.967746	3330.82	0.533644	0.000843775	0.0158842	9110.86	0.171115	0.00040441	0.00432973	8154.69	0.0133349	0.895525	0.944859	2740.64	0.092951	0.717554
ENSG00000255054.3	RP1-317E23.6	protein_coding	chr1	25811470	25823744	+	694.537	0.0651697	0.74627	0.999659	872.306	-1.10501	1.71e-17	7.75e-15	801.078	-0.895792	1.74e-05	0.000349894	2427.95	0.0216124	0.84473	0.942004	1816.49	-0.393606	0.00425525	0.0177075	576.261	-0.444415	0.0607652	0.998654	1019.77	-0.0489266	0.590953	0.857638	1008.72	0.236876	0.100148	0.371584	2237.58	0.0699954	0.256676	0.546281	1618.66	-0.535613	0.0318962	0.0815193	683.929	-0.114597	0.553543
ENSG00000117640.18	MTFR1L	protein_coding	chr1	25818640	25832942	+	943.587	0.0357104	0.847635	0.999659	1187.03	0.0499036	0.649317	0.8507	1175.04	-0.0686727	0.652547	0.831786	1023.96	0.0923675	0.404184	0.68123	1169.59	0.315059	0.00479489	0.0195552	962.726	0.150414	0.453384	0.998654	1019.59	0.0105198	0.916694	0.97968	979.873	-0.260269	0.0592194	0.282237	841.318	-0.196155	0.0207755	0.100305	1031.96	0.180491	0.111779	0.222439	982.912	0.0181884	0.917528
ENSG00000127423.11	AUNIP	protein_coding	chr1	25831913	25859458	-	576.78	0.062404	0.740786	0.999659	544.176	-0.185367	0.156324	0.406905	502.655	-0.170242	0.35138	0.597017	531.342	-0.040737	0.762027	0.90529	618.932	-0.0844448	0.495391	0.676703	603.392	0.244038	0.24618	0.998654	479.679	-0.148864	0.219142	0.591343	443.373	-0.188821	0.210239	0.542263	466.91	-0.13141	0.216109	0.498118	592.856	0.00806242	0.94595	0.97388	590.326	-0.00472412	0.978881
ENSG00000182749.6	PAQR7	protein_coding	chr1	25861484	25875708	-	509.78	-0.0523633	0.756088	0.999659	547.512	-0.146311	0.250443	0.535081	537.49	-0.449213	0.0234461	0.100723	677.382	-0.414639	0.00143027	0.0128861	536.485	-0.420405	0.00231898	0.0105726	512.038	0.0235978	0.888923	0.998654	488.516	-0.0725649	0.566504	0.843838	516.628	-0.191946	0.216919	0.551704	632.748	-0.314092	0.000389433	0.00419424	517.031	-0.298291	0.0191329	0.0532446	550.124	0.0345601	0.811682
ENSG00000117632.23	STMN1	protein_coding	chr1	25884181	25906991	-	11705.5	0.00424129	0.976278	0.999659	10216.9	-0.024466	0.797056	0.924391	9062.42	-0.0734963	0.650502	0.830375	10507	0.368182	1.36e-05	0.000242602	10369.8	0.0936697	0.353663	0.544162	12013.4	0.136981	0.406285	0.998654	9274.35	0.0931323	0.22554	0.598095	8604.57	0.119467	0.300191	0.643414	8579.5	0.0888914	0.137747	0.376702	9258.11	-0.0196339	0.809519	0.893433	12662.9	0.0946066	0.481979
ENSG00000158006.14	PAFAH2	protein_coding	chr1	25959767	25998117	-	395.218	-0.291546	0.08232	0.999659	497.443	-0.148855	0.346822	0.63964	451.593	-0.276024	0.2088	0.436665	474.239	-0.210953	0.196567	0.45994	434.268	-0.848398	5.46e-08	8.27e-07	408.63	-0.12228	0.544109	0.998654	451.662	-0.0251268	0.83104	0.954196	416.919	-0.151998	0.307852	0.650609	447.22	-0.0890481	0.423809	0.711098	424.251	-0.653591	1.17e-06	1.03e-05	408.002	-0.34014	0.0377954
ENSG00000158008.10	EXTL1	protein_coding	chr1	26019884	26036464	+	3.19681	1.01877	0.383278	0.999659	6.34545	-1.19709	0.151009	0.397777	7.11407	-0.454367	0.608021	0.802577	19.1602	1.48214	0.00290641	0.0225912	14.583	0.92097	0.157795	0.309108	4.41836	1.72784	0.104643	0.998654	#N/A				6.14558	-0.556966	0.532024	0.818073	11.6178	0.619305	0.27918	0.573136	15.0626	1.13798	0.0655308	0.145668	#N/A
ENSG00000158014.15	SLC30A2	protein_coding	chr1	26037252	26046118	-	#N/A				2.00986	4.31047	0.0200244	0.102026	3.13609	4.93323	0.00388099	0.0272691	6.3161	6.00252	2.65e-05	0.0004323	4.71164	5.57078	0.000304508	0.00185841	#N/A				#N/A				#N/A				#N/A				#N/A				#N/A
ENSG00000158022.7	TRIM63	protein_coding	chr1	26051301	26068436	-	#N/A				#N/A				#N/A				#N/A				#N/A				#N/A				#N/A				#N/A				#N/A				#N/A				#N/A
ENSG00000175087.10	PDIK1L	protein_coding	chr1	26111165	26125555	+	250.992	0.0717213	0.686283	0.999659	288.432	-0.295087	0.0770593	0.255529	243.078	-0.305758	0.104778	0.281119	319.578	-0.226524	0.121432	0.342764	281.592	-0.745196	2.31e-05	0.000192358	255.264	0.175862	0.44457	0.998654	273.229	-0.0377814	0.81181	0.949198	245.527	0.0797984	0.635813	0.869778	317.985	0.0495261	0.681739	0.877092	271.356	-0.614449	0.000333961	0.00162426	254.687	-0.0213863	0.910527
ENSG00000197245.6	FAM110D	protein_coding	chr1	26159079	26163962	+	32.9576	-0.208771	0.578428	0.999659	16.2937	-0.38566	0.469822	0.735412	14.3785	-1.04957	0.10055	0.273726	18.2851	-1.11773	0.0310835	0.137145	12.2669	-0.604605	0.390682	0.58157	31.7643	-0.25171	0.55551	0.998654	14.2457	-0.380897	0.477485	0.795986	11.0353	-1.81475	0.0184218	0.139099	19.0121	-0.553504	0.22685	0.510186	15.205	0.29537	0.613981	0.756291	28.5146	-0.879493	0.0297128
ENSG00000282872.2	C1orf232	protein_coding	chr1	26164101	26168963	-	#N/A				#N/A				#N/A				#N/A				#N/A				#N/A				#N/A				#N/A				#N/A				#N/A				#N/A
ENSG00000236782.7	ZNF593OS	protein_coding	chr1	26169516	26171831	-	1080.3	-0.0259897	0.887219	0.999659	1108.94	0.143267	0.257057	0.543034	1089.3	-0.16386	0.389565	0.633872	577.899	0.0332776	0.810597	0.928013	992.546	0.474695	0.00154357	0.00751538	1197.58	0.315241	0.118077	0.998654	1004.44	0.248297	0.0146303	0.152383	1074.67	0.142105	0.270861	0.614752	565.095	0.242202	0.0219146	0.104351	1039.56	0.759484	5.58e-11	1.08e-09	1268.43	0.288025	0.0927475
ENSG00000142684.9	ZNF593	protein_coding	chr1	26169908	26170873	+	1079.44	-0.0274177	0.881008	0.999659	1107.83	0.143336	0.258049	0.54478	1088.13	-0.167142	0.380747	0.624943	574.816	0.034125	0.806578	0.925949	986.77	0.476751	0.00157575	0.00764668	1196.44	0.313571	0.120315	0.998654	1003.8	0.249331	0.0144338	0.151483	1074.18	0.14086	0.275185	0.61855	562.101	0.243144	0.0214059	0.10243	1034.55	0.76369	4.47e-11	8.78e-10	1267.8	0.287522	0.093568
ENSG00000142675.18	CNKSR1	protein_coding	chr1	26177484	26189884	+	275.78	0.0726866	0.759853	0.999659	266.51	-0.355617	0.0470268	0.183694	279.808	0.0372609	0.872029	0.947004	1082.5	0.294826	0.0179401	0.0920556	962.352	0.402609	0.000188768	0.00122808	253.244	-0.11058	0.719146	0.998654	258.198	-0.0266417	0.857239	0.963985	252.316	0.0778693	0.707647	0.904141	904.667	0.0735157	0.427866	0.71454	875.278	0.351916	0.00123865	0.00507659	322.615	0.369734	0.0912565
ENSG00000188782.9	CATSPER4	protein_coding	chr1	26190561	26202968	+	#N/A				#N/A				#N/A				2.45909	-0.202084	0.901044	0.963385	#N/A				#N/A				#N/A				#N/A				1.78241	-1.12568	0.51543	0.77943	#N/A				#N/A
ENSG00000130695.16	CEP85	protein_coding	chr1	26234200	26278808	+	609.221	0.135671	0.3661	0.999659	707.158	0.0233666	0.864854	0.952626	556.788	-0.039783	0.814633	0.921706	991.187	0.0837581	0.458685	0.725724	662.047	-0.445955	0.000266296	0.00166014	599.987	0.152718	0.356834	0.998654	588.643	-0.107151	0.310457	0.68053	455.175	-0.291711	0.051222	0.260139	863.718	-0.0298278	0.710954	0.89058	543.269	-0.906748	7.12e-14	2.11e-12	656.326	0.212137	0.124274
ENSG00000142669.15	SH3BGRL3	protein_coding	chr1	26280086	26281522	+	2440.69	0.00733354	0.95972	0.999659	3319.11	-0.0094882	0.936212	0.977752	3525.98	-0.161999	0.256156	0.495979	3518.67	-0.522476	0.000996754	0.00957878	5860.12	0.180951	0.0965742	0.216226	2270.37	-0.143402	0.374982	0.998654	3026.03	0.1208	0.190468	0.558133	3231.24	-0.0675934	0.549132	0.827703	3618.19	-0.114155	0.061005	0.219446	6210.17	0.520052	1.1e-06	9.78e-06	2644.62	0.102642	0.428865
ENSG00000158062.20	UBXN11	protein_coding	chr1	26281328	26318363	-	848.43	0.099591	0.497566	0.999659	1059.44	0.0810128	0.468281	0.734193	1107.39	0.236243	0.106704	0.284436	1524.05	-0.398401	0.011201	0.0646224	2354.61	0.26909	0.0278428	0.0825684	794.426	-0.0270919	0.866414	0.998654	930.272	0.104399	0.278534	0.652656	936.209	0.102391	0.451452	0.768713	1546.87	-0.0451616	0.538851	0.793994	2526.13	0.628446	2.44e-08	3.01e-07	914.748	0.178405	0.179064
ENSG00000169442.9	CD52	protein_coding	chr1	26317958	26320523	+	3.16175	0.363799	0.784118	0.999659	104.502	1.38513	4.3e-09	3.02e-07	170.764	2.63882	2.52e-27	1.68e-24	55.0489	1.56107	6.38e-05	0.000939317	117.814	2.47743	2.85e-17	1.79e-15	2.8076	0.112911	0.929426	0.998654	71.8425	0.888006	0.00041591	0.0163927	94.7263	1.81609	7.08e-10	1.02e-07	58.1699	1.85432	6.64e-11	3.56e-09	96.7752	2.26374	1.09e-13	3.13e-12	#N/A
ENSG00000176092.17	CRYBG2	protein_coding	chr1	26321698	26360080	-	96.013	-0.346634	0.278414	0.999659	95.6446	-0.0840622	0.714179	0.885241	114.082	0.117228	0.651509	0.830863	176.576	-0.285691	0.594452	0.819592	146.025	-0.0458665	0.85934	0.926097	103.341	-0.0557448	0.846737	0.998654	93.4335	0.24049	0.25899	0.635689	103.758	0.185294	0.441338	0.761805	199.747	0.341727	0.0483768	0.186625	159.928	0.403665	0.0346644	0.0872543	126.477	0.315061	0.203855
ENSG00000176083.18	ZNF683	protein_coding	chr1	26361634	26374522	-	#N/A				#N/A				#N/A				#N/A				#N/A				#N/A				#N/A				#N/A				#N/A				#N/A				#N/A
ENSG00000131914.11	LIN28A	protein_coding	chr1	26410817	26429728	+	2.25946	-0.275919	0.864799	0.999659	#N/A				#N/A				1.87964	-0.393084	0.800516	0.923216	#N/A				1.8469	-0.888283	0.603014	0.998654	#N/A				#N/A				1.6031	-0.544129	0.72477	0.896336	#N/A				#N/A
ENSG00000117682.17	DHDDS	protein_coding	chr1	26432282	26471306	+	578.832	0.0542059	0.735285	0.999659	616.087	-0.082412	0.493955	0.753824	624.224	-0.145874	0.345515	0.591485	726.814	-0.246685	0.0365933	0.153768	733.532	-0.419916	0.000273934	0.00170138	585.983	0.147342	0.391769	0.998654	507.924	-0.250696	0.02349	0.197617	519.79	-0.348101	0.0090647	0.0873057	703.384	-0.0487818	0.572039	0.815644	697.503	-0.34061	0.00113247	0.0047038	573.967	-0.106404	0.449982
ENSG00000198830.11	HMGN2	protein_coding	chr1	26472440	26476642	+	16617.8	-0.103274	0.510891	0.999659	12565.6	-0.2334	0.0121345	0.0710595	9950.23	-0.477841	0.00772328	0.0455917	13022.2	-0.184965	0.017664	0.0910293	14308.7	-0.572674	1.29e-08	2.25e-07	17496.5	0.106317	0.56065	0.998654	11433.4	-0.0996116	0.256863	0.633715	10065.5	-0.0621958	0.653024	0.87869	12424.1	-0.0313797	0.658647	0.865256	14530	-0.27177	0.000320972	0.00156777	18506.1	0.0732054	0.614787
ENSG00000117676.14	RPS6KA1	protein_coding	chr1	26529761	26575030	+	1398.74	0.239512	0.140972	0.999659	1962.92	0.1004	0.299174	0.59194	1964.93	0.349304	0.0178149	0.0826886	2429.56	0.204348	0.0358787	0.151707	2643.9	0.251933	0.00635973	0.0247242	1475.79	0.433277	0.0433074	0.998654	1685.82	0.0619498	0.437009	0.769366	1605.43	0.127329	0.264064	0.607489	2199.14	0.19965	0.00367382	0.0265554	2473.31	0.27004	0.00128783	0.00524585	1670.07	0.570496	2.67e-05
ENSG00000117713.20	ARID1A	protein_coding	chr1	26693236	26782104	+	1243.37	0.285628	0.662548	0.999659	471.172	-2.07973	2.47e-23	2.85e-20	406.534	-0.4181	0.519314	0.741775	3950.36	-0.192925	0.0837602	0.270277	2311.27	-0.639143	3.57e-09	7.03e-08	840.312	-0.908424	0.297928	0.998654	607.48	-0.268053	0.0208843	0.182561	595.76	0.910859	0.0938469	0.359191	3660.78	-0.124715	0.0326872	0.14028	2109.27	-0.703254	1.79e-08	2.28e-07	1174.69	0.00304939	0.996318
ENSG00000060642.11	PIGV	protein_coding	chr1	26787054	26800659	+	564.294	-0.195247	0.288954	0.999659	456.08	0.214275	0.140305	0.379892	438.567	-0.518684	0.0135028	0.06781	379.079	-0.317302	0.0230792	0.110976	406.783	-0.374512	0.0270778	0.0808284	588.382	-0.00661048	0.976743	0.998994	370.462	0.0217297	0.861549	0.96478	421.059	-0.25584	0.103066	0.377242	381.855	0.00606246	0.960364	0.988299	447.637	0.137048	0.312331	0.480992	598.826	-0.155817	0.379704
ENSG00000204160.12	ZDHHC18	protein_coding	chr1	26826688	26857604	+	645.217	0.00719234	0.963679	0.999659	748.744	0.0348965	0.775206	0.913897	735.708	0.11694	0.444829	0.683899	1364.49	0.0633538	0.510622	0.762452	1406.18	0.0356199	0.728268	0.848167	625.888	-0.0182888	0.928278	0.998654	638.812	-0.023594	0.828239	0.95369	670.377	0.187396	0.155785	0.46848	1282.74	0.163768	0.0209205	0.100698	1363.26	0.156005	0.0814131	0.173272	692.265	0.075573	0.606542
ENSG00000175793.12	SFN	protein_coding	chr1	26863149	26864456	+	4626.79	-0.0326439	0.858814	0.999659	8326.5	0.154072	0.0991981	0.301935	9394.86	-0.326325	0.0369154	0.137917	5299.1	-0.328925	0.00113059	0.0106024	7406.11	-0.316143	0.00175254	0.00837264	5574.84	0.519766	0.0119854	0.998654	7675.9	0.306119	5.71e-05	0.00403887	9837.63	0.163473	0.179786	0.503994	6518.44	0.523045	5.33e-15	4.92e-13	10478.8	0.80475	7.59e-12	1.68e-10	5685.81	0.399607	0.00615085
ENSG00000142751.15	GPN2	protein_coding	chr1	26876132	26890283	-	469.042	-0.0331916	0.850356	0.999659	419.127	-0.553001	6.55e-05	0.00118537	395.835	-0.438362	0.0192934	0.0874042	696.657	-0.126015	0.291244	0.57407	592.912	-0.371641	0.00161834	0.00782442	454.694	-0.0618078	0.743788	0.998654	432.443	-0.00948665	0.938179	0.984151	374.522	-0.23104	0.21459	0.547948	664.606	0.0259585	0.777608	0.921697	606.95	-0.0678593	0.554473	0.709839	464.833	-0.20019	0.242979
ENSG00000198746.13	GPATCH3	protein_coding	chr1	26890488	26900467	-	293.539	0.0236165	0.910275	0.999659	350.552	0.0636005	0.660893	0.85709	314.464	-0.253676	0.202506	0.428964	342.78	-0.0644758	0.676943	0.863447	368.576	-0.392632	0.00781631	0.0294238	291.328	0.0628262	0.76445	0.998654	290.404	-0.0799332	0.548296	0.834964	268.442	-0.381772	0.0283964	0.183506	311.773	-0.0606335	0.657902	0.864692	360.56	-0.222211	0.100728	0.205084	305.658	0.00677879	0.96828
ENSG00000090273.14	NUDC	protein_coding	chr1	26900238	26946871	+	5091.81	0.145549	0.298538	0.999659	3031.08	-0.085348	0.450472	0.721304	2883.43	0.0993773	0.547891	0.763469	4239.88	-0.0481461	0.600284	0.823126	4859.6	-0.00937042	0.912085	0.954397	4743.63	0.00638251	0.970375	0.998654	2616.96	-0.10983	0.206373	0.577456	2412.04	-0.073225	0.536775	0.819882	4325.24	0.278484	8.48e-06	0.00015781	5037.97	0.292434	0.000174979	0.000921737	5571.61	0.262674	0.0483702
ENSG00000131910.5	NR0B2	protein_coding	chr1	26911489	26913975	-	#N/A				#N/A				#N/A				#N/A				#N/A				#N/A				#N/A				#N/A				#N/A				#N/A				#N/A
ENSG00000175707.9	KDF1	protein_coding	chr1	26949562	26960468	-	559.592	-0.278298	0.151727	0.999659	623.049	-0.094154	0.441605	0.715641	667.868	-0.390919	0.0171616	0.0803805	670.85	-0.200584	0.0895227	0.281642	872.217	-0.0976193	0.399613	0.590557	604.617	0.0193266	0.918973	0.998654	613.673	0.25118	0.0247074	0.202647	667.426	-0.0229008	0.867413	0.961909	658.312	0.0326812	0.714932	0.89234	914.113	0.243261	0.0241385	0.0648019	614.565	-0.13233	0.383539
ENSG00000253368.4	TRNP1	protein_coding	chr1	26993692	27000886	+	2898.45	-0.51324	0.00109646	0.589233	3475.21	0.00350755	0.979261	0.992191	4041.53	-0.658912	0.00169468	0.0144076	1988.61	-0.863489	1.27e-17	1.81e-15	3024.95	-0.534872	1.15e-06	1.31e-05	2881.95	-0.459146	0.00608575	0.969261	2721.14	-0.321428	0.000270274	0.0120007	3743.6	-0.507364	0.000147517	0.00418038	1856.65	-0.74822	5.84e-16	6.18e-14	3058.79	-0.253167	0.00762855	0.0243431	2425.68	-1.47997	3.39e-13
ENSG00000158246.8	TENT5B	protein_coding	chr1	27005020	27012850	-	132.454	0.000551991	0.998241	0.999659	232.15	0.384782	0.0463784	0.181891	317.982	0.504901	0.0828606	0.240413	301.632	0.812042	0.000434624	0.00482308	306.151	0.696664	0.000250826	0.00157393	130.351	0.021733	0.928704	0.998654	200.949	0.370872	0.0287563	0.218871	261.205	0.310102	0.0908557	0.35312	249.645	0.598317	7.68e-05	0.00107339	239.821	0.277902	0.0825008	0.174927	146.328	0.155539	0.488394
ENSG00000090020.11	SLC9A1	protein_coding	chr1	27098809	27166981	-	368.802	-0.278485	0.392937	0.999659	232.133	-1.03768	1.08e-06	3.72e-05	216.688	0.0168204	0.954019	0.982264	1488.74	0.385582	7.69e-05	0.00110378	1264.23	0.405274	5.78e-05	0.000431955	294.694	-1.02884	0.0108014	0.998654	259.52	-0.140186	0.382578	0.731642	275.311	0.906003	7.53e-05	0.00243482	1275.41	0.240093	0.00190112	0.0155	1095.26	0.224516	0.0215706	0.0589715	362.781	-0.486379	0.124728
ENSG00000142784.16	WDTC1	protein_coding	chr1	27234632	27308636	+	1224.03	0.14346	0.472868	0.999659	1425.32	-0.303492	0.0496088	0.190169	1360.8	0.00526103	0.979244	0.991903	3496.58	0.204265	0.0167537	0.087423	3466.86	0.150229	0.0959418	0.215108	1042.35	-0.266721	0.281459	0.998654	1317.48	-0.117353	0.275369	0.649973	1295.58	0.197515	0.15254	0.463505	2940.29	-0.005843	0.91802	0.975409	3144.49	0.0848575	0.314978	0.483807	1222.02	0.0083236	0.966042
ENSG00000186501.15	TMEM222	protein_coding	chr1	27322145	27336400	+	739.827	-0.000860118	0.995744	0.999659	833.391	0.284126	0.0164899	0.0886936	774.507	0.137213	0.405437	0.648447	784.141	0.0900363	0.425173	0.69858	973.825	0.221051	0.0448212	0.12098	710.691	-0.0563826	0.757875	0.998654	653.259	-0.00566128	0.959257	0.990158	599.571	-0.265948	0.0593593	0.282442	725.747	0.147232	0.0862099	0.278476	898.553	0.205741	0.0693548	0.152476	794.496	0.0691528	0.63613
ENSG00000142765.18	SYTL1	protein_coding	chr1	27342020	27353937	+	387.184	-0.171304	0.386847	0.999659	643.94	0.231509	0.0815836	0.264903	665.456	0.120438	0.448731	0.687375	1056.83	-0.0490507	0.681897	0.866331	947.104	0.277214	0.0227721	0.0704197	388.827	-0.0929225	0.658807	0.998654	570.32	0.275404	0.00884108	0.114952	600.617	0.165433	0.195667	0.524494	963.444	-0.03241	0.682782	0.877684	1069.4	0.755885	4.68e-13	1.25e-11	466.154	0.226784	0.213446
ENSG00000142733.17	MAP3K6	protein_coding	chr1	27354067	27366961	-	403.407	0.162702	0.411224	0.999659	391.206	-0.22484	0.237551	0.518668	406.833	0.283837	0.281629	0.525518	1364.83	0.245631	0.0240745	0.114149	1171.98	-0.0243304	0.868223	0.931638	339.48	-0.284206	0.284629	0.998654	350.708	-0.135465	0.362662	0.720265	361.647	0.283863	0.154838	0.466923	1210.11	0.184243	0.011784	0.0656042	1112.61	0.0389367	0.693621	0.815038	404.905	0.0416234	0.820173
ENSG00000142748.13	FCN3	protein_coding	chr1	27369110	27374824	-	4.98643	-0.100777	0.914501	0.999659	5.61364	-0.358139	0.713264	0.884756	3.72307	0.864962	0.475517	0.709661	8.94084	-0.229614	0.73271	0.892682	7.22684	-1.0901	0.214648	0.386095	7.03112	0.821545	0.320915	0.998654	#N/A				#N/A				7.94271	-0.300921	0.659664	0.866072	6.22788	-1.37266	0.151244	0.280053	#N/A
ENSG00000174950.11	CD164L2	protein_coding	chr1	27379176	27383333	-	197.485	-0.242653	0.240289	0.999659	259.777	0.562907	0.000446912	0.00558242	269.096	0.323325	0.115452	0.299172	163.029	0.703228	0.000360247	0.00412253	141.823	0.573226	0.00789234	0.0296608	218.908	0.122389	0.577972	0.998654	208.769	0.364804	0.0169368	0.163466	218.39	0.0828391	0.656066	0.880243	122.637	0.229254	0.258687	0.54877	131.058	0.557287	0.00808795	0.0256079	227.793	0.043214	0.828079
ENSG00000181773.7	GPR3	protein_coding	chr1	27392622	27395814	+	62.6357	0.381926	0.229159	0.999659	59.254	-0.237896	0.41191	0.69477	39.1539	0.0466911	0.902443	0.96076	116.44	0.121056	0.566942	0.802028	115.204	-0.210839	0.349046	0.539564	64.4189	0.50681	0.139052	0.998654	51.3697	-0.249674	0.407461	0.750334	26.3937	-0.885342	0.0442197	0.238459	110.596	0.247853	0.203267	0.479557	101.897	-0.379472	0.101221	0.20579	65.126	0.363914	0.245501
ENSG00000158195.11	WASF2	protein_coding	chr1	27404230	27490167	-	2683.57	-0.00939811	0.961847	0.999659	2076.04	-0.38747	0.000483086	0.00591902	1934.6	-0.178331	0.309875	0.555555	4719.5	-0.0775529	0.378284	0.659292	3326.58	-0.362166	0.0012537	0.00629195	2300.07	-0.423348	0.051593	0.998654	1951.44	-0.143912	0.101874	0.42032	1946.51	0.18069	0.191246	0.518573	4428.77	0.0232217	0.663952	0.868894	3116.45	-0.33314	0.000315563	0.0015464	2530.63	-0.331787	0.058744
ENSG00000126705.15	AHDC1	protein_coding	chr1	27534035	27604431	-	442.528	0.468634	0.486374	0.999659	278.923	-2.22481	2.43e-07	1.05e-05	241.148	-1.15515	0.102514	0.277309	2685.1	0.185021	0.0336953	0.145244	1813.84	0.00841978	0.926589	0.962209	309.603	-0.505063	0.620091	0.998654	389.779	-0.0763347	0.578494	0.851491	429.963	0.929151	0.0687158	0.305861	2348.89	0.0884453	0.218746	0.501364	1683.98	0.008897	0.92637	0.962305	477.781	0.543833	0.416407
ENSG00000000938.13	FGR	protein_coding	chr1	27612064	27635185	-	#N/A				#N/A				2.49152	1.75352	0.277465	0.521111	10.3856	0.661768	0.329911	0.615008	4.78954	1.69007	0.146836	0.293943	#N/A				#N/A				#N/A				7.50291	0.109903	0.880825	0.961264	4.0531	1.53456	0.206399	0.354902	#N/A
ENSG00000126709.16	IFI6	protein_coding	chr1	27666064	27672212	-	434.456	0.0540406	0.754397	0.999659	4647.64	0.172886	0.557502	0.796835	53285.7	1.56421	8.15e-11	7.06e-09	62396	0.557887	0.174918	0.42767	93647	1.05014	5.36e-19	3.95e-17	443.205	0.169646	0.409858	0.998654	5604.29	0.957961	0.00241269	0.0518842	58343.8	1.95596	3.51e-41	6.73e-38	59088.2	0.662234	1.32e-26	2.96e-24	90737.6	1.13961	1.24e-44	3.8e-42	486.272	0.236894	0.133114
ENSG00000009780.16	FAM76A	protein_coding	chr1	27725961	27763116	+	180.668	0.0995666	0.629539	0.999659	240.125	-0.00882546	0.959358	0.986216	233.145	0.031702	0.892633	0.955913	291.859	-0.19046	0.187821	0.44733	216.643	-0.285435	0.108058	0.235048	175.394	0.0789448	0.70408	0.998654	223.726	0.183448	0.233665	0.606938	224.561	0.257642	0.142827	0.446722	259.929	-0.244886	0.0690643	0.239317	196.2	-0.365992	0.028165	0.0737045	192.933	0.155305	0.406919
ENSG00000117758.14	STX12	protein_coding	chr1	27773219	27824443	+	833.078	-0.155605	0.324489	0.999659	1328.71	0.300886	0.00626181	0.0431581	1425.23	0.363671	0.0425632	0.152944	1244.51	0.221505	0.0270973	0.124274	1276	0.287679	0.00923708	0.0337717	891.066	0.102042	0.588553	0.998654	1103.93	0.175912	0.0589914	0.320854	1171.37	0.160484	0.227306	0.564509	1063.93	0.0589928	0.439036	0.722531	1079.65	0.0340063	0.732581	0.8426	872.383	-0.157426	0.297815
ENSG00000117751.18	PPP1R8	protein_coding	chr1	27830782	27851676	+	1676.44	0.0124358	0.928747	0.999659	1751.73	0.0466133	0.669885	0.8625	1480.8	-0.032842	0.82355	0.925287	1380.59	-0.237094	0.0408789	0.165529	1570.67	-0.0566754	0.582261	0.745564	1758.59	0.204432	0.21511	0.998654	1511.28	0.0188325	0.852341	0.962741	1353.71	0.0512684	0.665957	0.884929	1339.3	-0.0311261	0.672529	0.872595	1459.45	-0.0546674	0.556344	0.71136	1865.96	0.181096	0.157647
ENSG00000130775.16	THEMIS2	protein_coding	chr1	27872543	27886685	+	182.367	-0.0480959	0.822663	0.999659	380.947	0.409795	0.00231435	0.0202164	651.11	0.969929	3.36e-07	1.23e-05	972.367	0.636456	3.9e-06	8.17e-05	819.655	0.804116	3.05e-10	7.33e-09	186.746	0.0806569	0.735772	0.998654	320.78	0.323799	0.0193451	0.176343	501.001	0.645419	4.06e-05	0.00145585	847.905	0.54341	4.3e-10	2e-08	687.656	0.569148	2.04e-06	1.69e-05	217.168	0.305083	0.106163
ENSG00000117748.10	RPA2	protein_coding	chr1	27891524	27914746	-	2079.69	0.00423149	0.980915	0.999659	2340.96	-0.108344	0.289869	0.580744	1724.2	-0.0747784	0.644229	0.826089	1337.85	-0.226367	0.0244284	0.115279	1867.81	-0.0916467	0.31937	0.509566	2223.96	0.247841	0.220978	0.998654	2064.14	-0.0718254	0.398091	0.742024	1571.51	0.00268083	0.982352	0.998558	1277.01	-0.0681458	0.387853	0.680322	1678.53	-0.191788	0.0194985	0.0541278	2275.44	0.125792	0.453549
ENSG00000130768.15	SMPDL3B	protein_coding	chr1	27935000	27959157	+	549.066	-0.317037	0.0505696	0.999659	660.956	0.0768632	0.586926	0.813354	737.669	0.477506	0.0126958	0.064966	961.614	0.253782	0.0754881	0.252348	1333.93	0.609391	3.15e-09	6.26e-08	588.078	-0.0399398	0.825926	0.998654	560.362	-3.49e-05	0.999789	0.999981	634.594	0.398055	0.00244221	0.0345113	875.73	0.264037	0.00117265	0.0104572	1262.14	0.653412	1.22e-13	3.48e-12	595.506	-0.206837	0.163025
ENSG00000158156.9	XKR8	protein_coding	chr1	27959588	27968093	+	237.156	0.0049868	0.979312	0.999659	357.923	0.240115	0.0842424	0.270322	364.266	0.0426541	0.818675	0.923044	453.173	0.17435	0.179557	0.434919	457.804	0.0157367	0.909904	0.953122	246.616	0.172662	0.393098	0.998654	294.954	0.0905695	0.50215	0.808119	305.275	-0.125088	0.434264	0.757536	403.528	0.125562	0.27088	0.562828	414.842	-0.0561745	0.669434	0.798099	267.295	0.206918	0.240789
ENSG00000158161.16	EYA3	protein_coding	chr1	27970344	28088637	-	871.44	0.104212	0.475498	0.999659	599.911	-0.0964317	0.455642	0.724604	557.982	0.0234042	0.902848	0.960997	1123.94	-0.270523	0.0110566	0.0641401	820.658	-0.4523	0.000121218	0.000834772	841.152	0.064734	0.691567	0.998654	542.097	0.0124479	0.915045	0.97968	458.704	-0.205575	0.199639	0.529762	1062.8	-0.137761	0.0842584	0.274062	733.405	-0.586646	6.07e-07	5.71e-06	851.903	-0.0955795	0.484068
ENSG00000169403.12	PTAFR	protein_coding	chr1	28147166	28193936	-	58.2312	-0.821402	0.0314301	0.999659	228.249	1.35973	1.09e-09	9.03e-08	363.044	1.65778	1.58e-11	1.59e-09	381.047	1.23844	1e-10	5.54e-09	320.133	1.45069	4.26e-14	1.85e-12	92.7894	0.636504	0.071155	0.998654	197.49	1.34628	1.8e-16	1.94e-13	243.484	1.09651	3.44e-10	5.45e-08	361.056	1.32528	4.54e-23	8.38e-21	270.085	1.26057	2.49e-14	7.93e-13	95.5926	0.545721	0.0661171
ENSG00000126698.11	DNAJC8	protein_coding	chr1	28199456	28233029	-	3204.79	-0.0203105	0.89998	0.999659	2516.81	0.177844	0.070585	0.241516	2205.75	0.0324508	0.822698	0.925244	2143.55	-0.0924401	0.304248	0.587718	2511.62	0.177187	0.0650603	0.160689	3357.74	0.1701	0.374742	0.998654	2118.42	0.0842008	0.291127	0.665241	1990.12	0.0785529	0.472213	0.781213	2015.23	0.0159747	0.84139	0.946474	2474.07	0.332581	7.35e-05	0.000428698	3432.52	0.0423579	0.781862
ENSG00000130770.18	ATP5IF1	protein_coding	chr1	28236109	28246906	+	3583.01	-0.275336	0.0770925	0.999659	3845.85	0.173928	0.114754	0.332875	3586.79	0.211286	0.191835	0.415005	1469.36	0.205031	0.093864	0.291478	2032.7	0.467826	8.7e-05	0.000620002	3909.49	0.0498908	0.779557	0.998654	3297.16	0.129509	0.29524	0.669714	3524.21	0.4722	6.41e-06	0.000308448	1422.12	0.374867	6.16e-05	0.000888525	2135.25	0.760723	1.4e-08	1.82e-07	4004.57	-0.0773651	0.589978
ENSG00000130766.5	SESN2	protein_coding	chr1	28259518	28282491	+	1283.29	-0.0176995	0.95394	0.999659	317.617	-0.0289521	0.866145	0.952914	334.883	0.412212	0.0465541	0.162938	719.806	0.386948	0.000685078	0.00698822	555.642	0.175706	0.190277	0.354859	1060.49	-0.560634	0.0410845	0.998654	274.622	-0.0506017	0.710566	0.912243	267.465	0.130807	0.491484	0.79386	700.951	0.561767	4.73e-09	1.82e-07	497.649	0.0772317	0.554299	0.709767	903.76	-1.57331	8.25e-10
ENSG00000130772.14	MED18	protein_coding	chr1	28329002	28335965	+	247.209	0.152492	0.603168	0.999659	152.823	-0.974918	0.000218227	0.00311891	183.482	0.169537	0.474577	0.708881	720.648	-0.0377449	0.791939	0.91886	684.583	0.0701086	0.611248	0.767383	214.41	-0.198015	0.573022	0.998654	172.695	-0.0645243	0.70808	0.912039	200.791	0.693013	0.000393237	0.00889565	680.497	0.0800606	0.37637	0.671114	626.497	0.030211	0.80075	0.887589	270.411	0.269013	0.32583
ENSG00000204138.13	PHACTR4	protein_coding	chr1	28369582	28500364	+	434.168	0.286306	0.365775	0.999659	140.991	-0.819114	0.000178568	0.00264542	143.832	0.173591	0.581717	0.787247	1443.33	0.104876	0.321404	0.606775	800.107	-0.173455	0.140544	0.284667	317.517	-0.600899	0.168128	0.998654	152.014	-0.0916761	0.610354	0.866266	152.395	0.618152	0.0254497	0.171461	1337.43	0.165067	0.0168942	0.0863795	747.239	-0.158444	0.12607	0.243622	426.972	0.117038	0.710462
ENSG00000180198.17	RCC1	protein_coding	chr1	28505943	28539300	+	4325.99	0.0687661	0.599278	0.999659	2192.95	-0.113929	0.305982	0.599048	1957.98	-0.122226	0.49288	0.722729	2225.98	-0.132043	0.253819	0.532063	2441.3	-0.238806	0.00811431	0.0303305	4441.37	0.199745	0.186854	0.998654	1955.33	-0.0436448	0.588701	0.856723	1849.86	0.0589863	0.601579	0.853589	2287.54	0.222904	0.00627006	0.0400976	2510.98	0.0639584	0.541826	0.699439	4753.4	0.199685	0.0974523
ENSG00000180098.9	TRNAU1AP	protein_coding	chr1	28553085	28578545	+	440.319	-0.119342	0.573592	0.999659	598.201	0.216414	0.178932	0.441235	528.136	-0.027885	0.896546	0.957787	309.873	-0.0303823	0.843099	0.941538	369.236	-0.0964895	0.534276	0.707762	488.717	0.234514	0.31508	0.998654	541.483	0.316732	0.0165153	0.161489	528.562	0.303226	0.0397365	0.224911	294.292	0.101597	0.435013	0.719448	371.878	0.131387	0.368859	0.540855	480.5	-0.000740784	0.997047
ENSG00000120656.13	TAF12	protein_coding	chr1	28589323	28643085	-	1109.09	-0.0264072	0.874096	0.999659	957.174	0.24859	0.037593	0.157721	864.169	0.0607167	0.720664	0.871009	545.17	-0.222894	0.0554424	0.203487	669.083	0.112164	0.37086	0.562401	1170.01	0.18336	0.298287	0.998654	814.205	0.185276	0.0755736	0.364054	820.385	0.244676	0.0437445	0.237108	553.052	0.106682	0.26882	0.560851	717.846	0.486611	0.000108467	0.000606057	1256.39	0.192374	0.200813
ENSG00000188060.8	RAB42	protein_coding	chr1	28592200	28595449	+	#N/A				#N/A				#N/A				5.82572	-0.286443	0.736887	0.894576	4.72176	2.96166	0.0205995	0.0649384	#N/A				#N/A				#N/A				4.44442	-0.919045	0.321618	0.617363	#N/A				#N/A
ENSG00000162419.13	GMEB1	protein_coding	chr1	28668778	28719353	+	448.746	0.0133181	0.93556	0.999659	275.714	0.035837	0.817131	0.932711	245.138	0.368845	0.0530869	0.178751	534.629	0.0745302	0.523706	0.772396	518.79	0.126556	0.314992	0.505162	404.791	-0.231941	0.199266	0.998654	233.758	-0.0410757	0.786689	0.939552	225.06	0.452122	0.00975672	0.0923281	517.091	0.251427	0.0124018	0.0683559	468.203	0.0438858	0.719986	0.833614	460.183	-0.0487642	0.749647
ENSG00000198492.16	YTHDF2	protein_coding	chr1	28736621	28769775	+	2747.83	0.0190141	0.881311	0.999659	2716.24	0.149535	0.111125	0.325753	2533.64	0.200238	0.142859	0.344008	2951.41	-0.0557389	0.572327	0.805969	3367.39	0.119828	0.152789	0.302485	2753.18	0.0849352	0.554708	0.998654	2246.01	0.0038402	0.960284	0.990461	2005.92	-0.126271	0.219768	0.554992	2765.33	0.0396664	0.49179	0.763301	3215.71	0.195219	0.0105278	0.0320706	3071.81	0.199357	0.0927397
ENSG00000116329.11	OPRD1	protein_coding	chr1	28812142	28871267	+	5.42429	-0.809772	0.382716	0.999659	#N/A				#N/A				4.99958	0.178692	0.855844	0.945944	2.84555	0.35441	0.812221	0.898932	4.67238	-1.4093	0.198756	0.998654	#N/A				#N/A				3.58017	-0.584111	0.577875	0.81958	1.83079	-0.767687	0.692022	0.813936	#N/A
ENSG00000159023.22	EPB41	protein_coding	chr1	28887091	29120046	+	1140.99	0.127369	0.509542	0.999659	773.706	0.0256208	0.833268	0.939654	810.792	0.29356	0.0717435	0.218711	2132.62	-0.0437222	0.620237	0.834101	1387.19	-0.230249	0.0177664	0.0578522	993.751	-0.214159	0.326704	0.998654	664.902	-0.0121942	0.917923	0.97968	665.969	0.0811767	0.551695	0.829129	1891.55	-0.108098	0.0800152	0.264823	1288.44	-0.229296	0.0109121	0.0330312	1087.01	-0.147184	0.428106
ENSG00000253304.2	TMEM200B	protein_coding	chr1	29119429	29123903	-	497.791	0.223521	0.166628	0.999659	690.842	0.0998026	0.432536	0.70975	729.111	-0.031532	0.85368	0.939355	834.522	-0.276887	0.0164716	0.0863123	899.145	-0.24637	0.0343851	0.0976977	473.21	0.144725	0.429772	0.998654	558.413	-0.114437	0.323268	0.69053	638.011	-0.0735692	0.588686	0.84818	787.773	-0.14965	0.0914026	0.289375	892.637	-0.0425378	0.696926	0.817457	540.564	0.319054	0.021865
ENSG00000116350.17	SRSF4	protein_coding	chr1	29147743	29181900	-	1836.17	0.113227	0.467269	0.999659	1147.54	0.0135919	0.90593	0.966921	1116.6	0.0957991	0.585806	0.790347	2278.24	-0.00761406	0.931766	0.975149	1908.92	-0.0868847	0.335282	0.525904	1679.54	-0.0811885	0.673079	0.998654	949.643	-0.134912	0.220008	0.592046	901.659	-0.184091	0.180837	0.505739	2087.34	0.0226342	0.723262	0.895371	1823.76	-0.00400661	0.963085	0.981463	1903.69	0.0841431	0.570567
ENSG00000116353.16	MECR	protein_coding	chr1	29192657	29230942	-	850.698	-0.122253	0.431635	0.999659	714.963	-0.0607924	0.60214	0.822715	698.016	-0.263054	0.11358	0.295967	559.163	-0.0934458	0.43341	0.705517	678.333	-0.0763974	0.515247	0.692707	869.208	0.00326068	0.986339	0.999397	634.18	-0.00610279	0.95203	0.987626	623.684	-0.243802	0.0968453	0.364781	531.056	0.0417001	0.669351	0.87122	666.488	0.0860714	0.451484	0.620479	915.304	-0.0437374	0.758903
ENSG00000060656.20	PTPRU	protein_coding	chr1	29236516	29326813	+	834.034	0.305994	0.221726	0.999659	366.324	-0.502199	0.0154396	0.0844067	436.305	0.514968	0.0246501	0.104182	2129.65	0.380192	0.000153504	0.00200695	1532.1	0.322388	0.00219256	0.0100996	702.867	-0.111181	0.765444	0.998654	354.87	-0.155306	0.342491	0.706133	421.28	0.711749	0.000273356	0.00678952	1930.34	0.379041	1.31e-09	5.6e-08	1403.86	0.287864	0.00610284	0.0201422	867.886	0.28871	0.234243
ENSG00000162510.6	MATN1	protein_coding	chr1	30711277	30723585	-	11.5888	-0.159454	0.806542	0.999659	4.30887	-0.340363	0.738158	0.897147	3.76859	0.310057	0.798702	0.912806	19.532	0.105092	0.823369	0.934176	12.6483	-0.26523	0.732899	0.851096	9.69037	-0.706648	0.359572	0.998654	#N/A				2.61593	-0.398514	0.791886	0.934343	20.9145	0.535545	0.208435	0.486636	12.0434	-0.211971	0.790713	0.881255	8.97862	-1.33805	0.066842
ENSG00000162511.8	LAPTM5	protein_coding	chr1	30732469	30757774	-	2.37251	-0.573637	0.687824	0.999659	20.8023	4.4273	1.51e-08	9.23e-07	47.0707	5.33152	7.41e-05	0.00115051	75.3982	5.37242	1.65e-25	4.1e-23	89.9305	5.26399	8.76e-27	1.18e-24	4.31334	1.08053	0.367229	0.998654	#N/A				10.9779	3.31626	0.000223218	0.0058324	22.6789	3.70692	1.16e-09	5e-08	24.7988	3.4329	8.7e-09	1.17e-07	#N/A
ENSG00000162512.16	SDC3	protein_coding	chr1	30869466	30908758	-	1020.38	0.306483	0.19104	0.999659	1038.01	-0.578263	0.000429611	0.00542036	1099.75	0.139138	0.605366	0.801127	3982.35	0.244015	0.0215281	0.105376	3558.26	0.441773	4.48e-05	0.000345186	788.841	-0.382539	0.223818	0.998654	984.187	-0.288498	0.00704136	0.0998128	1093.52	0.433081	0.0177667	0.136347	3444.56	0.117555	0.040413	0.164216	3173.48	0.338997	0.000156782	0.000834683	1048.8	0.256933	0.250648
ENSG00000134644.16	PUM1	protein_coding	chr1	30931506	31065991	-	1743.81	0.0202499	0.901823	0.999659	1288.8	-0.170617	0.119807	0.342247	1264.6	0.204937	0.178961	0.39786	3012.67	-0.0622254	0.515109	0.765426	2206.55	-0.1593	0.102181	0.225548	1569.6	-0.230738	0.261073	0.998654	1206.59	0.044014	0.632866	0.876401	1151.65	0.271156	0.0259135	0.173513	2792.64	0.00226318	0.970539	0.991467	2012.57	-0.21469	0.0176706	0.0498446	1788.11	-0.041808	0.78785
ENSG00000084628.10	NKAIN1	protein_coding	chr1	31179745	31239887	-	36.9191	0.0553757	0.873965	0.999659	12.2862	-1.0739	0.103445	0.30996	13.5136	-0.894263	0.238964	0.473584	18.561	-0.137779	0.796886	0.921528	19.6637	-0.716889	0.181433	0.342243	30.4617	-0.47542	0.288689	0.998654	11.5605	-0.764615	0.235113	0.608139	11.1033	-1.21952	0.110542	0.391834	17.371	-0.044682	0.923425	0.976755	18.7709	-0.583788	0.283864	0.449502	26.7146	-1.28681	0.00478855
ENSG00000060688.13	SNRNP40	protein_coding	chr1	31259568	31296788	-	2057.4	0.00723836	0.966609	0.999659	1909.9	-0.251174	0.0187282	0.0971579	1455.66	-0.585352	0.00016916	0.00226018	1257.54	-0.348237	0.000502385	0.00540238	1590.28	-0.4617	3.3e-06	3.34e-05	2256.25	0.316937	0.123837	0.998654	1773.06	-0.0574808	0.5797	0.852214	1456.4	-0.187217	0.105159	0.38107	1220.79	-0.131218	0.0872118	0.280602	1448.79	-0.527068	1.57e-08	2.02e-07	2166.76	0.0214696	0.897081
ENSG00000121766.16	ZCCHC17	protein_coding	chr1	31296982	31364953	+	1010.03	-0.104326	0.561677	0.999659	1174.52	0.157861	0.142758	0.384236	1047.78	-0.101633	0.538719	0.756435	700.619	-0.143482	0.201135	0.466083	964.216	0.218699	0.0461982	0.123719	1109.5	0.220554	0.275838	0.998654	1002.64	0.102407	0.306465	0.677358	991.555	0.0837033	0.483545	0.788424	686.876	0.0877325	0.346721	0.641542	871.103	0.143167	0.210493	0.359979	1093.45	-0.00901871	0.956873
ENSG00000121769.8	FABP3	protein_coding	chr1	31365253	31376850	-	17.0509	0.31622	0.521916	0.999659	13.0063	-0.479774	0.426279	0.705405	13.1461	0.544607	0.386559	0.630642	24.6143	0.335248	0.431887	0.704073	15.9444	-0.498086	0.415527	0.605508	11.9118	-0.729534	0.255957	0.998654	11.2351	-0.51679	0.418305	0.758143	8.11484	-0.503181	0.520791	0.811653	17.4051	-0.397016	0.412745	0.702022	15.1435	-0.42308	0.48387	0.650078	15.9329	4.46e-06	0.999993
ENSG00000168528.12	SERINC2	protein_coding	chr1	31409565	31434680	+	1150.66	-0.103308	0.573925	0.999659	1704.91	-0.582714	5.31e-05	0.000996041	1763.45	-0.314248	0.0291689	0.11762	2788.08	-0.0122578	0.911946	0.967451	3959.04	0.540514	6.09e-08	9.12e-07	1062.17	-0.283974	0.155598	0.998654	1822.59	0.066576	0.446156	0.774801	1904.89	0.256448	0.0238189	0.164067	2642.01	0.113756	0.055193	0.204082	3781.62	0.607936	4.25e-12	9.79e-11	1388.56	0.292206	0.0854512
ENSG00000142910.16	TINAGL1	protein_coding	chr1	31576485	31587686	+	952.396	0.138104	0.416367	0.999659	1232.33	0.169274	0.293452	0.585181	1468.7	0.127886	0.481153	0.713717	1507.79	0.171689	0.250438	0.528538	1976.7	0.58125	0.039032	0.108211	904.871	0.0550731	0.772215	0.998654	1006.68	-0.00964397	0.934177	0.983372	1179.39	-0.163827	0.216041	0.549921	1625.94	0.611927	3.45e-13	2.57e-11	2220.57	1.01257	1.2e-33	1.99e-31	907.98	-0.133965	0.500225
ENSG00000121764.11	HCRTR1	protein_coding	chr1	31617686	31632518	+	208.38	0.0271966	0.898017	0.999659	255.449	0.0846909	0.599569	0.821435	242.101	-0.388887	0.0717822	0.218762	236.716	-0.341756	0.0444245	0.175918	360.757	-0.0297567	0.848699	0.920476	203.98	0.0272203	0.91006	0.998654	203.069	-0.180819	0.251019	0.626549	233.861	-0.120702	0.490842	0.793407	243.832	0.0449938	0.752807	0.910559	345.831	0.0578614	0.712099	0.828354	222.09	0.0760887	0.70588
ENSG00000162517.13	PEF1	protein_coding	chr1	31629866	31644896	-	1122.38	-0.00638405	0.971285	0.999659	1340.47	0.215568	0.0438707	0.17512	1297.46	-0.248997	0.149883	0.353785	1046.25	-0.150975	0.150507	0.390692	1486.61	-0.0447105	0.650787	0.795442	1150.85	0.124246	0.554606	0.998654	1075.43	-0.0130795	0.891185	0.972252	1142.99	-0.272476	0.0293464	0.186956	1005.92	0.0230291	0.793181	0.927254	1482.28	0.15595	0.0818246	0.173863	1202.14	0.0563252	0.731217
ENSG00000084636.18	COL16A1	protein_coding	chr1	31652263	31704319	-	23.47	0.331699	0.455095	0.999659	27.0703	0.446382	0.276402	0.566641	28.6914	0.180158	0.684606	0.852383	66.7084	0.970762	0.000592225	0.00619676	52.8346	0.782769	0.0201851	0.0639417	25.5651	0.589171	0.236215	0.998654	25.2589	0.614075	0.122301	0.459856	24.0545	0.0244764	0.95803	0.988946	59.6998	0.930843	0.000423601	0.00449337	53.6195	0.989969	0.00283338	0.010429	25.7944	0.442751	0.290233
ENSG00000121753.13	ADGRB2	protein_coding	chr1	31727117	31764893	-	166.293	0.209992	0.464675	0.999659	242.789	-0.570884	0.00900012	0.0567558	273.148	0.0525838	0.824885	0.925892	1318.87	0.197988	0.0699166	0.239148	1041.86	0.347908	0.00206041	0.00958108	124.878	-0.606889	0.0902293	0.998654	226.077	-0.342579	0.0485138	0.289475	270.531	0.34524	0.046976	0.246829	1087.76	-0.0687774	0.429944	0.716357	885.02	0.108419	0.288322	0.454638	152.722	-0.164454	0.590073
ENSG00000134668.12	SPOCD1	protein_coding	chr1	31790422	31816051	-	36.6203	0.209018	0.615828	0.999659	52.1203	0.0321644	0.916765	0.970933	55.1627	-0.0989768	0.76233	0.892638	98.5201	-0.534543	0.0182759	0.0933028	79.9222	-0.866683	0.00193762	0.0091034	36.2512	0.247371	0.527274	0.998654	50.6677	0.332061	0.304511	0.676297	59.8942	0.447935	0.153261	0.46467	120.439	0.358405	0.10045	0.307439	110.363	0.387744	0.107664	0.215995	40.6193	0.366304	0.32108
ENSG00000184007.22	PTP4A2	protein_coding	chr1	31906421	31944856	-	7073.79	-0.0934081	0.541557	0.999659	6271.36	0.266397	0.0122673	0.0716711	6191.9	-0.145731	0.325663	0.572144	5361.36	-0.0162429	0.856025	0.946084	5550.93	-0.163776	0.0720912	0.173001	7219.55	0.0279365	0.877102	0.998654	5124.55	0.0934782	0.239206	0.612368	5633.38	-0.0723939	0.462888	0.775595	4862.23	-0.0153043	0.767403	0.917019	5381.36	-0.0362239	0.610354	0.753575	7312.79	-0.133997	0.293428
ENSG00000288678.1	RP4-534N18.5	protein_coding	chr1	31919563	31919628	-	640.839	-0.127923	0.545041	0.999659	673.984	0.0395419	0.790052	0.921418	720.29	-0.492163	0.00435101	0.0296723	702.011	-0.216652	0.0625992	0.221349	659.716	-0.344897	0.023711	0.0726653	648.196	-0.0314444	0.882814	0.998654	603.637	0.118621	0.359256	0.717731	690.958	-0.236005	0.101492	0.373797	677.229	-0.0304672	0.726305	0.897408	604.908	-0.385139	0.00143421	0.00574932	631.141	-0.321813	0.0293437
ENSG00000121774.18	KHDRBS1	protein_coding	chr1	32013868	32060850	+	8447.87	0.0694267	0.581659	0.999659	4623.22	0.197463	0.0333174	0.145038	4052.55	0.127372	0.34867	0.594441	8047.31	0.128666	0.106718	0.316039	7022.36	-0.26573	0.00788471	0.02965	7897.93	-0.0632198	0.658907	0.998654	3598.1	-0.122031	0.113608	0.44235	3178.44	-0.238032	0.0228548	0.159931	7061.95	0.037392	0.435275	0.719548	6610.67	-0.223168	0.00141986	0.00569942	9032.78	0.126142	0.272009
ENSG00000121775.18	TMEM39B	protein_coding	chr1	32072031	32102866	+	548.056	-0.0481711	0.778157	0.999659	298.145	-0.100866	0.529498	0.779532	233.381	-0.376011	0.0583483	0.189758	386.676	-0.144989	0.34899	0.633037	413.194	0.0342055	0.81883	0.903241	504.82	-0.234553	0.187658	0.998654	262.584	-0.0656139	0.636631	0.878159	229.575	-0.0538031	0.75752	0.922251	369.511	0.0116186	0.915648	0.974326	389.14	0.0762746	0.592291	0.739839	536.075	-0.259323	0.0951647
ENSG00000025800.14	KPNA6	protein_coding	chr1	32108056	32176563	+	2057.99	-0.00129529	0.993033	0.999659	1933.32	0.248697	0.012673	0.0732469	1805.24	0.298041	0.0382502	0.141367	3553.81	-0.248637	0.00959537	0.0577384	2880.25	-0.459608	1.61e-06	1.76e-05	1975.4	-0.0582234	0.716155	0.998654	1486.2	-0.101373	0.279829	0.654374	1442.66	0.00906934	0.938983	0.982743	3353.19	-0.125357	0.0592053	0.214563	2788.03	-0.321316	0.000358725	0.00172788	2060.27	-0.135409	0.306141
ENSG00000084652.16	TXLNA	protein_coding	chr1	32179675	32198285	+	670.353	0.101724	0.61066	0.999659	544.055	-0.0607454	0.668727	0.862003	498.965	0.337675	0.102278	0.276869	1847.18	0.0756352	0.42477	0.698286	1378.66	-0.0322013	0.791359	0.887017	580.488	-0.261467	0.258294	0.998654	482.138	-0.00966448	0.935202	0.983409	413.93	0.155435	0.336376	0.676879	1728.4	0.164399	0.0191634	0.0945613	1265.5	-0.067271	0.447265	0.61659	679.589	0.00908041	0.962672
ENSG00000160050.16	CCDC28B	protein_coding	chr1	32200595	32205453	+	85.1989	0.0368501	0.897366	0.999659	102.04	0.600818	0.0118741	0.0699602	86.0786	-0.121692	0.685555	0.852841	80.7498	0.125825	0.616387	0.832012	78.6996	0.66998	0.0155121	0.0516442	85.9814	0.12217	0.687603	0.998654	75.2757	0.181644	0.522316	0.819347	73.8116	-0.227063	0.396891	0.7285	65.4078	-0.203297	0.402264	0.692352	68.8027	0.516291	0.0681268	0.150217	92.0156	0.12118	0.656546
ENSG00000160051.12	IQCC	protein_coding	chr1	32205671	32208682	+	63.5804	0.462117	0.1382	0.999659	52.4437	-0.411388	0.231554	0.51186	48.9708	-0.59515	0.0950226	0.263786	116.328	-0.420829	0.0403845	0.164208	76.9331	-0.484293	0.0893698	0.203594	56.5256	0.207344	0.541422	0.998654	51.7112	-0.0298013	0.921418	0.98012	44.098	-0.537083	0.159584	0.474793	117.531	-0.0799411	0.684552	0.878397	69.6465	-0.577043	0.0418804	0.101588	71.59	0.63258	0.0233584
ENSG00000222046.3	DCDC2B	protein_coding	chr1	32209089	32216192	+	3.37632	-2.16933	0.0644755	0.999659	6.14721	-0.78384	0.378225	0.667049	#N/A				12.2056	0.680996	0.273084	0.553213	6.15797	1.39541	0.169706	0.32614	3.68131	-1.4871	0.210159	0.998654	#N/A				#N/A				9.67566	0.334652	0.627021	0.848139	5.10694	1.16297	0.298947	0.466846	#N/A
ENSG00000160055.20	TMEM234	protein_coding	chr1	32214472	32222359	-	73.0743	-0.413251	0.155278	0.999659	123.111	0.0909966	0.684034	0.86953	104.629	0.47002	0.141053	0.341363	96.4941	0.0647348	0.784339	0.915716	110.564	0.058158	0.79876	0.891032	76.8983	-0.17638	0.557149	0.998654	95.9128	-0.24241	0.268006	0.643027	87.9762	0.334592	0.277233	0.620099	90.0871	0.145401	0.493923	0.764859	106.491	0.163254	0.454155	0.622865	83.8015	-0.120244	0.649519
ENSG00000084623.12	EIF3I	protein_coding	chr1	32221077	32245397	+	10828.7	-0.126776	0.478765	0.999659	8471.29	0.00543038	0.958057	0.985865	7786.86	-0.415666	0.0121407	0.0628633	4677.16	-0.304821	0.0031523	0.0240283	6640.62	0.0683963	0.473154	0.657486	12290.4	0.287808	0.15295	0.998654	8072.13	0.253404	0.00211711	0.0480755	7938.46	0.0131547	0.901649	0.972693	4795.21	0.0649213	0.335207	0.631037	6982.09	0.398971	1.49e-05	0.000102269	12248.9	0.0947783	0.569461
ENSG00000183615.6	FAM167B	protein_coding	chr1	32247222	32248856	+	#N/A				#N/A				#N/A				12.5559	0.204445	0.738773	0.895603	10.9746	1.27766	0.087137	0.199747	#N/A				#N/A				#N/A				10.8167	0.0736704	0.899834	0.968242	9.85549	1.18532	0.129716	0.248862	#N/A
ENSG00000182866.17	LCK	protein_coding	chr1	32251239	32286165	+	2.18008	-0.739703	0.63465	0.999659	17.4124	4.16054	2.32e-07	1.01e-05	34.2415	5.49841	1.43e-11	1.47e-09	46.8314	7.02634	3.99e-11	2.36e-09	53.4872	5.61507	7.6e-17	4.54e-15	1.83911	-1.50122	0.392348	0.998654	#N/A				5.10061	2.7611	0.018742	0.140912	11.5984	5.11827	6.47e-06	0.000123368	7.56332	2.73146	0.00362613	0.0128738	#N/A
ENSG00000116478.12	HDAC1	protein_coding	chr1	32292083	32333635	+	9563.58	-0.132033	0.357762	0.999659	10534.4	0.161661	0.0637204	0.225411	9236.58	0.0619291	0.63563	0.820464	8133.8	-0.00574727	0.942002	0.979182	8226.38	-0.048264	0.535264	0.708539	10068	0.0792645	0.646759	0.998654	8764.47	0.0339557	0.666744	0.890582	8029.95	0.00166579	0.986928	0.998795	7405.97	0.00686438	0.883767	0.962007	7899.87	0.0477934	0.469381	0.636607	9928.05	-0.160493	0.211239
ENSG00000175130.7	MARCKSL1	protein_coding	chr1	32333839	32336233	-	4651.51	0.158221	0.239862	0.999659	5070.03	-0.2879	0.00758042	0.0498512	4488.16	-0.0338461	0.834714	0.929446	5245.01	0.256946	0.0110102	0.0639834	6758.45	0.399604	0.00087386	0.00459749	3979.97	-0.23548	0.160997	0.998654	4733.87	-0.0734069	0.380353	0.730535	3967.57	-0.0473348	0.679116	0.89086	4450.56	0.0766837	0.234486	0.519236	5934.22	0.253956	0.00175357	0.00684966	4766.82	0.0970238	0.468321
ENSG00000162526.7	TSSK3	protein_coding	chr1	32351521	32364312	+	9.97724	-0.415181	0.533726	0.999659	8.05305	-0.139042	0.850069	0.946178	13.6457	0.146015	0.822698	0.925244	60.5089	0.118035	0.686064	0.867741	38.2279	0.502785	0.199584	0.367343	8.64242	-0.878041	0.230829	0.998654	#N/A				9.50107	-0.606614	0.412847	0.742076	48.3956	-0.249101	0.390647	0.682431	25.9045	-0.387852	0.379344	0.551606	9.44969	-0.796184	0.2312
ENSG00000225828.1	FAM229A	protein_coding	chr1	32361270	32364278	-	14.6334	-0.0658352	0.902762	0.999659	13.6661	-0.371409	0.532816	0.781224	20.958	0.0238628	0.963332	0.985765	125.569	0.231402	0.31314	0.597892	85.0679	0.560426	0.0531485	0.137948	12.1073	-0.601052	0.326543	0.998654	9.94685	-1.03982	0.121341	0.458364	17.3824	-0.177906	0.74299	0.917471	102.622	-0.0562213	0.786415	0.925588	63.2593	-0.0271787	0.930669	0.965222	13.6407	-0.421843	0.449016
ENSG00000160058.19	BSDC1	protein_coding	chr1	32364633	32394731	-	960.121	-0.119936	0.465356	0.999659	1034.18	0.254333	0.0233307	0.114114	1141.91	0.287903	0.0502731	0.171853	1871.13	-0.0434219	0.674529	0.862287	1567.26	0.169116	0.0744965	0.17756	910.72	-0.215861	0.228334	0.998654	839.902	0.0642353	0.487577	0.800346	875.768	-0.123333	0.294657	0.63795	1739.4	0.0310159	0.65792	0.864692	1468.32	0.193403	0.023978	0.0644938	972.533	-0.222956	0.129976
ENSG00000254553.1	RP1-27O5.3	protein_coding	chr1	32465057	32600792	+	178.426	-0.230589	0.350747	0.999659	167.49	-0.191161	0.328702	0.621174	137.94	-0.307619	0.181923	0.401804	198.308	-0.186038	0.274216	0.554759	182.981	-0.199841	0.264187	0.447703	183.327	-0.0837381	0.684578	0.998654	153.229	-0.0443605	0.81719	0.950396	143.467	0.161709	0.435006	0.757619	185.683	-0.0814416	0.590625	0.826587	167.97	-0.231166	0.203017	0.350647	194.48	-0.110014	0.543379
ENSG00000273274.2	ZBTB8B	protein_coding	chr1	32465072	32496686	+	34.2776	-0.249542	0.575709	0.999659	29.9429	-0.00850791	0.984737	0.994077	27.364	-0.131134	0.77004	0.89662	50.5194	-0.332826	0.282122	0.563284	31.7329	-0.537468	0.21558	0.387379	36.7608	0.0272003	0.951132	0.998654	26.4819	0.0333091	0.935469	0.983409	23.6781	-0.2078	0.644573	0.874476	42.0328	-0.624314	0.0465035	0.181222	28.6892	-0.638319	0.126091	0.243642	42.1657	0.219964	0.576553
ENSG00000160062.15	ZBTB8A	protein_coding	chr1	32539427	32605941	+	225.363	-0.168379	0.428551	0.999659	203.416	-0.252757	0.144255	0.386509	173.581	-0.113266	0.583094	0.788095	401.586	0.00655401	0.962516	0.987513	340.649	-0.0356595	0.806518	0.895481	228.423	-0.0637142	0.750727	0.998654	187.929	-0.0735898	0.661975	0.888819	177.38	0.279711	0.130203	0.427399	366.339	0.0274852	0.812694	0.935372	295.501	-0.235606	0.115742	0.22836	242.019	-0.0939853	0.573263
ENSG00000176261.16	ZBTB8OS	protein_coding	chr1	32600172	32650903	-	603.734	0.0267327	0.880506	0.999659	624.976	0.0738669	0.626936	0.83631	588.699	-0.230626	0.162424	0.373433	429.682	-0.063114	0.617251	0.832483	461.977	-0.00485176	0.9696	0.984079	639.534	0.244233	0.178883	0.998654	558.476	0.144158	0.258224	0.634706	578.924	0.0732915	0.59266	0.849887	394.681	-0.0269212	0.806681	0.932897	458.818	0.177263	0.181756	0.322715	675.043	0.207082	0.17643
ENSG00000162521.19	RBBP4	protein_coding	chr1	32651142	32686211	+	7535.13	0.0228578	0.881457	0.999659	6004.71	0.182101	0.0380581	0.159093	4991.08	0.16697	0.25008	0.488609	5482.37	0.13866	0.156507	0.400863	6793.51	0.381325	3.84e-06	3.84e-05	7769.53	0.16743	0.360908	0.998654	4931.86	0.0188013	0.79188	0.942073	4230.67	0.0383314	0.729788	0.912808	4993.6	0.152703	0.0144404	0.0768467	6173.77	0.325203	1.04e-05	7.43e-05	7959.4	0.0455888	0.749183
ENSG00000162520.15	SYNC	protein_coding	chr1	32679906	32703596	-	2823.48	0.0544616	0.74854	0.999659	2093.77	0.399144	6.65e-05	0.00119685	1733.94	0.442282	0.0051291	0.0335723	1691.09	0.134572	0.275887	0.556233	2440.59	0.684478	1.55e-13	6.21e-12	2986.93	0.265951	0.153303	0.998654	1587.01	0.0259583	0.758031	0.928928	1366.82	0.130214	0.283673	0.627136	1534.4	0.138984	0.0776983	0.259463	2308.84	0.726316	3.29e-17	1.49e-15	3115.49	0.19708	0.207371
ENSG00000162522.11	KIAA1522	protein_coding	chr1	32741830	32774970	+	1163.54	0.201938	0.499157	0.999659	792.671	-1.34618	2.22e-13	4.43e-11	757.484	-0.676553	0.0104691	0.0565452	4266.15	-0.149197	0.0767324	0.25541	3648.96	-0.235771	0.0163296	0.0539055	913.996	-0.461555	0.225596	0.998654	960.092	-0.0923081	0.413492	0.754754	1034.79	0.582653	0.134794	0.434168	4201.03	0.09192	0.123092	0.350923	3621.33	-0.0345234	0.730573	0.841359	1240.34	0.249345	0.389581
ENSG00000134684.12	YARS1	protein_coding	chr1	32775237	32817380	-	6520.48	-0.254915	0.1455	0.999659	2967.86	-0.193841	0.129057	0.359555	3052.67	-0.261509	0.0926906	0.259625	3776.1	-0.353302	0.00128074	0.0117761	3715	-0.456758	6.2e-08	9.26e-07	6220.81	-0.337434	0.0834372	0.998654	2551.67	-0.23304	0.00311279	0.0610209	2668.64	-0.311378	0.00545695	0.0615094	3660.31	-0.1425	0.0118899	0.0660377	3645.65	-0.276115	0.000489264	0.00226428	6172.74	-0.597493	4.54e-06
ENSG00000116497.18	S100PBP	protein_coding	chr1	32816767	32858875	+	523.741	-0.0148737	0.929706	0.999659	670.31	-0.0199327	0.8679	0.953624	565.346	-0.194945	0.283873	0.527714	589.798	-0.378344	0.00210906	0.0176466	494.175	-0.387406	0.00391778	0.016507	530.912	0.083984	0.650493	0.998654	558.275	-0.152213	0.156789	0.512109	508.699	-0.151685	0.29518	0.63826	538.744	-0.349488	0.000286888	0.00323723	445.015	-0.493349	0.00027361	0.00136594	519.309	-0.179859	0.22761
ENSG00000160097.20	FNDC5	protein_coding	chr1	32862268	32872482	-	#N/A				#N/A				#N/A				3.1937	1.8985	0.134349	0.364934	2.38995	1.66353	0.325667	0.516212	#N/A				#N/A				#N/A				#N/A				#N/A				#N/A
ENSG00000121905.10	HPCA	protein_coding	chr1	32885994	32898441	+	976.662	-0.466524	0.0216918	0.999659	2105.89	-0.667569	7.27e-08	3.66e-06	2224.36	-0.657012	0.000660357	0.00684008	1624.89	-0.475961	3.6e-05	0.000568869	2195.72	-0.411359	2.58e-05	0.000212344	1066.17	-0.117444	0.572188	0.998654	2030.41	-0.315525	0.00213704	0.0484052	2435.99	0.0225853	0.860666	0.959416	1775.17	0.0989033	0.111464	0.329546	2500.88	0.200549	0.0129083	0.0381769	999.596	-0.548896	0.000377481
ENSG00000121900.19	TMEM54	protein_coding	chr1	32894594	32901438	-	1708.54	-0.372655	0.0629205	0.999659	3222.34	-0.483996	0.000157676	0.00237791	3628.55	-0.577647	0.00352873	0.0253118	2899.62	-0.377102	0.00584463	0.039436	3956.86	-0.400193	0.000379276	0.0022439	1866.85	-0.0321681	0.868502	0.998654	3076.9	-0.184488	0.0504767	0.295641	3771.23	-0.0659531	0.593283	0.850242	3077.66	0.100583	0.0659712	0.232178	4665.23	0.300338	1.83e-05	0.000123178	1787.78	-0.377443	0.010032
ENSG00000116514.17	RNF19B	protein_coding	chr1	32936445	32964809	-	417.732	-0.183038	0.299212	0.999659	675.072	0.172043	0.228727	0.508243	783.824	0.349557	0.0341861	0.131023	929.202	0.237465	0.0200435	0.0999998	822.056	0.0379789	0.74699	0.8599	458.383	0.148006	0.377416	0.998654	600.857	0.231844	0.0262194	0.209228	641.036	0.130061	0.321954	0.664104	869.554	0.320412	7.92e-05	0.00110036	738.286	-0.0580034	0.589133	0.737702	442.621	-0.148967	0.299857
ENSG00000004455.17	AK2	protein_coding	chr1	33007940	33080996	-	6962.79	-0.12962	0.398181	0.999659	5326.44	0.167315	0.0769343	0.255225	4434.19	-0.0771044	0.599032	0.797561	3261.03	-0.169075	0.0452257	0.177876	3792.68	-0.0350662	0.700908	0.829587	7334.67	0.0831661	0.666915	0.998654	4385.78	0.00997977	0.899951	0.974244	3859.4	-0.136572	0.160667	0.476211	3051.77	-0.0735766	0.193557	0.465784	3559.52	-0.00571626	0.942679	0.971916	7215.98	-0.163327	0.25443
ENSG00000142920.17	AZIN2	protein_coding	chr1	33081104	33123492	+	113.713	-0.128493	0.580278	0.999659	169.968	0.530468	0.00731631	0.0485847	163.629	0.46015	0.0546535	0.182264	219.872	0.482127	0.00368755	0.0273499	157.006	0.739648	0.000434176	0.00252439	129.735	0.301796	0.239147	0.998654	132.588	0.254421	0.212671	0.585504	142.514	0.411553	0.0519578	0.262542	187.002	0.32572	0.0307214	0.134004	146.397	0.746288	0.00011083	0.000617474	122.207	-0.0502523	0.81855
ENSG00000116525.14	TRIM62	protein_coding	chr1	33145399	33182059	-	125.158	0.527356	0.108239	0.999659	183.88	-0.842947	0.000193468	0.00281736	167.03	-0.0162789	0.947311	0.979092	709.761	-0.267518	0.0165274	0.0864848	657.551	-0.324397	0.0107165	0.038126	107.856	0.202588	0.645315	0.998654	191.005	-0.222948	0.176187	0.537312	168.973	0.337231	0.107615	0.386442	675.246	-0.115952	0.196215	0.469945	640.146	-0.172497	0.187145	0.329851	125.404	0.417041	0.183558
ENSG00000160094.15	ZNF362	protein_coding	chr1	33256492	33300719	+	122.918	0.178737	0.617418	0.999659	95.3079	-1.27881	2.64e-06	8.08e-05	77.4442	-0.211069	0.563575	0.773753	451.533	-0.136075	0.391612	0.670368	421.311	0.0158675	0.909734	0.953092	90.815	-0.708995	0.143238	0.998654	103.123	-0.410105	0.0593108	0.321413	103.343	0.843938	0.00589984	0.0651353	458.092	0.187329	0.110349	0.32728	427.277	0.25913	0.0488757	0.115108	127.587	0.156131	0.66202
ENSG00000184389.9	A3GALT2	protein_coding	chr1	33306766	33321098	-	#N/A				#N/A				#N/A				4.88711	-0.428915	0.65004	0.849896	#N/A				#N/A				#N/A				#N/A				3.72929	-1.11888	0.294076	0.588828	#N/A				#N/A
ENSG00000134686.19	PHC2	protein_coding	chr1	33323623	33431095	-	4132.78	-0.0987016	0.619541	0.999659	3278.88	0.0885988	0.508096	0.764146	3112.65	-0.0846642	0.62291	0.81246	5441.52	-0.23059	0.438447	0.709591	4872.91	-0.0627373	0.665627	0.805645	3672.69	-0.40416	0.0178244	0.998654	2705.76	-0.0655617	0.392064	0.737087	2559.22	-0.323417	0.00196172	0.0293521	4807.48	-0.312737	1.25e-08	4.47e-07	4347.5	-0.183272	0.0314994	0.0806858	3507.94	-0.819082	3.94e-09
ENSG00000121903.15	ZSCAN20	protein_coding	chr1	33472645	33501643	+	158.365	0.145275	0.58145	0.999659	75.9496	0.0171342	0.948554	0.981991	84.4754	0.194083	0.469327	0.704383	337.815	-0.121179	0.367223	0.650015	177.481	-0.189231	0.327261	0.517685	122.348	-0.594734	0.0563555	0.998654	62.1462	-0.164345	0.535349	0.827063	64.9451	-0.222917	0.42553	0.750713	300.35	-0.174778	0.163695	0.419713	139.726	-0.74906	0.000401513	0.00191018	152.599	-0.0951955	0.713138
ENSG00000121904.18	CSMD2	protein_coding	chr1	33513998	34165842	-	5.90393	-0.490948	0.58462	0.999659	2.66704	1.39876	0.30241	0.595927	2.90647	0.68743	0.594896	0.794995	6.22282	-0.681825	0.432536	0.704562	4.8837	0.749536	0.460368	0.646563	6.03834	-0.311688	0.78113	0.998654	#N/A				2.84294	0.903685	0.497583	0.798008	7.01437	0.0683949	0.926644	0.977405	3.47513	0.0309543	0.97874	0.989446	#N/A
ENSG00000176256.11	HMGB4	protein_coding	chr1	33860475	33864791	+	#N/A				#N/A				#N/A				#N/A				#N/A				#N/A				#N/A				#N/A				#N/A				#N/A				#N/A
ENSG00000142698.15	C1orf94	protein_coding	chr1	34166883	34219131	+	#N/A				#N/A				#N/A				#N/A				#N/A				#N/A				#N/A				#N/A				#N/A				#N/A				#N/A
ENSG00000163866.9	SMIM12	protein_coding	chr1	34712737	34859755	-	752.642	-0.0861217	0.658502	0.999659	1394.72	0.0460901	0.673766	0.863816	1213.32	-0.205986	0.26049	0.500731	678.377	0.119522	0.329933	0.615008	887.103	0.0267891	0.815881	0.901303	852.865	0.318964	0.14178	0.998654	1224.29	0.0682499	0.52159	0.819154	1175.37	0.0533144	0.636929	0.870117	616.925	0.129334	0.146869	0.392193	788.745	-0.0965527	0.456673	0.62505	830.739	0.0641655	0.732583
ENSG00000189280.3	GJB5	protein_coding	chr1	34755047	34758512	+	165.515	-0.100849	0.674877	0.999659	285.311	0.18492	0.298789	0.591381	324.573	-0.358503	0.0605358	0.194677	233.84	-0.194356	0.274605	0.555291	324.404	-0.118214	0.447585	0.63548	207.169	0.55887	0.01764	0.998654	251.096	0.215336	0.13145	0.475221	326.16	0.0225979	0.894067	0.970914	268.335	0.455814	0.00079999	0.00764311	381.671	0.52012	6.3e-05	0.0003733	217.805	0.51564	0.0150105
ENSG00000189433.7	GJB4	protein_coding	chr1	34759740	34762327	+	22.028	-0.783879	0.121208	0.999659	111.07	1.44136	9.74e-10	8.18e-08	187.754	1.06795	6.9e-05	0.00108743	82.1967	1.17077	1.39e-06	3.32e-05	107.139	1.49389	1.79e-09	3.71e-08	40.8387	0.996861	0.0211993	0.998654	129.672	1.99463	3.9e-17	5.36e-14	276.248	2.04882	1.73e-31	1.82e-28	118.932	2.06218	3.5e-23	6.53e-21	187.681	2.63301	3.36e-39	7.88e-37	32.5431	0.297367	0.552425
ENSG00000188910.8	GJB3	protein_coding	chr1	34781214	34786369	+	875.527	-0.201207	0.220837	0.999659	1124.18	-0.328412	0.00209888	0.0187309	1365.92	-0.810812	6.11e-07	2.07e-05	904.323	-0.686535	3.25e-09	1.4e-07	1153.69	-0.634066	1e-06	1.16e-05	841.688	-0.258269	0.122972	0.998654	1137.9	0.122239	0.268145	0.643102	1449.52	-0.190536	0.276515	0.619524	963.815	-0.145148	0.0925061	0.291406	1209.58	-0.223694	0.0457641	0.10904	834.776	-0.511836	0.000103327
ENSG00000187513.9	GJA4	protein_coding	chr1	34792999	34795747	+	#N/A				#N/A				2.8029	4.77334	0.00521136	0.0339446	2.79329	4.83058	0.00352117	0.0262932	4.486	5.50278	0.0004783	0.00273692	#N/A				#N/A				#N/A				#N/A				#N/A				#N/A
ENSG00000116544.12	DLGAP3	protein_coding	chr1	34865436	34929650	-	#N/A				6.04476	2.14372	0.0302556	0.136029	6.12464	3.96591	0.00302318	0.0225411	25.2071	3.01738	5.92e-08	2.03e-06	28.6026	4.92867	9.94e-11	2.57e-09	#N/A				#N/A				3.02581	3.03702	0.0451588	0.241304	13.0105	2.01793	0.00383085	0.0274629	15.5493	4.09391	1.61e-06	1.37e-05	#N/A
ENSG00000284773.1	RP11-244H3.5	protein_coding	chr1	34974356	34985313	-	244.748	-0.249035	0.243751	0.999659	344.065	-0.397016	0.00658525	0.0449194	358.189	-0.597696	0.000628058	0.00658735	236.584	0.00483636	0.975184	0.991241	293.709	0.187014	0.241709	0.420576	264.333	0.0464643	0.848397	0.998654	352.753	0.0989078	0.528261	0.822617	428.248	0.305971	0.0399757	0.225778	226.351	0.158074	0.272297	0.564567	285.314	0.311434	0.0346332	0.0872033	251.23	-0.312691	0.101616
ENSG00000271741.1	RP11-244H3.4	protein_coding	chr1	34981533	35031741	-	768.081	-0.248304	0.108305	0.999659	894.734	-0.212341	0.0894849	0.281075	892.908	-0.367337	0.017365	0.0811654	590.274	-0.294395	0.0137718	0.0756816	691.947	0.136943	0.281248	0.467029	820.236	0.0132266	0.943463	0.998654	861.528	0.0842014	0.4802	0.797319	980.703	0.257986	0.0343366	0.204914	571.968	-0.0886976	0.382339	0.67571	711.263	0.405151	0.000132003	0.000719218	808.767	-0.232665	0.102124
ENSG00000243749.1	TMEM35B	protein_coding	chr1	34981535	34985353	-	539.193	-0.282733	0.100449	0.999659	648.24	-0.336095	0.0110025	0.0661236	665.186	-0.518142	0.00206958	0.0168748	312.22	-0.383034	0.0105027	0.0618377	470.299	0.218459	0.117967	0.250634	599.989	0.0988634	0.642773	0.998654	647.862	0.0793337	0.551308	0.835742	797.251	0.36949	0.00598634	0.0657905	337.741	0.149986	0.23713	0.522029	532.783	0.712315	1.75e-09	2.65e-08	575.176	-0.226054	0.167989
ENSG00000163867.17	ZMYM6	protein_coding	chr1	34986165	35031945	-	437.053	-0.148612	0.379991	0.999659	432.944	0.243445	0.079346	0.260286	408.501	0.280223	0.115224	0.298854	460.284	-0.143614	0.250195	0.52836	412.779	0.0631296	0.678038	0.813678	429.674	-0.135348	0.466181	0.998654	353.007	0.0642915	0.619028	0.869848	313.182	-0.131028	0.415787	0.74315	398.521	-0.287758	0.00801765	0.0485492	346.104	-0.238919	0.087612	0.183492	457.285	-0.15228	0.338906
ENSG00000197056.11	ZMYM1	protein_coding	chr1	35032172	35115859	+	343.315	0.103425	0.532784	0.999659	304.903	-0.172699	0.259165	0.54574	255.93	-0.135527	0.531686	0.751198	619.215	-0.14609	0.207124	0.473639	410.211	-0.528153	0.00110523	0.00564915	347.65	0.195821	0.279919	0.998654	271.084	-0.108291	0.429666	0.764209	260.623	0.252833	0.19089	0.518244	574.516	-0.0743909	0.411802	0.701255	357.738	-0.756181	6.85e-08	7.76e-07	358.852	0.0967849	0.54827
ENSG00000116560.11	SFPQ	protein_coding	chr1	35176378	35193145	-	6934.15	0.175084	0.217343	0.999659	4303.34	-0.31775	0.00315506	0.0256425	3193.1	0.132818	0.412306	0.654944	8673.49	-0.166832	0.0753005	0.251979	8758.61	-0.291106	0.00208349	0.00967578	6325.45	-0.0232538	0.895612	0.998654	3981.85	-0.127726	0.142836	0.49228	2906.74	0.200024	0.0838553	0.339263	8115.28	-0.0712489	0.15291	0.402074	8125.27	-0.294983	1.14e-05	8.07e-05	7429.08	0.235326	0.0851083
ENSG00000146463.12	ZMYM4	protein_coding	chr1	35268709	35422058	+	1840.07	-0.0591028	0.701251	0.999659	1347.62	0.026144	0.816511	0.932463	1250.06	0.55497	0.00298739	0.0223626	2668.95	-0.118905	0.225077	0.498929	2145.33	-0.384081	4.9e-05	0.000373571	1723.87	-0.191326	0.23946	0.998654	1088.65	-0.196011	0.0371342	0.250558	882.096	-0.0575095	0.682327	0.892355	2366.83	-0.185915	0.00248716	0.0192483	1969.02	-0.422998	9.49e-07	8.55e-06	1832.59	-0.212345	0.100083
ENSG00000142687.18	KIAA0319L	protein_coding	chr1	35433492	35557950	-	1021.36	-0.0127817	0.952175	0.999659	975.376	-0.093081	0.505404	0.761834	955.232	0.367498	0.0330685	0.128258	2517.39	0.135763	0.120398	0.340789	1995.03	-0.0250038	0.797156	0.890517	876.364	-0.423125	0.0954886	0.998654	817.802	-0.207118	0.0590839	0.320869	744.991	0.0149289	0.90835	0.974455	2107.18	-0.0921344	0.129224	0.361618	1761.73	-0.175507	0.046878	0.111168	980.355	-0.278171	0.176907
ENSG00000020129.16	NCDN	protein_coding	chr1	35557473	35567274	+	709.86	0.265682	0.191163	0.999659	747.586	-0.27039	0.0608266	0.218722	608.836	0.087067	0.678248	0.849083	1577.79	-0.0267901	0.77861	0.913473	1635.75	-0.199807	0.0376639	0.105084	600.995	-0.143716	0.583102	0.998654	691.55	-0.0843011	0.467367	0.790455	571.578	0.236225	0.14109	0.443876	1471.09	0.0534941	0.416134	0.70471	1613.44	-0.0207759	0.817893	0.898778	731.982	0.223758	0.244964
ENSG00000116819.9	TFAP2E	protein_coding	chr1	35573314	35595328	+	66.9021	0.327102	0.277091	0.999659	84.5628	-0.0985985	0.711698	0.88354	64.9706	0.389509	0.19935	0.424979	141.506	-0.118055	0.541425	0.784692	155.321	0.110229	0.632234	0.782078	61.5692	0.170371	0.674345	0.998654	78.5423	0.0849638	0.762082	0.929944	58.653	0.429667	0.147719	0.455541	130.943	-0.0532532	0.76845	0.91754	144.676	0.114578	0.618643	0.760025	89.8557	0.923905	0.000227714
ENSG00000126067.12	PSMB2	protein_coding	chr1	35599541	35641526	-	4811.56	0.0802202	0.537344	0.999659	4066.95	-0.217458	0.020046	0.102091	3976.13	-0.375017	0.0179715	0.0832603	4519.17	-0.233574	0.00513138	0.0356723	4893.39	-0.370865	9.9e-06	9.04e-05	4696.43	0.0717721	0.622015	0.998654	3741.89	-0.0516117	0.528548	0.822706	3765.52	-0.169275	0.0924952	0.356083	4604.4	0.11046	0.0358513	0.15069	5014.15	-0.0646859	0.398556	0.570168	4948.82	0.0276031	0.808476
ENSG00000142686.8	C1orf216	protein_coding	chr1	35713877	35718894	-	398.656	0.107158	0.513453	0.999659	785.866	0.41128	0.000353805	0.00466408	680.582	0.242351	0.140099	0.339709	935.2	0.212279	0.0780618	0.258628	867.118	0.255678	0.0157505	0.0523402	389.36	0.10168	0.573085	0.998654	624.404	0.170685	0.122188	0.459626	533.91	-0.105314	0.490005	0.79284	779.597	-0.0216786	0.795096	0.928034	697.193	-0.153772	0.153725	0.283619	453.171	0.326862	0.0398968
ENSG00000092853.14	CLSPN	protein_coding	chr1	35720218	35769978	-	345.33	0.520558	0.0614643	0.999659	157.734	-0.900968	0.000114143	0.0018513	117.219	0.459711	0.212484	0.441741	955.926	-0.683472	9.85e-08	3.18e-06	611.234	-0.909259	1.78e-09	3.71e-08	265.28	-0.134079	0.75936	0.998654	139.014	-0.852271	9.54e-05	0.00583829	102.213	0.409644	0.128728	0.425106	988.483	-0.231372	0.00931741	0.0544947	570.23	-0.886189	7.32e-14	2.16e-12	342.174	0.381452	0.162903
ENSG00000134698.11	AGO4	protein_coding	chr1	35808016	35857890	+	203.224	-0.0280023	0.8954	0.999659	316.427	0.0887962	0.557218	0.796789	344.747	0.294983	0.153584	0.35971	639.479	0.14051	0.253047	0.53167	406.815	0.0332267	0.812703	0.899186	184.99	-0.245024	0.30943	0.998654	276.764	0.103008	0.469257	0.790891	282.036	0.0727396	0.654719	0.879826	537.407	-0.0761561	0.45722	0.737	353.618	-0.156993	0.273323	0.436646	203.221	-0.164365	0.405696
ENSG00000092847.13	AGO1	protein_coding	chr1	35869808	35930532	+	1511.79	0.00230442	0.989176	0.999659	1191.05	-0.117533	0.33295	0.62561	996.627	-0.101234	0.611013	0.804741	2190.05	-0.136362	0.245044	0.523177	1497.87	-0.445894	0.0019546	0.00916596	1358.39	-0.255802	0.222048	0.998654	1042.26	-0.102075	0.310889	0.680671	835.904	-0.277255	0.0569157	0.276995	2030.69	-0.0691953	0.255458	0.544887	1406.38	-0.408589	0.000105989	0.000593538	1446.72	-0.271574	0.0848183
ENSG00000126070.20	AGO3	protein_coding	chr1	35930718	36072500	+	409.098	0.077527	0.735075	0.999659	248.322	-0.178273	0.253532	0.53923	274.422	0.436204	0.0660083	0.206951	792.96	-0.153568	0.179694	0.435041	440.881	-0.0467841	0.722993	0.844389	333.193	-0.493702	0.0905943	0.998654	218.539	-0.146244	0.35665	0.715708	205.471	-0.0253836	0.895788	0.971128	695.983	-0.25542	0.00579235	0.0376711	354.542	-0.506525	0.0001248	0.000684015	372.726	-0.34484	0.134795
ENSG00000092850.12	TEKT2	protein_coding	chr1	36084094	36088275	+	#N/A				6.13617	5.917	4.91e-05	0.000937216	8.91069	6.43802	3.56e-06	9.37e-05	11.759	2.87259	0.000322879	0.00376678	11.8468	6.90102	3.12e-07	4e-06	#N/A				#N/A				3.15623	5.1166	0.00173929	0.0268224	9.39868	2.66409	0.000908104	0.00846192	14.4127	7.28318	1.98e-08	2.49e-07	#N/A
ENSG00000116863.11	ADPRS	protein_coding	chr1	36088892	36093932	+	844.677	0.082887	0.629256	0.999659	699.919	0.280124	0.032651	0.143067	727.261	0.234034	0.221011	0.452152	696.148	-0.0483798	0.737389	0.894905	838.804	0.20502	0.0768985	0.18169	864.712	0.205394	0.25429	0.998654	557.412	0.0353711	0.763155	0.930159	597.923	0.0228931	0.87643	0.964662	707.323	0.269415	0.00214151	0.0170585	914.855	0.61151	1.43e-08	1.85e-07	942.008	0.252929	0.0701335
ENSG00000171812.13	COL8A2	protein_coding	chr1	36095239	36125222	-	#N/A				11.8785	6.86675	1.39e-07	6.52e-06	27.5357	8.07115	9.62e-11	8.17e-09	67.265	6.55424	1.06e-17	1.53e-15	55.3032	6.70007	6.41e-14	2.71e-12	#N/A				#N/A				#N/A				9.57488	3.81572	3.46e-05	0.000544545	7.83086	3.9698	0.000460197	0.00214466	#N/A
ENSG00000054116.12	TRAPPC3	protein_coding	chr1	36136570	36156053	-	1296.86	-0.0610026	0.716595	0.999659	1784.86	0.296171	0.00497448	0.0363578	1665.58	0.0517542	0.750989	0.886371	1141.46	0.152847	0.189683	0.449734	1360.6	0.207877	0.041326	0.113361	1473.8	0.34849	0.0825399	0.998654	1477.35	0.159753	0.144629	0.49493	1509.42	0.10947	0.313532	0.655801	1054.63	0.203215	0.00575936	0.0375144	1334.34	0.34933	0.000870586	0.00375843	1489.98	0.198308	0.211519
ENSG00000116871.16	MAP7D1	protein_coding	chr1	36155579	36180849	+	803.401	0.556486	0.0724196	0.999659	654.314	-1.26762	0.000643095	0.00738951	607.485	-0.150301	0.80386	0.915205	4753.52	0.23505	0.0204487	0.101471	3792.12	0.139868	0.110132	0.238436	575.071	-0.308343	0.683358	0.998654	785.38	-0.0715498	0.508833	0.812864	821.848	0.919506	0.0524413	0.263706	4313.02	0.237644	5.01e-05	0.00074278	3434.69	0.0703874	0.379161	0.551407	843.394	0.562318	0.069074
ENSG00000054118.15	THRAP3	protein_coding	chr1	36224432	36305357	+	4608.48	0.11916	0.5814	0.999659	1770.1	-0.35796	0.00855103	0.0545045	1611.4	0.501027	0.0289616	0.117138	6226.15	-0.0778572	0.376443	0.658292	4752.35	-0.35049	0.000421799	0.00246104	3779.31	-0.418857	0.118387	0.998654	1596.88	-0.242175	0.0251104	0.204435	1304.97	0.263942	0.130738	0.428002	5768.55	-0.013542	0.795184	0.928051	4495.39	-0.290679	0.00036415	0.00175017	4565.85	-0.0392303	0.850542
ENSG00000214193.11	SH3D21	protein_coding	chr1	36306368	36329340	+	910.372	0.00325756	0.983574	0.999659	1308.77	0.344102	0.00183841	0.0169976	1461.22	-0.0288018	0.85585	0.940253	1203.25	0.204428	0.0860747	0.274592	1751.88	0.451561	6.35e-06	6.02e-05	905.004	0.0465881	0.813518	0.998654	1057.96	0.145789	0.143863	0.493522	1343.59	0.0721446	0.551782	0.829129	1054.27	0.111768	0.175085	0.438302	1726.07	0.596443	1.06e-09	1.66e-08	909.569	-0.13765	0.350608
ENSG00000142694.7	EVA1B	protein_coding	chr1	36322030	36324154	-	877.812	-0.00544519	0.973398	0.999659	1296.42	0.350959	0.00172262	0.016088	1448.19	-0.0373305	0.81408	0.921126	1049.25	0.182764	0.135808	0.36695	1695.59	0.438869	8.73e-06	8.07e-05	881.56	0.0668016	0.743333	0.998654	1043.85	0.142196	0.158543	0.514694	1332.59	0.06602	0.583955	0.846328	926.369	0.11073	0.202901	0.479346	1681.57	0.600003	1.06e-09	1.67e-08	884.047	-0.122752	0.42233
ENSG00000196182.11	STK40	protein_coding	chr1	36339624	36385924	-	495.23	0.034666	0.893539	0.999659	284.414	-0.144699	0.377765	0.666784	330.04	-0.0959795	0.648102	0.828825	732.034	-0.0727409	0.512618	0.763832	554.237	-0.134964	0.36274	0.553318	395.946	-0.613194	0.0162519	0.998654	258.454	-0.0192115	0.896985	0.973051	299.628	-0.0311209	0.885772	0.968081	674.818	-0.0213052	0.80963	0.934478	517.167	-0.118583	0.343249	0.513769	398.568	-0.848472	0.000548124
ENSG00000181817.6	LSM10	protein_coding	chr1	36391238	36397908	-	811.423	-0.0843717	0.621378	0.999659	966.148	-0.0841811	0.450389	0.721304	908.432	-0.484771	0.00413065	0.0285805	556.621	-0.268998	0.024936	0.117234	824.167	0.146451	0.246045	0.426039	872.211	0.180592	0.322335	0.998654	868.511	0.00828816	0.935369	0.983409	910.528	-0.0949088	0.464048	0.77631	552.122	0.00408269	0.965847	0.990353	778.892	0.191117	0.16288	0.296335	854.293	-0.0704167	0.648164
ENSG00000116885.18	OSCP1	protein_coding	chr1	36415827	36450451	-	107.624	-0.0706732	0.780265	0.999659	104.338	0.265758	0.280073	0.570029	111.421	-0.106709	0.702751	0.86205	110.345	-0.313166	0.143725	0.379785	138.004	-0.020501	0.923535	0.960783	112.838	0.12266	0.660958	0.998654	104.63	0.617131	0.00419505	0.0722657	120.546	0.434503	0.0418924	0.231597	112.018	0.0322842	0.868582	0.957234	143.784	0.296844	0.153137	0.282708	122.837	0.169982	0.489353
ENSG00000116898.12	MRPS15	protein_coding	chr1	36455718	36464384	-	2462.85	-0.253286	0.183122	0.999659	1835.32	-0.140591	0.243764	0.527546	1658.67	-0.572426	0.00151918	0.0131926	1016.56	-0.388142	0.000353971	0.00406835	1518.07	-0.147943	0.216234	0.38833	2796.25	0.179196	0.405541	0.998654	1696.34	0.0329982	0.773187	0.935015	1892.44	0.200987	0.104084	0.379389	1058.04	0.0353236	0.676169	0.874647	1650.12	0.292982	0.00817458	0.0258378	2746.12	-0.0641579	0.715581
ENSG00000119535.18	CSF3R	protein_coding	chr1	36466043	36483278	-	#N/A				#N/A				#N/A				#N/A				#N/A				#N/A				#N/A				#N/A				#N/A				1.76315	4.25875	0.0279887	0.0733311	#N/A
ENSG00000163873.10	GRIK3	protein_coding	chr1	36795527	37034515	-	#N/A				#N/A				#N/A				#N/A				#N/A				#N/A				#N/A				#N/A				#N/A				#N/A				#N/A
ENSG00000163874.11	ZC3H12A	protein_coding	chr1	37474580	37484377	+	41.7273	0.491381	0.189905	0.999659	20.5443	-1.41972	0.00733591	0.0486589	24.5207	0.279575	0.563679	0.773753	183.509	0.118717	0.482617	0.743308	103.983	0.169313	0.553602	0.723072	29.9524	-0.372391	0.562167	0.998654	24.8887	-0.139256	0.745353	0.925056	20.6678	0.130365	0.788722	0.933592	184.794	0.398728	0.0078035	0.0475713	102.639	0.325656	0.169139	0.305127	42.7637	0.44618	0.189858
ENSG00000163875.16	MEAF6	protein_coding	chr1	37489993	37514766	-	1289.98	-0.13653	0.35516	0.999659	1611.35	0.232558	0.0336656	0.145962	1812.5	0.009947	0.950784	0.980869	1113.04	0.0205736	0.833823	0.937846	1501.05	0.468135	3.67e-06	3.69e-05	1332.91	0.0221286	0.906828	0.998654	1337.57	0.101722	0.256677	0.633715	1585.16	-0.0326015	0.778865	0.93015	1013.85	0.0351255	0.635632	0.852735	1346.56	0.379008	0.00013483	0.000732293	1356.93	-0.124823	0.360205
ENSG00000163877.11	SNIP1	protein_coding	chr1	37534449	37554293	-	496.617	0.0113787	0.942282	0.999659	677.852	0.0583939	0.614388	0.829345	664.998	0.254434	0.110688	0.290882	743.878	-0.0475544	0.67287	0.861792	662.556	-0.089491	0.436286	0.625472	485.056	0.00511528	0.976951	0.998994	589.234	0.0535201	0.603867	0.862791	574.145	0.178587	0.188374	0.515482	694.658	0.0364739	0.704906	0.887633	573.463	-0.306956	0.0124847	0.0370658	520.892	0.0147831	0.920392
ENSG00000163879.11	DNALI1	protein_coding	chr1	37556919	37566857	+	31.2119	0.251255	0.55446	0.999659	36.942	1.67737	7.13e-05	0.00126247	49.759	2.32284	1.51e-06	4.42e-05	62.5074	0.655605	0.0364279	0.153219	82.0166	2.06678	4.58e-12	1.47e-10	34.5745	0.562937	0.274539	0.998654	25.3049	1.20572	0.00544122	0.0856018	35.2418	1.92252	7.48e-05	0.00242044	61.3865	0.839687	0.000982758	0.00902461	75.6492	2.04834	1.15e-12	2.88e-11	34.403	0.380053	0.386833
ENSG00000134697.13	GNL2	protein_coding	chr1	37566816	37595937	-	1290.21	0.175287	0.275099	0.999659	1024.2	0.00866347	0.941325	0.979287	957.172	0.348264	0.0323302	0.126215	1408.19	-0.119562	0.268251	0.547393	1652.53	0.0934688	0.334466	0.525087	1280.98	0.213441	0.350394	0.998654	853.578	-0.120545	0.208953	0.581133	743.905	-0.0160772	0.894441	0.97095	1332.32	0.00659802	0.93172	0.978673	1603.04	0.210517	0.029655	0.0768817	1532.13	0.498947	0.000942475
ENSG00000169218.14	RSPO1	protein_coding	chr1	37611350	37634892	-	#N/A				3.32528	0.302233	0.805371	0.927347	3.56278	1.11807	0.444601	0.683899	7.47744	1.37025	0.0859436	0.274249	3.47518	0.175223	0.888244	0.941944	#N/A				#N/A				#N/A				4.55583	0.470538	0.614823	0.841552	5.03519	1.2111	0.226438	0.379902	#N/A
ENSG00000116922.15	C1orf109	protein_coding	chr1	37681570	37692249	-	796.699	0.0111457	0.952043	0.999659	564.621	-0.105139	0.397953	0.684606	495.245	-0.429426	0.0182923	0.0841982	478.485	-0.0539218	0.673995	0.862048	432.728	-0.0900384	0.52273	0.698739	792.969	0.0583095	0.770454	0.998654	517.377	0.0439255	0.693992	0.906048	450.648	-0.346917	0.0337049	0.202786	442.477	0.00172805	0.986565	0.995876	364.309	-0.402298	0.00260579	0.00969959	797.32	-0.123724	0.431732
ENSG00000134690.11	CDCA8	protein_coding	chr1	37692481	37709719	+	1372.07	0.0148598	0.912178	0.999659	957.215	-0.349586	0.00141765	0.0138796	669.558	-0.501869	0.022692	0.0983596	1308.06	0.133838	0.172343	0.423933	1126.5	-0.77061	5.06e-09	9.58e-08	1354.8	0.0390511	0.814231	0.998654	842.697	-0.314753	0.0024298	0.0520704	620.089	-0.356867	0.0219396	0.155784	1205.56	0.179933	0.0248161	0.114483	1061.42	-0.713874	1.31e-12	3.25e-11	1390.13	-0.0833942	0.558397
ENSG00000183317.17	EPHA10	protein_coding	chr1	37713880	37765133	-	115.418	-0.0542336	0.822503	0.999659	122.86	-0.437905	0.0423672	0.171308	113.109	0.000105895	0.999688	0.999821	356.6	-0.233693	0.0909227	0.28479	219.44	-0.957522	4.75e-08	7.3e-07	90.2763	-0.811341	0.00463822	0.88822	107.316	-0.427406	0.0395453	0.26006	98.3771	-0.0649172	0.786683	0.933007	326.705	-0.197813	0.108354	0.323338	201.747	-0.990658	1.92e-07	1.99e-06	110.163	-0.341906	0.204495
ENSG00000185090.15	MANEAL	protein_coding	chr1	37793847	37801137	+	452.729	0.126238	0.490443	0.999659	382.108	-0.860469	3.94e-08	2.16e-06	343.272	-1.07528	1.06e-08	5.8e-07	598.12	-0.902718	3.16e-14	3.03e-12	788.257	-0.807768	3e-11	8.46e-10	433.131	0.0630624	0.789995	0.998654	363.604	-0.526986	1.8e-05	0.00174274	353.493	-0.493961	0.00172142	0.0266832	561.712	-0.755447	1.41e-11	8.66e-10	747.551	-0.725762	3.52e-11	6.97e-10	485.085	0.188584	0.196366
ENSG00000196449.4	YRDC	protein_coding	chr1	37802945	37808208	-	1592.13	-0.260233	0.158514	0.999659	1930.85	0.0494116	0.667994	0.861417	2017.45	-0.385524	0.0199693	0.0895185	1618.11	-0.0801903	0.512545	0.763832	2290.16	-0.162156	0.0811993	0.189321	1752.77	0.0885816	0.683967	0.998654	1610.13	-0.0771269	0.410526	0.753173	2065.64	0.0514237	0.636294	0.869872	1612.67	0.186349	0.011739	0.0654295	2257.14	0.0141117	0.858523	0.922611	1681.4	-0.235474	0.147082
ENSG00000197982.14	C1orf122	protein_coding	chr1	37806979	37809454	+	1242.17	-0.19277	0.244278	0.999659	1789.46	0.0942913	0.40168	0.68771	1810.9	-0.440671	0.00262318	0.0202651	1932.59	0.0321914	0.818205	0.931998	2584.07	-0.163996	0.0656188	0.161732	1297.61	0.000984403	0.996312	0.999965	1423.85	-0.17042	0.0851359	0.386029	1888.29	0.0558845	0.600959	0.853589	1889.02	0.238757	0.00130874	0.0114407	2594.62	0.0649821	0.414417	0.58585	1326.8	-0.133738	0.372848
ENSG00000188786.10	MTF1	protein_coding	chr1	37809574	37859592	-	431.128	0.19309	0.396469	0.999659	362.122	-0.249305	0.0751279	0.251217	400.288	0.153666	0.394604	0.638908	928.45	-0.154983	0.140867	0.374996	542.403	-0.379615	0.00829172	0.0308687	351.044	-0.351677	0.218803	0.998654	306.839	-0.336736	0.010079	0.124296	330.025	-0.0572022	0.715295	0.906115	866.11	-0.0695173	0.378278	0.672478	508.182	-0.346396	0.010832	0.0328386	419.277	-0.0143587	0.948566
ENSG00000204084.13	INPP5B	protein_coding	chr1	37860697	37947057	-	392.468	-0.0809709	0.669281	0.999659	230.797	-0.202577	0.241213	0.523693	220.539	0.279024	0.185429	0.406341	709.818	0.0353285	0.75537	0.902756	552.59	-0.139094	0.298257	0.486581	350.416	-0.368614	0.0625494	0.998654	205.488	-0.135938	0.41432	0.755228	206.013	0.40843	0.0470885	0.247171	660.952	0.1138	0.269836	0.562144	492.708	-0.262078	0.035267	0.0883992	374.094	-0.377092	0.0235723
ENSG00000183431.12	SF3A3	protein_coding	chr1	37956975	37990075	-	3138.62	-0.0227687	0.869158	0.999659	1799.63	-0.18607	0.0505988	0.192462	1467.49	-0.245585	0.0828778	0.240418	1789.14	-0.181057	0.0423172	0.170005	1928.39	-0.331886	0.000567486	0.0031723	3150.74	0.0490283	0.75	0.998654	1599.11	-0.12428	0.122374	0.460035	1321.71	-0.200798	0.0671056	0.301946	1722.69	-0.00165702	0.979089	0.994023	1877.33	-0.183944	0.0220459	0.060009	3300.71	-0.0123613	0.921089
ENSG00000183386.10	FHL3	protein_coding	chr1	37996770	38005606	-	460.798	0.117965	0.507902	0.999659	338.2	-0.410077	0.0145923	0.0812053	417.708	-0.178086	0.325533	0.571959	812.295	0.207594	0.0543663	0.200657	1118.06	0.609792	1.19e-08	2.08e-07	377.157	-0.426163	0.0474124	0.998654	366.844	0.240632	0.0698604	0.348795	433.64	0.264398	0.0636334	0.293632	725.719	0.167078	0.0560311	0.206156	1054.74	0.645099	1.13e-11	2.41e-10	467.168	0.0264664	0.879168
ENSG00000183520.12	UTP11	protein_coding	chr1	38009258	38024820	+	1181.6	0.173065	0.256659	0.999659	964.331	0.0218206	0.844196	0.943244	824.266	0.0298956	0.854648	0.939957	741.166	-0.0225037	0.835515	0.938487	954.157	0.0287939	0.797872	0.890683	1232.1	0.34018	0.0579206	0.998654	849.494	0.0549012	0.560062	0.840748	755.924	0.121464	0.338329	0.678844	733.903	0.221645	0.0111044	0.062568	979.437	0.299621	0.0114304	0.0343528	1339.57	0.380627	0.0128674
ENSG00000185668.8	POU3F1	protein_coding	chr1	38043829	38046793	-	#N/A				4.47904	0.783454	0.483226	0.745331	2.81569	3.7188	0.0258255	0.10774	15.5547	1.2538	0.0213322	0.104751	14.8539	0.585412	0.366192	0.55708	#N/A				#N/A				#N/A				12.8787	1.06161	0.0549954	0.203589	17.0768	1.07512	0.0502014	0.117617	#N/A
ENSG00000116954.8	RRAGC	protein_coding	chr1	38838198	38859772	-	390.142	-0.00723093	0.964683	0.999659	558.983	0.175768	0.174703	0.434986	576.217	0.0654669	0.701643	0.861478	591.245	-0.222058	0.0960602	0.295929	621.935	-0.0889545	0.516385	0.69349	385.954	0.0228678	0.903546	0.998654	482.624	0.152282	0.190424	0.558133	494.907	-0.029259	0.823707	0.946451	530.617	-0.251795	0.0179007	0.0899265	551.84	-0.226054	0.0459324	0.109347	416.958	0.0495812	0.738281
ENSG00000214114.9	MYCBP	protein_coding	chr1	38862493	38873368	-	1057.85	-0.138975	0.470743	0.999659	983.577	-0.275075	0.028406	0.130847	838.959	-0.33683	0.108296	0.286925	687.873	-0.238549	0.0379426	0.157339	769.446	-0.301826	0.014573	0.0490544	1127.69	0.107611	0.600105	0.998654	942.797	0.0146121	0.876025	0.968618	878.998	0.157533	0.27535	0.61855	661.932	-0.0592948	0.518914	0.781894	785.554	-0.0127607	0.901655	0.948257	1158.71	-0.00804517	0.963586
ENSG00000274944.4	RP5-864K19.6	protein_coding	chr1	38864501	38881617	-	566.366	-0.133345	0.487207	0.999659	525.434	-0.288218	0.0441519	0.175846	460.009	-0.379293	0.0520371	0.176261	349.557	-0.233081	0.0792423	0.260934	347.225	-0.370167	0.0231319	0.0712935	588.659	0.0415077	0.840842	0.998654	505.715	0.0145454	0.900164	0.974244	488.146	0.156829	0.279581	0.622824	334.077	-0.0712911	0.55233	0.802351	347.125	-0.138475	0.319612	0.488705	611.758	-0.0433965	0.808821
ENSG00000131233.10	GJA9	protein_coding	chr1	38874069	38881587	-	4.51967	-0.0365925	0.971261	0.999659	2.82308	1.0721	0.419381	0.69999	#N/A				4.43123	0.455166	0.644286	0.847347	3.80832	0.041135	0.972302	0.985378	4.01921	-0.329086	0.767017	0.998654	#N/A				#N/A				3.40717	0.00582884	0.99563	0.999462	4.58764	0.685329	0.521417	0.682094	#N/A
ENSG00000158315.11	RHBDL2	protein_coding	chr1	38885807	38941830	-	#N/A				4.21628	1.47982	0.174012	0.434019	12.9834	3.70056	2.16e-05	0.00041996	14.2568	2.97997	1.43e-05	0.000254099	14.845	4.00338	5.46e-06	5.26e-05	#N/A				#N/A				4.12091	2.00547	0.0901471	0.351725	6.21866	1.72476	0.0371601	0.154698	9.81543	3.47775	0.000170365	0.000900201	#N/A
ENSG00000174574.16	AKIRIN1	protein_coding	chr1	38991276	39006059	+	2591.08	-0.0743851	0.671399	0.999659	3828.19	0.321016	0.00191176	0.0175423	3825.07	0.245447	0.0963962	0.266393	3599.21	0.151174	0.101668	0.306872	3354.15	0.100604	0.233237	0.409922	2826.12	0.229192	0.210336	0.998654	3213.82	0.224535	0.0024895	0.0528435	3252.77	0.129154	0.253428	0.595147	3254.67	0.143963	0.0160252	0.082756	3075.81	0.0648623	0.384134	0.556537	2652.48	-0.144155	0.264218
ENSG00000168653.11	NDUFS5	protein_coding	chr1	39026318	39034636	+	5584.47	-0.086862	0.641297	0.999659	5157.09	0.0949931	0.366259	0.656257	4700.49	-0.163199	0.291483	0.535585	1860.28	0.0472027	0.617857	0.832719	2869.18	0.46999	2.57e-06	2.68e-05	6127.94	0.233769	0.217429	0.998654	4715.33	0.227076	0.032179	0.232556	4664.98	0.158518	0.176151	0.498992	1764.92	0.171576	0.0236278	0.110186	2954.61	0.716296	6.16e-10	1e-08	6553.6	0.231684	0.157203
ENSG00000127603.31	MACF1	protein_coding	chr1	39081316	39487177	+	1110.11	0.161185	0.78643	0.999659	239.648	-0.316923	0.165671	0.421358	296.467	0.870944	0.152186	0.357729	4454.09	0.0257798	0.836227	0.93871	1887.02	0.225325	0.105983	0.231766	770.893	-0.99007	0.217576	0.998654	208.401	-0.320786	0.0703127	0.349895	221.634	0.462723	0.382057	0.717679	3734.32	-0.206654	0.000833488	0.00790346	1615.77	-0.000443979	0.997051	0.998439	992.862	-0.305222	0.612368
ENSG00000183682.8	BMP8A	protein_coding	chr1	39491636	39529869	+	125.707	0.469901	0.061036	0.999659	160.845	-0.0862545	0.661206	0.857307	186.355	-0.0421379	0.851737	0.938629	530.821	-0.0277883	0.823798	0.934176	376.458	-0.028405	0.875064	0.935084	95.5522	-0.228163	0.487528	0.998654	138.146	-0.128335	0.498515	0.805696	169.896	0.0321596	0.872235	0.963644	431.773	-0.360498	0.000603349	0.00602849	321.594	-0.283399	0.0505766	0.118392	133.837	0.510368	0.0364443
ENSG00000090621.15	PABPC4	protein_coding	chr1	39560709	39576790	-	7768.8	0.00193115	0.988439	0.999659	3220.78	-0.278497	0.0127087	0.073417	2948.61	-0.515166	0.000220477	0.00279591	5589.89	-0.203782	0.0203875	0.101262	4999.48	-0.429391	5.89e-07	7.2e-06	7124.79	-0.192622	0.253032	0.998654	3025.01	-0.0473791	0.579577	0.852174	2852.3	-0.232157	0.0468365	0.246525	5338.73	-0.0472875	0.452412	0.733211	5048.06	-0.161357	0.0369757	0.091752	8069.84	-0.0228681	0.84955
ENSG00000163909.8	HEYL	protein_coding	chr1	39623435	39639643	-	227.032	0.350422	0.18927	0.999659	213.606	-0.119937	0.538214	0.784907	199.535	0.51615	0.0257841	0.107647	738.676	0.360272	0.00588342	0.0396335	571.15	0.439399	0.000510659	0.00289552	195.1	-0.002754	0.992699	0.999614	190.396	-0.0503218	0.758272	0.929026	167.645	0.376568	0.0701421	0.309078	621.46	0.165233	0.0773706	0.259052	448.597	-0.00714533	0.959615	0.980269	255.928	0.534684	0.0337274
ENSG00000116981.4	NT5C1A	protein_coding	chr1	39651229	39672107	-	#N/A				#N/A				2.36389	1.74332	0.327147	0.573551	11.6978	1.51075	0.0166677	0.0870636	7.80102	2.4848	0.00946884	0.034474	#N/A				#N/A				#N/A				4.58532	-0.579698	0.528817	0.787397	2.14862	-0.0281141	0.985556	0.993096	#N/A
ENSG00000116983.13	HPCAL4	protein_coding	chr1	39678648	39691485	-	287.828	0.0611657	0.735694	0.999659	402.583	0.279163	0.080016	0.261624	386.648	0.131923	0.516604	0.740095	524.4	0.0732393	0.53774	0.782161	326.505	-0.115519	0.440271	0.62907	299.813	0.231675	0.24755	0.998654	308.925	-0.0720834	0.603248	0.86263	288.505	-0.391867	0.0190622	0.142306	398.347	-0.473991	0.000114833	0.00149983	248.258	-0.790342	2.43e-06	1.98e-05	302.379	0.0688554	0.691886
ENSG00000084072.17	PPIE	protein_coding	chr1	39692182	39763914	+	2295.85	-0.147732	0.369819	0.999659	1917.91	0.145058	0.138771	0.37718	1829.33	-0.228531	0.149243	0.353044	1649.01	-0.0402673	0.659728	0.854625	1810.49	0.116116	0.225387	0.400044	2535.45	0.196604	0.325211	0.998654	1578.38	-0.0144811	0.858052	0.964152	1590.3	-0.294884	0.0090333	0.0871622	1476.15	-0.0764985	0.256647	0.546265	1730.94	0.194964	0.0269844	0.0712355	2511.35	-0.0202629	0.896787
ENSG00000116985.12	BMP8B	protein_coding	chr1	39757182	39788865	-	389.237	0.244819	0.238064	0.999659	386.169	-0.122472	0.461708	0.729734	464.458	0.28281	0.200876	0.426946	1174.69	-0.132797	0.24773	0.526264	1002.14	-0.058633	0.62365	0.776404	340.96	-0.0650696	0.808819	0.998654	334.8	-0.135893	0.298984	0.672535	397.195	0.180066	0.301137	0.644656	1004.41	-0.312266	7.71e-05	0.00107645	819.939	-0.458331	1.23e-05	8.62e-05	423.054	0.341567	0.0869551
ENSG00000198754.5	OXCT2	protein_coding	chr1	39769523	39771348	-	8.76147	-0.0903089	0.923576	0.999659	6.32592	0.206734	0.805822	0.927595	6.36644	0.0339291	0.970542	0.988391	54.7164	0.788053	0.0108262	0.0632763	40.3119	0.741711	0.0643674	0.159451	9.30422	0.156817	0.885451	0.998654	#N/A				8.55865	1.03555	0.189918	0.517627	42.1205	0.402932	0.215162	0.496795	27.9497	0.0101722	0.982536	0.991387	11.2634	0.476258	0.450777
ENSG00000043514.17	TRIT1	protein_coding	chr1	39838110	39883511	-	731.855	-0.0482491	0.764223	0.999659	543.222	-0.0693645	0.595702	0.819192	488.177	-0.280969	0.0895071	0.253253	427.891	-0.173753	0.183515	0.441095	447.512	-0.0937559	0.499932	0.680296	763.462	0.13182	0.482265	0.998654	503.009	0.106001	0.387532	0.735365	469.037	-0.0409151	0.764393	0.924465	401.466	-0.0709473	0.506293	0.773613	426.237	-0.0207223	0.870816	0.929947	759.537	-0.0767086	0.603254
ENSG00000116990.11	MYCL	protein_coding	chr1	39895426	39902256	-	211.58	-0.402608	0.0890457	0.999659	227.143	0.0382246	0.825352	0.936954	277.21	-0.242138	0.225699	0.457982	300.651	-0.13988	0.363106	0.646842	253.742	-0.15188	0.413986	0.604216	251.6	0.183021	0.42783	0.998654	194.873	-0.00359707	0.982238	0.995127	234.272	-0.403056	0.0448916	0.240485	274.92	-0.115213	0.401037	0.691524	229.238	-0.240197	0.12528	0.242448	211.017	-0.569482	0.0033948
ENSG00000168389.18	MFSD2A	protein_coding	chr1	39955112	39969968	+	80.6353	0.494535	0.0965329	0.999659	121.166	0.484111	0.0201425	0.102402	117.712	0.246128	0.353369	0.598289	182.763	0.682874	0.000198702	0.00251404	165.951	0.654952	0.00192297	0.00904653	82.0026	0.59042	0.0455888	0.998654	90.1594	0.0708329	0.745482	0.925068	93.4219	-0.0644676	0.80088	0.938143	165.7	0.681179	3.54e-05	0.000555224	140.122	0.4252	0.0306635	0.0789752	96.2131	0.8055	0.00463935
ENSG00000131236.18	CAP1	protein_coding	chr1	40040233	40072649	+	7506.52	-0.0825986	0.586453	0.999659	10193	0.200424	0.0292307	0.133576	9959.6	0.18089	0.193027	0.416471	7832.32	-0.0253335	0.790361	0.917874	9467.13	0.153603	0.0722054	0.173192	8113.8	0.197249	0.282429	0.998654	8820.58	0.182906	0.0188589	0.173502	8334.38	0.0159091	0.86649	0.96153	7461.48	0.115467	0.0298484	0.131305	8892.72	0.184102	0.0107024	0.0324916	7884.48	-0.0757405	0.585258
ENSG00000131238.18	PPT1	protein_coding	chr1	40072710	40097260	-	1988.2	-0.185934	0.337044	0.999659	1781.62	0.0130063	0.913027	0.969396	1559.44	-0.189779	0.274863	0.518145	1292.3	0.000611382	0.994977	0.997717	1592.43	0.113095	0.28563	0.47244	2303.53	0.291005	0.201838	0.998654	1615.87	0.126945	0.16411	0.522183	1420.23	-0.111518	0.330001	0.670693	1222.62	0.120887	0.0974822	0.301528	1434.85	0.0253683	0.788809	0.880263	2187.02	-0.0403537	0.828495
ENSG00000117000.9	RLF	protein_coding	chr1	40161387	40240921	+	709.223	-0.0102719	0.950151	0.999659	425.425	-0.195216	0.140232	0.379762	463.179	0.261322	0.144985	0.347065	953.485	-0.122774	0.255795	0.534667	642.581	-0.198069	0.136534	0.279112	653.552	-0.190962	0.356297	0.998654	399.191	0.0274591	0.817088	0.95035	413.13	0.273399	0.075394	0.320911	853.909	-0.158679	0.054017	0.200967	563.475	-0.382221	0.000495736	0.00229069	744.575	-0.00474211	0.975583
ENSG00000188800.6	TMCO2	protein_coding	chr1	40245947	40251684	+	#N/A				#N/A				#N/A				#N/A				#N/A				#N/A				#N/A				#N/A				#N/A				#N/A				#N/A
ENSG00000084073.10	ZMPSTE24	protein_coding	chr1	40258041	40294180	+	2185.82	-0.166525	0.353217	0.999659	2805.02	-0.0443262	0.676342	0.865035	2296.85	-0.23702	0.208444	0.43616	1627.66	-0.115015	0.228049	0.503088	2045.38	-0.27213	0.00325972	0.0141429	2530.12	0.305117	0.175533	0.998654	2696.15	0.231442	0.00601905	0.090967	2418.19	0.254193	0.0434929	0.236498	1534.69	0.000698493	0.991772	0.998045	1972.03	-0.156274	0.0525404	0.122036	2364.5	-0.0709627	0.696559
ENSG00000049089.15	COL9A2	protein_coding	chr1	40300489	40317813	-	46.513	-0.286542	0.429659	0.999659	60.0692	0.0801403	0.832579	0.93934	76.9027	1.13818	0.000642372	0.00669662	210.162	1.35355	7e-16	8.13e-14	222.383	1.72587	5.96e-15	2.84e-13	50.196	0.00036441	0.999193	0.999965	55.2983	0.228526	0.405883	0.748565	46.5961	0.240775	0.481781	0.787346	187.947	1.32249	1.39e-16	1.54e-14	196.836	1.63144	3.5e-16	1.43e-14	54.4819	0.0404044	0.912914
ENSG00000084070.12	SMAP2	protein_coding	chr1	40344850	40423326	+	760.823	-0.098022	0.552205	0.999659	659.231	0.110813	0.35521	0.647764	622.784	0.0777545	0.622925	0.81246	832.181	0.106438	0.332749	0.618026	717.85	-0.040891	0.739273	0.855194	719.31	-0.205396	0.220599	0.998654	529.317	-0.123217	0.257494	0.634219	479.117	-0.355744	0.0270774	0.178087	686.512	-0.1699	0.044143	0.174769	584.282	-0.455765	0.000366682	0.00176019	748.639	-0.293947	0.0534815
ENSG00000187801.15	ZFP69B	protein_coding	chr1	40450102	40463718	+	#N/A				#N/A				#N/A				8.77547	-0.112634	0.874205	0.95269	#N/A				#N/A				#N/A				#N/A				6.36404	-0.905623	0.271009	0.563003	#N/A				#N/A
ENSG00000187815.10	ZFP69	protein_coding	chr1	40477290	40496343	+	#N/A				#N/A				#N/A				#N/A				#N/A				#N/A				#N/A				#N/A				#N/A				#N/A				#N/A
ENSG00000164002.12	EXO5	protein_coding	chr1	40508741	40516038	+	1.91254	-1.47272	0.397211	0.999659	2.0458	-0.779063	0.589183	0.814642	3.11975	0.493279	0.713946	0.867386	2.7644	1.05002	0.418254	0.692773	5.00932	0.768663	0.457613	0.644217	2.99145	0.25749	0.859796	0.998654	#N/A				4.17481	1.39801	0.228325	0.566041	2.83293	1.27941	0.297666	0.591984	4.1935	0.513802	0.651742	0.785381	#N/A
ENSG00000117010.17	ZNF684	protein_coding	chr1	40531573	40548167	+	87.9363	0.179428	0.476385	0.999659	97.4957	0.128083	0.592765	0.816997	83.1227	0.47134	0.100775	0.274108	88.6194	0.521938	0.0290546	0.130885	94.2443	0.363545	0.157632	0.30887	91.8829	0.351219	0.228815	0.998654	83.5351	0.0801798	0.733121	0.919497	69.1847	0.309718	0.29124	0.634473	64.8122	-0.0634517	0.816257	0.937508	77.0668	0.0235822	0.928675	0.963904	96.4747	0.302565	0.204785
ENSG00000117016.10	RIMS3	protein_coding	chr1	40620680	40665682	-	218.191	0.186857	0.360102	0.999659	266.527	-0.0220559	0.897988	0.964693	182.358	-0.7034	0.00534229	0.0345595	473.814	-0.59525	1.03e-06	2.56e-05	230.62	-0.754196	0.000478035	0.00273666	205.551	0.0817922	0.710116	0.998654	212.155	-0.294513	0.059102	0.320869	155.948	-0.851634	2.19e-05	0.000872141	428.17	-0.603888	6.85e-07	1.67e-05	217.533	-0.69247	0.000226665	0.00115959	219.582	0.0760489	0.704947
ENSG00000066136.20	NFYC	protein_coding	chr1	40691648	40771603	+	1233.63	-0.019532	0.885637	0.999659	969.864	0.195534	0.112799	0.329161	938.612	0.350051	0.0200128	0.0896929	1385.07	0.0943405	0.556653	0.795232	1554.62	0.182043	0.0738101	0.176227	1206.22	-0.0232047	0.885129	0.998654	832.354	0.156237	0.107096	0.431714	763.894	0.116815	0.343488	0.682747	1299.63	0.189831	0.00532352	0.0353398	1517.68	0.314244	0.000148389	0.000796609	1348.57	0.101029	0.44984
ENSG00000117013.17	KCNQ4	protein_coding	chr1	40783787	40840452	+	46.6391	0.333351	0.451584	0.999659	15.2704	-1.21727	0.0427304	0.172264	14.3068	-2.00848	0.00496334	0.0327528	120.237	-0.396021	0.0525074	0.196152	71.2045	-0.411926	0.177922	0.337439	30.874	-0.913204	0.127135	0.998654	15.6707	-0.546531	0.306753	0.677658	25.4139	0.570119	0.225553	0.561872	113.116	-0.274522	0.143164	0.386006	60.6845	-0.708329	0.0198489	0.0549796	41.6984	-0.104428	0.839789
ENSG00000179862.7	CITED4	protein_coding	chr1	40861054	40862363	-	119.23	-0.125279	0.598884	0.999659	159.093	0.622987	0.00163865	0.0154917	203.364	0.205199	0.360267	0.605584	421.945	0.496583	0.000355979	0.00408432	509.556	1.06267	5.32e-11	1.44e-09	119.385	-0.0607735	0.823793	0.998654	127.847	0.427377	0.0454632	0.278602	199.091	0.456295	0.0151625	0.123072	363.791	0.365731	0.00183935	0.0150937	541.716	1.33914	6.71e-20	4.05e-18	133.597	0.0673709	0.75841
ENSG00000171793.16	CTPS1	protein_coding	chr1	40979688	41012565	+	1154.74	0.0586466	0.733439	0.999659	1163.56	-0.29923	0.00788898	0.0513701	926.231	-0.385646	0.0168578	0.0793077	1165.06	-0.251936	0.0211381	0.104063	1153.93	-0.42486	0.000138279	0.000936233	1157.8	0.125339	0.490056	0.998654	1085.42	-0.0873872	0.37952	0.730174	879.887	-0.168726	0.210963	0.543254	1099.3	-0.12958	0.097809	0.30217	1050.38	-0.495911	5.35e-06	4.05e-05	1151.48	-0.084831	0.540665
ENSG00000171790.15	SLFNL1	protein_coding	chr1	41015597	41023237	-	2.32157	-0.0359905	0.981011	0.999659	#N/A				#N/A				24.121	-0.547608	0.220491	0.492386	7.03116	0.527673	0.556736	0.725662	3.37286	0.928955	0.546857	0.998654	#N/A				#N/A				24.0393	-0.229396	0.582499	0.822103	4.75897	-0.393993	0.696623	0.817262	#N/A
ENSG00000010803.16	SCMH1	protein_coding	chr1	41027200	41242154	-	363.058	0.0494766	0.791572	0.999659	257.296	-0.228558	0.183159	0.446274	237.423	-0.173301	0.400025	0.643914	645.612	-0.176917	0.168884	0.418781	635.665	0.0264967	0.832216	0.911196	311.778	-0.349565	0.0993254	0.998654	232.297	-0.119082	0.422448	0.760178	226.174	0.0339458	0.84721	0.954852	606.969	-0.0658136	0.462213	0.741082	555.381	-0.155012	0.216658	0.367948	354.076	-0.162129	0.364518
ENSG00000204060.7	FOXO6	protein_coding	chr1	41361922	41383590	+	156.776	0.309231	0.347823	0.999659	163.58	-0.808528	0.00017385	0.00258548	155.962	-0.399031	0.136642	0.333979	613.248	-0.218795	0.0996141	0.302882	798.731	0.29386	0.0185328	0.0597782	133.61	-0.0739404	0.841605	0.998654	170.242	-0.191039	0.272147	0.64629	178.478	0.336527	0.111585	0.393613	590.356	-0.0337125	0.781749	0.92308	783.306	0.435339	2.41e-05	0.000157586	177.299	0.50318	0.107735
ENSG00000127129.10	EDN2	protein_coding	chr1	41478775	41484683	-	1.99784	0.433125	0.770949	0.999659	#N/A				#N/A				4.65186	0.931098	0.333137	0.618442	3.71395	2.03226	0.118759	0.251978	3.11176	1.42412	0.310665	0.998654	#N/A				#N/A				2.79578	-0.0524881	0.965598	0.990305	3.68689	2.11894	0.107549	0.215814	#N/A
ENSG00000127124.16	HIVEP3	protein_coding	chr1	41506365	42035925	-	292.196	0.13472	0.62191	0.999659	135.022	0.0343334	0.868951	0.954227	146.371	-0.320234	0.162421	0.373433	441.915	0.263198	0.0861043	0.274653	293.1	0.624758	0.000176665	0.00116035	243.324	-0.351954	0.165001	0.998654	123.359	0.168018	0.394192	0.738972	140.704	-0.0732524	0.725319	0.910389	335.806	-0.244407	0.0580726	0.211362	246.394	0.378609	0.0239688	0.0644763	251.805	-0.465208	0.0581622
ENSG00000284895.1	RP11-486B10.5	protein_coding	chr1	41585306	41628816	-	1.92563	0.366169	0.823768	0.999659	#N/A				#N/A				9.52794	1.76614	0.0132804	0.0738423	2.63765	1.27231	0.40791	0.598394	#N/A				#N/A				#N/A				6.1209	1.09964	0.184916	0.453388	#N/A				#N/A
ENSG00000044012.4	GUCA2B	protein_coding	chr1	42153410	42155820	+	#N/A				#N/A				#N/A				#N/A				#N/A				#N/A				#N/A				#N/A				#N/A				#N/A				#N/A
ENSG00000197273.4	GUCA2A	protein_coding	chr1	42162690	42164745	-	#N/A				#N/A				#N/A				#N/A				#N/A				#N/A				#N/A				#N/A				#N/A				#N/A				#N/A
ENSG00000198815.9	FOXJ3	protein_coding	chr1	42176539	42335877	-	1364.28	0.0492425	0.728241	0.999659	1387.33	0.101096	0.340353	0.633438	1261.14	0.187232	0.204985	0.431877	2034.14	-0.115216	0.248367	0.526904	1698.31	-0.38294	0.000141843	0.000954668	1317.34	0.0102595	0.94787	0.998654	1157.96	-0.0186323	0.836527	0.956046	1021.82	-0.071061	0.544556	0.82508	1869.41	-0.073691	0.264351	0.555189	1575.19	-0.385737	0.00015061	0.000806485	1415.38	0.0213462	0.866101
ENSG00000177181.15	RIMKLA	protein_coding	chr1	42380792	42424232	+	389.776	0.240622	0.230431	0.999659	167.197	0.0261019	0.895313	0.964006	195.063	0.162689	0.500753	0.729134	333.414	0.397411	0.0150143	0.0805308	229.807	0.0891042	0.591681	0.752673	367.416	0.137347	0.496095	0.998654	136.657	-0.159728	0.380691	0.730671	154.164	-0.172012	0.375912	0.713049	262.259	0.0183167	0.893803	0.966013	197.847	-0.128045	0.457147	0.625501	408.372	0.239829	0.220006
ENSG00000066185.13	ZMYND12	protein_coding	chr1	42430329	42456253	-	17.0405	0.0656052	0.90531	0.999659	27.0126	0.74184	0.0911712	0.284784	28.66	0.1185	0.791241	0.909504	13.6625	0.455039	0.427463	0.700555	23.9464	1.24801	0.0143701	0.0485355	24.7385	1.0239	0.0639665	0.998654	22.9943	0.69559	0.108895	0.435143	25.7693	0.158813	0.71574	0.906212	18.8494	1.39973	0.00337618	0.0248297	27.8608	1.69288	0.000254816	0.00128334	27.3697	1.09417	0.02381
ENSG00000127125.9	PPCS	protein_coding	chr1	42456117	42473385	+	1506.19	-0.0832724	0.650643	0.999659	1981.8	0.177239	0.107443	0.318712	1965.46	-0.249869	0.139298	0.338381	1157.85	-0.0634941	0.536991	0.78157	1588.91	0.0432517	0.661299	0.802314	1706.07	0.32066	0.124747	0.998654	1732.44	0.18663	0.0388759	0.257034	1900.1	0.00757292	0.950819	0.985658	1122.21	0.126201	0.0771993	0.258807	1673.82	0.380486	3.01e-05	0.000192471	1706.98	0.14058	0.409488
ENSG00000186409.18	CCDC30	protein_coding	chr1	42463221	42657190	+	31.5288	-0.221723	0.620516	0.999659	25.8806	0.377366	0.380945	0.669633	32.6944	0.699375	0.113645	0.296046	54.0063	0.30373	0.303793	0.587139	39.796	0.896865	0.0321762	0.0927829	34.1199	0.0819961	0.857808	0.998654	23.8805	0.523617	0.197745	0.566878	27.4881	0.570443	0.199177	0.529401	44.9936	0.064053	0.837296	0.945025	39.2499	1.03463	0.0113043	0.0340081	36.7907	0.102266	0.801203
ENSG00000171960.12	PPIH	protein_coding	chr1	42658335	42676758	+	2033.7	-0.205992	0.309941	0.999659	1142.01	-0.44508	0.00020252	0.00292521	891.817	-0.701532	0.00284113	0.0214925	692.465	-0.225844	0.0507299	0.1916	791.168	-0.317071	0.0111739	0.039472	2330.95	0.245105	0.280983	0.998654	1093.32	-0.142078	0.161667	0.519212	935.379	-0.138918	0.256787	0.598872	692.118	0.0628852	0.471555	0.749097	812.119	-0.0129776	0.915592	0.955747	2333.06	0.061458	0.750162
ENSG00000065978.19	YBX1	protein_coding	chr1	42682418	42703805	+	25166.3	-0.0831545	0.599921	0.999659	12365.5	0.188231	0.03844	0.160156	9877.45	-0.230816	0.0912459	0.256657	8985.2	-0.216649	0.0855146	0.273533	11734.4	-0.135562	0.194638	0.360366	26560.1	0.131547	0.437111	0.998654	10320	0.0714043	0.315288	0.684064	8325.26	-0.39934	0.000311992	0.00744731	8755.41	-0.000322385	0.994935	0.999021	11635.5	0.0552688	0.473111	0.64	26936.8	-0.0209247	0.879956
ENSG00000164007.11	CLDN19	protein_coding	chr1	42733093	42740254	-	#N/A				2.81487	4.79026	0.0042504	0.0322601	#N/A				3.74415	5.23942	0.000594018	0.00621306	3.46692	5.12972	0.0019472	0.00913982	#N/A				#N/A				#N/A				2.25441	4.64544	0.00517091	0.0346341	1.75732	4.2587	0.0457715	0.10904	#N/A
ENSG00000117385.16	P3H1	protein_coding	chr1	42746335	42767084	-	645.529	0.122004	0.440485	0.999659	525.936	0.488413	0.00424578	0.0322355	529.041	0.665182	0.000136365	0.0018969	1235.23	0.704183	7.16e-09	2.96e-07	1138.32	0.733101	9.3e-07	1.08e-05	614.544	0.0438835	0.796984	0.998654	376.012	-0.0397858	0.75188	0.926913	347.661	-0.131462	0.372138	0.709001	873.818	0.073536	0.445562	0.727949	817.676	0.0821153	0.430257	0.601517	657.884	0.0445047	0.759824
ENSG00000164008.16	C1orf50	protein_coding	chr1	42767249	42779491	+	168.969	-0.218224	0.276329	0.999659	252.683	0.265387	0.102403	0.307796	259.341	0.570996	0.00494654	0.032661	222.325	0.412457	0.00959644	0.0577384	218.881	0.516507	0.00384047	0.0162471	181.365	0.0540455	0.793122	0.998654	212.482	0.170977	0.319987	0.687867	206.697	0.299726	0.125903	0.420113	171.769	-0.0175792	0.912322	0.973024	194.831	0.40884	0.0217839	0.0594123	186.76	-0.0576057	0.752758
ENSG00000283580.3	RP5-994D16.12	protein_coding	chr1	42767292	42794493	+	149.853	-0.226331	0.273541	0.999659	227.554	0.328069	0.0534558	0.200047	235.23	0.536915	0.0133494	0.0672631	146.444	0.268155	0.190878	0.45117	172.192	0.66455	0.00049352	0.00281304	162.373	0.0735563	0.748778	0.998654	189.197	0.206039	0.253034	0.629822	189.034	0.284756	0.160152	0.475814	121.057	0.0148016	0.936329	0.98045	151.048	0.522357	0.00739651	0.0237576	165.709	-0.0634435	0.748643
ENSG00000274386.5	TMEM269	protein_coding	chr1	42785007	42816619	+	207.96	0.00246132	0.990751	0.999659	261.752	0.201044	0.192413	0.459203	251.63	-0.0485319	0.805607	0.915864	136.827	0.0334841	0.867212	0.95096	169.275	0.191392	0.367388	0.558562	217.828	0.190767	0.428115	0.998654	227.232	0.192811	0.200305	0.569476	259.898	0.365316	0.0269001	0.177807	129.17	0.151414	0.400833	0.691488	159.725	0.236578	0.207587	0.356382	202.471	-0.218049	0.303522
ENSG00000177868.12	SVBP	protein_coding	chr1	42807052	42817397	-	322.494	-0.0657063	0.748315	0.999659	399.23	0.237641	0.0749765	0.250856	397.931	0.0552714	0.771589	0.89768	217.384	-0.0138139	0.931562	0.97509	269.489	0.213188	0.241109	0.419928	342.66	0.165397	0.483892	0.998654	341.978	0.193366	0.130338	0.475097	398.894	0.380979	0.00774867	0.0783852	199.27	0.0228597	0.875628	0.959677	253.05	0.24616	0.123449	0.240048	330.135	-0.136275	0.498348
ENSG00000164010.15	ERMAP	protein_coding	chr1	42817122	42844991	+	313.226	-0.117782	0.531585	0.999659	393.234	0.0970451	0.473214	0.738127	352.542	-0.09382	0.601656	0.798662	320.078	0.111105	0.487777	0.746936	302.627	-0.00356984	0.982385	0.991292	319.535	0.00248001	0.991612	0.999502	346.442	0.129022	0.333049	0.699082	339.951	0.143415	0.335353	0.676086	281.427	0.0287664	0.831324	0.942701	265.661	-0.163933	0.310372	0.479018	313.933	-0.25598	0.173867
ENSG00000164011.18	ZNF691	protein_coding	chr1	42846573	42852477	+	179.277	-0.0430449	0.827455	0.999659	164.158	0.380721	0.0429535	0.172711	154.011	0.237205	0.289521	0.533895	145.075	-0.0601229	0.772826	0.911176	186.741	0.299346	0.103521	0.22762	190.197	0.181965	0.392771	0.998654	136.931	0.269832	0.165374	0.523815	120.523	-0.12108	0.60705	0.85588	136.023	0.0394846	0.832963	0.943203	167.602	0.21082	0.242386	0.399389	213.007	0.302676	0.107379
ENSG00000117394.24	SLC2A1	protein_coding	chr1	42925353	42958893	-	6391.27	-0.0555792	0.777547	0.999659	9134.73	0.561554	0.0780545	0.257682	10627.6	1.1177	3.7e-07	1.34e-05	13704.3	1.05283	7.62e-25	1.79e-22	22427.5	1.36681	2.07e-56	1.23e-53	6217.47	-0.0746232	0.727407	0.998654	7274.62	0.338606	0.2871	0.66245	8214.96	0.815337	0.0270093	0.178087	12815.7	1.11884	1.04e-06	2.44e-05	18457	1.11825	1.95e-07	2.02e-06	8486.72	0.571752	0.000284097
ENSG00000186973.11	FAM183A	protein_coding	chr1	43145153	43156396	+	2.55719	0.107819	0.938714	0.999659	2.15608	2.28404	0.157257	0.408577	3.77097	-1.48328	0.220645	0.451604	#N/A				#N/A				2.35184	-0.100447	0.942013	0.998654	#N/A				5.63996	0.350038	0.700914	0.900596	#N/A				#N/A				#N/A
ENSG00000117395.13	EBNA1BP2	protein_coding	chr1	43164175	43270936	-	2800.65	-0.00372626	0.981036	0.999659	2155.7	-0.073031	0.44805	0.719959	2003.68	-0.22888	0.161147	0.371062	1602.65	-0.0463746	0.68938	0.86968	1844.27	-0.0733027	0.433197	0.623104	3113.5	0.342455	0.0557056	0.998654	1991.37	0.0964744	0.217258	0.590285	1848.45	-0.111282	0.286925	0.629947	1589.98	0.205095	0.00311706	0.023314	1874.3	0.181049	0.055671	0.127821	3274.15	0.29671	0.0580574
ENSG00000243710.8	CFAP57	protein_coding	chr1	43172330	43254358	+	24.2797	0.124021	0.765806	0.999659	31.3533	0.111871	0.780615	0.91733	30.843	-0.095675	0.828596	0.927645	58.0996	0.0693402	0.824564	0.934282	48.7264	0.499738	0.170202	0.326816	24.3793	0.19567	0.666962	0.998654	27.3376	0.121725	0.762621	0.930083	25.5234	-0.309768	0.540803	0.823186	51.2393	-0.0110232	0.971446	0.991516	47.5898	0.619617	0.0803629	0.171517	27.7778	0.359207	0.365516
ENSG00000179178.11	TMEM125	protein_coding	chr1	43269983	43274002	+	186.424	-0.618916	0.10651	0.999659	388.797	-0.408153	0.451732	0.722161	488.325	-0.317113	0.288609	0.53324	557.224	-0.0440406	0.923493	0.972267	682.168	0.0280887	0.932324	0.964456	219.12	-0.0247124	0.916864	0.998654	393.107	0.0506276	0.671001	0.89337	496.944	0.0934082	0.501002	0.800695	563.223	0.25484	0.0103465	0.0593553	721.093	0.376179	0.000451763	0.00211234	227.006	-0.120614	0.487101
ENSG00000253313.6	C1orf210	protein_coding	chr1	43281877	43285617	-	200.12	-0.91975	0.000560918	0.429103	329.478	-0.0301196	0.866766	0.953044	359.531	-0.473789	0.0208656	0.0925481	239.748	-0.577078	0.000807585	0.00806332	245.483	-0.189087	0.305713	0.494782	230.213	-0.327876	0.174211	0.998654	284.344	-0.0585982	0.71002	0.912243	323.394	-0.427731	0.00496697	0.0573961	237.358	-0.283524	0.0632668	0.22534	220.531	-0.29706	0.113707	0.225402	219.394	-0.737338	0.000272176
ENSG00000066056.14	TIE1	protein_coding	chr1	43300982	43323108	+	#N/A				14.9168	1.50163	0.0402241	0.165365	24.9973	3.00565	8.89e-06	0.000199556	40.0421	3.28367	4.47e-12	3.17e-10	40.0911	2.61188	1.52e-07	2.09e-06	#N/A				#N/A				11.5016	1.87863	0.00796359	0.0798325	16.7941	2.00029	0.000130956	0.00166687	21.2793	1.61786	0.00421977	0.0146494	#N/A
ENSG00000117400.18	MPL	protein_coding	chr1	43337818	43354466	+	8.09803	0.791985	0.330517	0.999659	#N/A				#N/A				8.32597	0.255498	0.728493	0.890588	6.76203	-0.035491	0.967408	0.983014	4.78413	-0.586972	0.571239	0.998654	#N/A				#N/A				9.26121	0.749376	0.268862	0.56086	6.93855	0.24611	0.788418	0.880211	#N/A
ENSG00000117399.14	CDC20	protein_coding	chr1	43358981	43363203	+	5178.7	0.162922	0.240564	0.999659	3976.87	-0.496285	4.16e-08	2.26e-06	2877.99	-0.811231	4.56e-05	0.000777206	5219.88	0.115164	0.173671	0.425847	4175.84	-0.921106	1.36e-15	6.97e-14	5424.59	0.342266	0.0474342	0.998654	3775.14	-0.212818	0.00486784	0.0795481	2833.81	-0.431782	0.000311089	0.00743795	5087.15	0.30995	7.42e-08	2.26e-06	4054.83	-0.742721	1.9e-22	1.43e-20	5955.21	0.40719	0.00594908
ENSG00000066322.15	ELOVL1	protein_coding	chr1	43363398	43368074	-	1906.66	-0.242019	0.119045	0.999659	2753.73	0.00900061	0.930198	0.976095	3227.84	-0.354776	0.0331939	0.128612	2005.25	-0.374318	7.42e-05	0.00106969	2561.07	-0.096673	0.289078	0.47641	2085.38	0.0861701	0.640452	0.998654	2418.45	0.0332212	0.689486	0.904415	3020.39	-0.187231	0.0802837	0.332018	1948.67	-0.153289	0.0216078	0.103183	2510.27	0.058727	0.488447	0.65421	1999.57	-0.239695	0.0961759
ENSG00000159479.17	MED8	protein_coding	chr1	43383917	43389808	-	770.958	-0.248693	0.131571	0.999659	697.881	0.0917442	0.443349	0.716752	708.622	-0.0837591	0.626366	0.814618	599.837	-0.100358	0.40782	0.684445	737.481	0.04952	0.696565	0.826763	753.945	-0.252677	0.225414	0.998654	598.926	0.0503695	0.633584	0.876416	632.408	-0.0680235	0.589247	0.848349	545.128	-0.0901638	0.390329	0.682245	693.738	0.0853629	0.40973	0.581158	769.304	-0.408041	0.0085128
ENSG00000198198.17	SZT2	protein_coding	chr1	43389882	43454247	+	267.656	0.0744015	0.696496	0.999659	240.521	-0.111801	0.479763	0.742817	229.666	-0.458905	0.0338486	0.13017	1069.56	-0.107385	0.317087	0.602179	579.098	-0.142826	0.300641	0.489245	242.617	-0.150159	0.527408	0.998654	220.817	0.0424709	0.774267	0.935287	226.76	-0.121852	0.524301	0.814558	969.837	-0.104429	0.220495	0.503458	566.268	0.00860965	0.939922	0.970368	253.365	-0.226049	0.25989
ENSG00000178922.18	HYI	protein_coding	chr1	43450989	43453989	-	172.146	-0.0933574	0.642936	0.999659	193.599	0.128371	0.462881	0.730701	173.366	-0.236596	0.302596	0.547832	311.923	-0.00855075	0.952731	0.984055	296.883	-0.00944953	0.954943	0.977155	172.332	-0.0275558	0.899932	0.998654	162.004	0.0166678	0.923137	0.98063	150.348	-0.315469	0.132177	0.429774	283.636	-0.00298878	0.98097	0.994346	297.959	0.203668	0.168938	0.30488	163.875	-0.3949	0.0600208
ENSG00000142949.17	PTPRF	protein_coding	chr1	43525187	43623666	+	5355.7	0.0991775	0.721261	0.999659	2583.45	-0.966074	6.28e-10	5.49e-08	2615.94	-0.137598	0.760637	0.891719	10286.1	-0.0895327	0.325498	0.611097	6721.47	-0.357394	0.00294602	0.0129576	4258.08	-0.550776	0.104926	0.998654	2702.17	-0.292078	0.00330699	0.0630866	2558.05	0.137722	0.426678	0.751672	9693.59	0.0237361	0.64331	0.856474	6419.3	-0.266935	0.0101155	0.0310156	5118.77	-0.168121	0.540039
ENSG00000066135.13	KDM4A	protein_coding	chr1	43650149	43705518	+	1637.41	-0.0297232	0.886126	0.999659	1098.53	0.158159	0.247364	0.531996	1151.41	0.445111	0.0221943	0.0967943	2609.15	0.294989	0.00114814	0.0107517	1818.56	-0.123229	0.33909	0.530211	1419.09	-0.409735	0.0289187	0.998654	943.661	0.122193	0.250333	0.625798	874.292	0.0271166	0.831619	0.948842	2251.44	0.162787	0.00850721	0.0506886	1680.92	-0.137253	0.154099	0.28409	1494.89	-0.463738	0.00191687
ENSG00000284989.1	RP11-7O11.7	protein_coding	chr1	43650149	43931014	+	893.574	-0.00790049	0.972915	0.999659	646.395	0.0380266	0.816737	0.932596	678.427	0.304956	0.14511	0.347254	1614.96	0.301551	0.00158947	0.0140565	1061.42	-0.230745	0.124206	0.260496	773.489	-0.388675	0.0776879	0.998654	569.47	0.0726231	0.529738	0.823387	519.874	-0.106619	0.44098	0.761718	1389.98	0.162621	0.0198555	0.0968545	915.34	-0.472406	0.000132056	0.000719344	819.718	-0.421971	0.0113661
ENSG00000126091.21	ST3GAL3	protein_coding	chr1	43705824	43931165	+	96.2602	0.161946	0.579587	0.999659	85.2045	0.641296	0.0252162	0.120803	80.0904	0.411217	0.170635	0.385395	174.367	0.751338	1.99e-05	0.000338942	140.424	0.764459	0.000677384	0.00369554	75.9229	-0.496655	0.0925727	0.998654	61.9725	0.187278	0.485804	0.799994	52.9024	-0.449398	0.167789	0.486788	130.508	0.281834	0.115623	0.337017	101.034	0.111101	0.668618	0.797603	94.6452	-0.0154851	0.956417
ENSG00000117407.17	ARTN	protein_coding	chr1	43933320	43937240	+	294.787	-0.303205	0.220472	0.999659	108.423	-0.215732	0.344674	0.637991	140.436	-0.898912	0.000272776	0.00329686	293.288	-0.16583	0.347045	0.63121	244.855	-0.553322	0.0010544	0.00541818	258.936	-0.677557	0.00657038	0.991133	98.0127	-0.100721	0.652032	0.884947	146.962	-0.303502	0.207901	0.539817	250.203	-0.362231	0.00854776	0.0508584	239.134	-0.387207	0.0150113	0.0433849	263.815	-0.870929	0.000254455
ENSG00000117408.11	IPO13	protein_coding	chr1	43946950	43968022	+	462.236	-0.0126744	0.941978	0.999659	452.839	0.184942	0.19351	0.460563	508.41	0.219725	0.192537	0.415771	1004	0.301442	0.00711852	0.0459301	806.352	0.153412	0.182987	0.344757	441.053	-0.0884385	0.621065	0.998654	354.93	-0.116318	0.354813	0.714409	381	-0.27448	0.0602285	0.285295	848.567	0.112932	0.164859	0.421845	674.409	-0.148231	0.210035	0.359513	438.957	-0.314004	0.0522181
ENSG00000132768.14	DPH2	protein_coding	chr1	43970000	43973369	+	988.477	0.0764926	0.616072	0.999659	747.872	-0.164157	0.150529	0.397056	643.864	-0.568059	0.00337118	0.0244133	733.756	-0.377043	0.015795	0.0837313	805.924	-0.607739	1.01e-07	1.45e-06	1038.81	0.269428	0.1271	0.998654	684.815	-0.0147172	0.892888	0.972686	634.225	-0.221014	0.126347	0.420959	796.925	0.161639	0.0638889	0.226757	857.985	-0.154919	0.124151	0.240888	1101.63	0.245189	0.101731
ENSG00000117410.14	ATP6V0B	protein_coding	chr1	43974487	43978295	+	3073.22	-0.184312	0.359658	0.999659	5052.28	0.0811721	0.536862	0.783977	5138.24	-0.00515939	0.97987	0.992268	2711.39	0.110467	0.280955	0.562145	4603.88	0.562905	2.79e-05	0.000227755	3637.73	0.347845	0.171008	0.998654	4692.25	0.25481	0.0164135	0.16111	5287.57	0.394365	0.000918344	0.0168886	2546.14	0.205601	0.0055799	0.0366856	4206.62	0.522789	3.35e-06	2.66e-05	3370.85	-0.0475009	0.80602
ENSG00000117411.18	B4GALT2	protein_coding	chr1	43978943	43991170	+	1950.64	0.0138111	0.921059	0.999659	2018.82	0.0573075	0.543684	0.788306	1894.08	-0.23408	0.123433	0.312358	1821.49	-0.360549	9.62e-05	0.00133945	2432.29	-0.271571	0.00345919	0.0148631	2033.89	0.189518	0.276122	0.998654	1623.59	-0.176673	0.0414747	0.266289	1691.66	-0.215483	0.0813962	0.333755	1859.23	0.00489899	0.93914	0.981411	2496.15	0.0289952	0.718866	0.832678	2142.69	0.146517	0.229896
ENSG00000159214.13	CCDC24	protein_coding	chr1	43991359	43996528	+	258.384	0.08314	0.648936	0.999659	343.734	0.0242467	0.86573	0.952819	404.979	-0.0810512	0.668365	0.84187	398.119	-0.344252	0.0151307	0.0809905	474.638	0.326192	0.0354777	0.100059	276.083	0.320616	0.0940561	0.998654	310.039	0.12166	0.349587	0.710693	374.902	0.0426436	0.795105	0.935835	391.091	-0.0939626	0.39893	0.690229	550.08	0.855899	5.71e-12	1.28e-10	280.513	0.18279	0.257133
ENSG00000196517.13	SLC6A9	protein_coding	chr1	43991500	44031467	-	314.875	-0.186748	0.474133	0.999659	182.547	-0.328164	0.081871	0.265518	212.831	-0.152366	0.460782	0.697215	325.499	-0.165982	0.275119	0.555948	313.889	-0.0193303	0.901832	0.94925	264.623	-0.704978	0.00480017	0.900786	170.304	-0.113307	0.503432	0.808877	217.19	0.244336	0.162729	0.479622	317.58	0.0508842	0.664622	0.868945	328.678	0.310891	0.0239356	0.0644014	264.191	-0.985838	1.08e-07
ENSG00000171872.5	KLF17	protein_coding	chr1	44118821	44135140	+	#N/A				#N/A				#N/A				#N/A				#N/A				#N/A				#N/A				#N/A				#N/A				#N/A				#N/A
ENSG00000283039.1	KLF18	protein_coding	chr1	44137821	44141631	-	#N/A				#N/A				#N/A				#N/A				#N/A				#N/A				#N/A				#N/A				1.95046	2.31181	0.166896	0.424908	#N/A				#N/A
ENSG00000178028.14	DMAP1	protein_coding	chr1	44213455	44220681	+	342.977	-0.0288555	0.863949	0.999659	489.944	0.313455	0.0228552	0.112331	460.175	0.312658	0.0558227	0.184822	815.417	0.309108	0.0067811	0.0442004	751.046	0.226287	0.0712131	0.171488	326.078	-0.116816	0.527391	0.998654	376.586	-0.0302509	0.806876	0.947962	353.267	-0.0929901	0.543782	0.824741	670.47	0.0449214	0.610145	0.839018	702.444	0.241771	0.0251614	0.0672053	359.746	-0.0275217	0.872479
ENSG00000117419.16	ERI3	protein_coding	chr1	44221070	44355260	-	1932.08	-0.0324497	0.843017	0.999659	1677.66	-0.185367	0.0680147	0.235905	1527.44	-0.465372	0.00806565	0.0470251	1316.78	-0.152467	0.130585	0.358512	1847.89	-0.0822402	0.38839	0.579367	2014.15	0.145021	0.475292	0.998654	1571.01	0.0298545	0.712688	0.91258	1564.32	-0.0154602	0.897037	0.971477	1267.29	0.0235669	0.734466	0.901828	1879.86	0.176674	0.0290174	0.0755474	2091.76	0.0612054	0.691752
ENSG00000187147.18	RNF220	protein_coding	chr1	44405194	44651724	+	1446.03	0.0175417	0.897234	0.999659	1089.23	0.183767	0.0827764	0.267537	1050.09	0.0322535	0.829334	0.927798	1581.06	-0.023809	0.801874	0.923672	1670.77	0.0712034	0.482778	0.665705	1375.01	-0.0671536	0.681218	0.998654	922.618	0.108387	0.298584	0.672058	919.105	-0.0096645	0.935405	0.981713	1559.5	0.211353	0.00282038	0.0214337	1737.19	0.374494	7.64e-06	5.61e-05	1483.81	-0.0428678	0.729422
ENSG00000126106.14	TMEM53	protein_coding	chr1	44635238	44674481	-	797.719	-0.0717456	0.621427	0.999659	817.837	0.0282609	0.805759	0.927568	789.402	0.0145947	0.927217	0.970364	927.705	0.016954	0.86954	0.951487	1058.32	0.0758384	0.524966	0.70045	796.091	-0.0158279	0.928698	0.998654	723.621	0.073778	0.483982	0.799739	712.998	0.0629033	0.637656	0.870261	920.921	0.26447	0.00237115	0.0185434	1053.8	0.26495	0.0058276	0.0193564	851.038	-0.019121	0.883299
ENSG00000198520.12	ARMH1	protein_coding	chr1	44674692	44725591	+	6.35675	0.623621	0.524856	0.999659	19.1491	0.61342	0.212279	0.486196	19.4548	0.188215	0.708163	0.865123	27.3286	-0.234482	0.566754	0.801931	21.1626	0.830633	0.116928	0.249107	5.01501	0.0839381	0.940266	0.998654	15.335	0.407322	0.424131	0.761251	19.6648	0.519096	0.313579	0.655801	26.0466	-0.0927737	0.820624	0.93928	22.2253	1.088	0.0381676	0.0941639	7.11588	0.797847	0.350977
ENSG00000142945.13	KIF2C	protein_coding	chr1	44739818	44767767	+	2478.6	-0.0380927	0.776995	0.999659	1638.18	-0.114954	0.258852	0.545379	1264.95	-0.303126	0.121078	0.308639	2726.2	0.304181	0.00219743	0.0182238	1967.06	-0.701309	5.54e-10	1.27e-08	2433.39	-0.0300958	0.854268	0.998654	1386.04	-0.202259	0.0332501	0.236384	1061.16	-0.492252	0.000327229	0.00769316	2400.46	0.227385	0.000253939	0.00292817	1820.79	-0.715418	4.85e-17	2.18e-15	2495.01	-0.158059	0.202355
ENSG00000142937.12	RPS8	protein_coding	chr1	44775251	44778779	+	48592.6	-0.114621	0.498552	0.999659	43279.8	0.196046	0.0528613	0.198615	37134	-0.434755	0.00165875	0.0141446	14109.4	-0.36515	0.00616109	0.0409947	22169.4	0.217398	0.0151457	0.0506382	52848.8	0.18492	0.318946	0.998654	39174.8	0.297775	0.00117687	0.0328021	36960.2	-0.0730022	0.515258	0.808904	14047.3	-0.0727447	0.247397	0.534844	22212.7	0.414466	2.31e-06	1.89e-05	55863.9	0.150946	0.330598
ENSG00000142959.5	BEST4	protein_coding	chr1	44783585	44788170	-	6.03575	-0.0765686	0.93109	0.999659	5.57006	1.7415	0.0704167	0.241118	5.5103	2.31949	0.0321743	0.125736	15.0067	1.46799	0.014949	0.0803604	16.2733	1.0654	0.0991492	0.220358	7.71652	0.622159	0.492939	0.998654	#N/A				#N/A				6.87026	-0.116354	0.881351	0.961334	9.07441	-0.179551	0.822015	0.901138	#N/A
ENSG00000173846.13	PLK3	protein_coding	chr1	44800377	44805990	+	714.727	-0.139022	0.490273	0.999659	775.271	0.242344	0.0402628	0.165434	1023.58	-0.152259	0.387234	0.631348	838.932	0.472523	0.000263564	0.00317018	849.817	0.401279	0.00133619	0.00664579	729.661	-0.014357	0.931236	0.998654	694.719	0.317863	0.0127193	0.142071	901.507	-0.176464	0.246392	0.58586	715.378	0.315817	0.00230669	0.0181458	757.262	0.293264	0.0171066	0.0485163	694.584	-0.377118	0.00904264
ENSG00000188396.4	DYNLT4	protein_coding	chr1	44805893	44807351	-	60.0293	0.167987	0.568466	0.999659	51.5013	0.561564	0.0813332	0.264462	68.0049	0.354223	0.254804	0.494388	75.2657	0.593556	0.021341	0.104775	79.0849	0.88478	0.00163162	0.00787338	61.9039	0.308219	0.305295	0.998654	40.654	0.317737	0.395404	0.739713	61.954	0.422131	0.183088	0.508364	66.6969	0.53893	0.0317078	0.137288	74.9091	0.926829	0.00219441	0.00833396	60.4744	0.0604251	0.828021
ENSG00000222009.8	BTBD19	protein_coding	chr1	44808482	44815585	+	17.9514	1.51347	0.0136532	0.999659	8.95982	0.515604	0.478409	0.741766	8.10721	3.31553	0.0010157	0.0095958	101.027	0.935185	0.000541452	0.005736	59.6006	1.87988	8.16e-07	9.62e-06	10.1298	0.300502	0.695966	0.998654	#N/A				8.45124	3.56363	0.000309292	0.00742019	76.0378	0.493969	0.0385836	0.158746	36.8869	1.0946	0.0107891	0.032721	12.4479	0.642826	0.367201
ENSG00000117425.14	PTCH2	protein_coding	chr1	44819844	44843253	-	2.56376	-0.230282	0.882967	0.999659	#N/A				#N/A				28.627	0.58049	0.151188	0.39203	12.7367	1.65262	0.0233939	0.0719416	2.15274	-0.777761	0.69798	0.998654	#N/A				#N/A				18.4317	-0.363841	0.426068	0.712907	6.16624	0.201058	0.840938	0.911936	#N/A
ENSG00000070785.17	EIF2B3	protein_coding	chr1	44850522	44986722	-	466.425	-0.123256	0.522467	0.999659	454.786	0.14818	0.269073	0.557849	412.194	0.0964738	0.627143	0.815031	340.567	0.0952535	0.535821	0.780445	368.639	0.233165	0.107989	0.23499	514.566	0.214359	0.276987	0.998654	365.411	-0.0815552	0.5192	0.818429	336.335	-0.148732	0.31815	0.660386	296.345	-0.0269519	0.836488	0.94474	330.688	0.134221	0.398212	0.569941	497.45	-0.0719009	0.685487
ENSG00000126107.15	HECTD3	protein_coding	chr1	45002540	45011324	-	721.362	0.187704	0.257117	0.999659	520.243	-0.269274	0.0331084	0.144523	567.451	0.0825996	0.624209	0.813409	1250.13	0.0489388	0.644805	0.847393	1302.98	0.210886	0.0404964	0.111429	646.343	-0.0623708	0.739532	0.998654	491.604	-0.0204774	0.866748	0.966579	489.788	0.00092014	0.995028	0.999607	1162.18	0.11952	0.145844	0.390487	1271.32	0.34119	0.00032476	0.00158434	783.718	0.284134	0.0519527
ENSG00000126088.14	UROD	protein_coding	chr1	45010950	45015575	+	1905.45	-0.13129	0.467344	0.999659	1846.86	0.0408167	0.742454	0.89834	1565.98	-0.122162	0.430525	0.670989	1333.46	0.0767718	0.421644	0.695876	1631.1	0.296561	0.00180275	0.0085617	2353.38	0.498781	0.0168312	0.998654	1770.75	0.301296	0.0063827	0.0940157	1495.45	0.0892039	0.489406	0.792417	1214.84	0.0911317	0.203049	0.479402	1571.1	0.388715	1.27e-05	8.86e-05	2301.67	0.269077	0.108098
ENSG00000162415.7	ZSWIM5	protein_coding	chr1	45016399	45306209	-	57.4173	0.183639	0.54584	0.999659	63.2809	-0.0257671	0.932909	0.976943	70.371	0.761847	0.0352816	0.133775	177.386	0.245626	0.153114	0.394814	121.902	-0.0147627	0.950359	0.974904	54.9939	0.121962	0.733311	0.998654	52.5247	-0.16737	0.607564	0.864599	45.9514	-0.0305968	0.937593	0.982338	140.943	-0.130953	0.438992	0.722531	101.166	-0.355485	0.14258	0.26788	49.0862	-0.432336	0.199846
ENSG00000186603.7	HPDL	protein_coding	chr1	45326895	45328710	+	1.85587	3.15421	0.0844853	0.999659	2.20383	-1.00102	0.521213	0.773322	#N/A				16.5875	1.37658	0.00952463	0.0574767	9.07724	1.23672	0.108483	0.235786	#N/A				#N/A				#N/A				12.4653	0.987147	0.0840118	0.273611	6.57661	0.658836	0.449381	0.618644	#N/A
ENSG00000132781.20	MUTYH	protein_coding	chr1	45329163	45340893	-	684.565	-0.139313	0.47048	0.999659	399.067	-0.409372	0.00607582	0.04228	308.982	-0.414265	0.0301816	0.120376	506.693	-0.395732	0.0026135	0.0208102	508.113	-0.145744	0.33796	0.528975	711.742	0.0380472	0.819755	0.998654	381.734	-0.110246	0.372491	0.726195	310.384	-0.0275352	0.854457	0.957747	519.703	-0.00949207	0.92551	0.977193	568.596	0.374703	0.00132092	0.00535699	769.174	0.0655173	0.6223
ENSG00000288208.1	RP4-534D1.6	protein_coding	chr1	45329262	45491155	-	664.085	-0.156617	0.405495	0.999659	403.721	-0.278056	0.0718271	0.244081	329.26	-0.28148	0.110222	0.28991	522.205	-0.296033	0.0240944	0.114214	490.838	-0.0810627	0.602855	0.760866	693.599	0.0349208	0.837357	0.998654	369.058	-0.125609	0.315217	0.68406	315.034	-0.0512169	0.735715	0.914855	521.469	0.00075848	0.994128	0.998935	543.76	0.403685	0.000649499	0.00290595	737.366	0.0156465	0.911912
ENSG00000132773.12	TOE1	protein_coding	chr1	45340052	45343973	+	384.598	0.208882	0.206349	0.999659	281.367	-0.469458	0.00447951	0.0336014	216.348	-0.0609861	0.784559	0.905297	311.57	-0.167317	0.247012	0.525212	367.693	-0.38022	0.00719942	0.0274454	373.111	0.184077	0.326761	0.998654	263.505	-0.232705	0.109244	0.435393	180.762	-0.24559	0.232483	0.571203	313.64	0.140343	0.259079	0.549041	359.977	-0.207056	0.123494	0.240097	395.287	0.156458	0.30894
ENSG00000070759.17	TESK2	protein_coding	chr1	45343883	45491163	-	145.766	-0.171321	0.425353	0.999659	167.866	0.307353	0.130138	0.361818	169.157	0.616782	0.00402476	0.0280189	235.885	0.444883	0.00479556	0.0338692	158.269	0.331272	0.0986547	0.21967	147.586	-0.0696753	0.795008	0.998654	126.728	-0.0883	0.646626	0.882116	121.737	0.0742298	0.738511	0.916195	197.364	0.236433	0.11575	0.337213	128.612	-0.0286076	0.892835	0.943219	143.724	-0.365116	0.0992369
ENSG00000280670.3	CCDC163	protein_coding	chr1	45493866	45500079	-	74.0865	0.103952	0.687923	0.999659	74.2449	-0.0655063	0.803134	0.926693	61.2721	-0.128456	0.705172	0.863352	105.489	0.153239	0.508167	0.760593	96.712	0.0972001	0.696151	0.826567	72.0284	0.0846595	0.768091	0.998654	62.6258	-0.164716	0.518995	0.8183	48.9519	-0.464198	0.153123	0.46454	83.989	-0.223762	0.344251	0.639977	80.7506	-0.221694	0.418677	0.590261	80.1551	0.19231	0.438016
ENSG00000132763.15	MMACHC	protein_coding	chr1	45500300	45513382	+	10844.9	0.0117	0.947373	0.999659	8281.05	0.239824	0.0172144	0.0915669	8034.14	0.0466441	0.764031	0.89334	5943.98	0.174891	0.0766157	0.255118	7912.53	0.314796	0.000396019	0.00232805	12068.1	0.358687	0.0557664	0.998654	7087.3	0.192491	0.0137281	0.147323	6988.15	-0.0117424	0.913467	0.976054	5344.93	0.151961	0.0169107	0.0864292	8169.58	0.578893	3.55e-11	7.03e-10	12996.9	0.374575	0.020853
ENSG00000117450.15	PRDX1	protein_coding	chr1	45510914	45542732	-	28367.5	-0.0258992	0.878414	0.999659	22207.9	0.259465	0.00718652	0.0479295	21522.7	-0.0247266	0.871192	0.946682	12810.1	0.11272	0.139397	0.373002	17358	0.240187	0.00269026	0.0120041	31089.5	0.285351	0.124759	0.998654	19077	0.222624	0.00143373	0.0373438	18768.2	-0.0768224	0.476934	0.784437	11986.7	0.199117	0.00056747	0.00572881	17392.5	0.435799	3.29e-08	3.95e-07	33181.6	0.277934	0.082212
ENSG00000117448.14	AKR1A1	protein_coding	chr1	45550543	45570049	+	2857.8	-0.139005	0.394768	0.999659	3388.16	0.307524	0.00212034	0.018857	3530.13	0.218384	0.191882	0.415045	2388.73	0.372976	0.000449944	0.00495558	3354.51	0.615327	1.85e-10	4.58e-09	3247	0.280067	0.163504	0.998654	2935.64	0.293313	0.000537489	0.019746	3264.7	0.3266	0.00512045	0.0587515	2150.92	0.35383	3.05e-07	8.1e-06	3402.91	0.819129	3.17e-18	1.63e-16	3221.82	0.0742702	0.631812
ENSG00000132780.17	NASP	protein_coding	chr1	45583846	45618904	+	3733.03	0.173457	0.213667	0.999659	2206.64	0.0416197	0.699492	0.876823	1848.82	0.14766	0.403574	0.646642	3538.97	-0.164903	0.139669	0.373371	3294.31	-0.175139	0.0472781	0.126003	3721.47	0.222491	0.210001	0.998654	1774.38	-0.19471	0.0335012	0.237406	1368.91	-0.400426	0.00345246	0.0440697	3329.64	-0.0527387	0.443535	0.726419	3231.87	-0.0130365	0.878932	0.934616	4265.24	0.400818	0.000346485
ENSG00000159588.15	CCDC17	protein_coding	chr1	45620044	45624057	-	2.6458	0.223966	0.85856	0.999659	#N/A				#N/A				7.61229	0.0777316	0.917405	0.969332	3.97057	-0.433259	0.713153	0.837959	2.14553	-0.313847	0.846414	0.998654	#N/A				#N/A				6.51625	-0.116097	0.882226	0.961342	4.92905	0.3737	0.704174	0.822538	#N/A
ENSG00000159592.11	GPBP1L1	protein_coding	chr1	45627304	45688113	-	2455.9	-0.0861129	0.545301	0.999659	1766.56	0.300016	0.00398429	0.0307455	1793.73	0.246682	0.0935485	0.261061	2552.47	-0.0982224	0.318408	0.603236	2308.3	-0.0542447	0.526813	0.702003	2468.27	-0.00918646	0.9575	0.998654	1380.08	0.00304711	0.973325	0.993729	1385.69	-0.147803	0.18127	0.506576	2375.81	-0.0190608	0.778484	0.921915	2146.56	-0.0500469	0.525477	0.685385	2431.22	-0.260459	0.030982
ENSG00000159596.7	TMEM69	protein_coding	chr1	45688181	45694436	+	926.871	0.0702553	0.662244	0.999659	616.09	0.146247	0.219587	0.497018	591.517	-0.292888	0.129867	0.323583	511.784	-0.184142	0.123886	0.346674	578.775	0.102118	0.420257	0.610262	955.997	0.213978	0.20265	0.998654	529.556	0.110605	0.353112	0.713293	589.845	0.0577712	0.695713	0.898131	507.104	0.0746663	0.48248	0.756487	575.382	0.283418	0.0240115	0.0645478	1037.52	0.251232	0.0748317
ENSG00000197429.11	IPP	protein_coding	chr1	45694324	45750653	-	252.879	0.055623	0.773566	0.999659	224.43	-0.46394	0.0050324	0.0366766	208.217	-0.0397175	0.852038	0.938763	587.524	-0.173514	0.175657	0.428768	404.122	-0.490491	0.000625401	0.00344433	233.777	-0.110353	0.621055	0.998654	207.972	-0.260054	0.131325	0.475221	201.725	0.204427	0.282867	0.626443	506.518	-0.332705	0.000966889	0.00890798	377.24	-0.475435	0.000542279	0.00247568	260.952	0.0123838	0.944327
ENSG00000086015.22	MAST2	protein_coding	chr1	45786987	46036122	+	701.309	0.527991	0.0591249	0.999659	339.535	-0.952642	3.07e-06	9.21e-05	347.296	-0.185934	0.734466	0.878987	2463.63	0.0976382	0.260489	0.539127	1638.91	-0.0607576	0.551162	0.720859	508.762	-0.303218	0.465483	0.998654	377.155	-0.096555	0.516639	0.817053	349.037	0.169691	0.416083	0.743205	2128.28	-0.0396374	0.542055	0.796041	1506.06	-0.0925705	0.328119	0.498019	628.576	0.123903	0.656278
ENSG00000117461.15	PIK3R3	protein_coding	chr1	46040140	46133036	-	37.062	0.222955	0.563638	0.999659	68.0049	0.289299	0.346595	0.639527	94.0112	1.52153	4.61e-08	2.16e-06	181.006	1.01253	6.89e-06	0.000134408	150.914	0.844305	0.00474821	0.0193996	41.3424	0.5531	0.143492	0.998654	61.4293	0.388329	0.135346	0.481581	71.9393	1.22254	1.57e-05	0.000657927	186.627	1.28325	4.97e-15	4.67e-13	165.411	1.19599	1.32e-09	2.04e-08	39.7695	0.28436	0.455355
ENSG00000278139.1	P3R3URF-PIK3R3	protein_coding	chr1	46043661	46176488	-	10.0885	0.102051	0.881884	0.999659	18.0558	-0.0692578	0.899881	0.96559	24.0112	1.15674	0.0200895	0.0899682	55.885	1.02691	0.00291974	0.0226615	35.9021	0.426028	0.36605	0.557037	10.394	0.246686	0.713161	0.998654	19.8806	0.562429	0.21788	0.59036	21.0353	1.1325	0.0259625	0.173622	46.8436	0.858111	0.00604465	0.0388947	35.6839	0.587283	0.129516	0.248572	9.60479	-0.173081	0.791002
ENSG00000117472.10	TSPAN1	protein_coding	chr1	46175073	46185962	+	301.091	-0.439349	0.163638	0.999659	210.134	-0.346023	0.0742397	0.249252	307.739	-0.00284046	0.990169	0.995658	166.912	0.472953	0.0252017	0.118147	372.172	1.38868	0.00152346	0.00743487	370.104	0.24281	0.311426	0.998654	244.796	0.474809	0.00235763	0.0511362	343.448	0.596825	0.00104794	0.0187153	198.992	1.09392	6.5e-13	4.74e-11	414.86	1.7381	3.6e-28	4.13e-26	455.015	0.59298	0.0027101
ENSG00000250719.2	P3R3URF	protein_coding	chr1	46175486	46176488	-	#N/A				#N/A				#N/A				#N/A				#N/A				#N/A				#N/A				#N/A				#N/A				#N/A				#N/A
ENSG00000085998.14	POMGNT1	protein_coding	chr1	46188682	46220305	-	1709.09	-0.184861	0.16577	0.999659	2737.61	0.250238	0.00690607	0.0464481	2824.62	0.140773	0.318357	0.564425	3060.19	0.201707	0.0199622	0.0997315	3178.76	0.20196	0.0194816	0.062187	1807.26	0.043429	0.775758	0.998654	2139.45	-0.0511428	0.532903	0.825608	2261.97	-0.157855	0.14752	0.455262	2806.81	0.232557	0.000219219	0.00258556	2971.48	0.219238	0.00399274	0.0139527	1807.72	-0.155713	0.181717
ENSG00000171357.6	LURAP1	protein_coding	chr1	46203334	46221256	+	2.5446	0.0922924	0.943661	0.999659	3.30544	2.3438	0.091626	0.285702	10.0496	6.61274	1.2e-06	3.65e-05	8.41028	3.45625	0.000384157	0.00435274	12.0679	6.93053	3.75e-07	4.75e-06	2.9568	0.559876	0.684049	0.998654	#N/A				#N/A				5.49988	2.95283	0.00524931	0.034994	3.32103	5.16876	0.00194593	0.00749359	#N/A
ENSG00000085999.13	RAD54L	protein_coding	chr1	46246461	46278480	+	627.984	0.119321	0.447974	0.999659	295.114	-0.481228	0.00164733	0.0155356	240.454	-0.429654	0.031297	0.123306	586.005	-0.277658	0.0361901	0.152532	527.795	-0.567816	1.74e-05	0.000149569	555.236	-0.178517	0.296862	0.998654	283.746	-0.157906	0.245031	0.618505	221.215	-0.312063	0.070157	0.309078	553.733	-0.144502	0.166494	0.424372	491.48	-0.554092	1.29e-05	9.01e-05	582.421	-0.241291	0.105352
ENSG00000132128.17	LRRC41	protein_coding	chr1	46261196	46303616	-	1557.54	0.0735569	0.582275	0.999659	1942.1	0.0911987	0.406732	0.691032	1911.03	-0.0781571	0.576927	0.784248	2348.85	-0.0359022	0.735194	0.893851	2764.09	0.00150204	0.988175	0.994338	1526	0.0759498	0.630401	0.998654	1639.77	0.00452596	0.959141	0.990158	1663.83	-0.13712	0.230811	0.568466	2156.04	0.00162371	0.979753	0.994136	2568.44	0.00334153	0.97245	0.986318	1642.47	0.0917727	0.476499
ENSG00000173660.12	UQCRH	protein_coding	chr1	46303698	46316776	+	8764.56	-0.170483	0.378622	0.999659	7411.15	0.123097	0.251572	0.536659	6810.85	-0.386977	0.0188444	0.0859369	2702.04	-0.0310874	0.746712	0.898662	3927.53	0.162389	0.124041	0.260259	9802.93	0.210644	0.331991	0.998654	6896.4	0.300237	0.0042267	0.0725841	7212.56	0.144338	0.219142	0.554008	2539.77	0.0708059	0.300408	0.59552	3877.98	0.324133	0.00271806	0.0100752	9864.13	0.0399568	0.824689
ENSG00000117481.11	NSUN4	protein_coding	chr1	46340789	46365152	+	753.241	-0.101019	0.505921	0.999659	790.063	0.0742646	0.562194	0.799837	729.133	-0.0394615	0.809951	0.918679	837.218	-0.00425034	0.969994	0.989684	780.234	0.0379054	0.747439	0.860214	774.912	0.0429326	0.830412	0.998654	687.382	0.0720805	0.489991	0.801597	646.137	-0.0442442	0.733462	0.914268	780.344	0.0750198	0.405249	0.695077	699.819	-0.0604156	0.574476	0.72587	780.533	-0.13483	0.336828
ENSG00000117480.16	FAAH	protein_coding	chr1	46394317	46413848	+	333.502	-0.10478	0.579105	0.999659	487.978	-0.299769	0.0310994	0.138502	438.891	-0.187132	0.295848	0.54071	732.713	0.261142	0.0321305	0.140263	730.471	0.258883	0.0251905	0.0761315	340.485	0.0178076	0.923276	0.998654	429.371	-0.267446	0.0270597	0.213495	366.834	-0.380127	0.0236347	0.163224	607.335	0.0172481	0.863768	0.955407	707.45	0.370429	0.000600885	0.00270918	346.164	-0.133687	0.403411
ENSG00000197587.11	DMBX1	protein_coding	chr1	46489836	46516216	+	76.8356	0.332331	0.289944	0.999659	82.9513	-1.01383	5.11e-05	0.000967064	66.1936	-1.38669	3.51e-05	0.000628745	240.089	-0.538398	0.00136479	0.0124148	184.464	-1.40711	1.09e-12	3.87e-11	62.2026	-0.201453	0.565316	0.998654	80.0184	-0.609403	0.0166282	0.162169	66.3658	-0.836822	0.00999398	0.0940254	215.376	-0.565469	0.000768	0.00739019	158.118	-1.87002	5.79e-17	2.58e-15	72.2413	0.0398124	0.901914
ENSG00000282881.2	TMEM275	protein_coding	chr1	46532166	46543969	-	#N/A				#N/A				#N/A				#N/A				#N/A				#N/A				#N/A				#N/A				#N/A				#N/A				#N/A
ENSG00000162456.10	KNCN	protein_coding	chr1	46545641	46551647	-	#N/A				#N/A				#N/A				#N/A				#N/A				#N/A				#N/A				#N/A				#N/A				#N/A				#N/A
ENSG00000079277.22	MKNK1	protein_coding	chr1	46557407	46616843	-	405.767	0.0513478	0.749185	0.999659	621.043	0.156911	0.211799	0.485675	587.3	0.426285	0.0072584	0.0434699	880.226	0.15606	0.1523	0.393561	706.325	0.198434	0.0865754	0.198781	422.673	0.222978	0.193524	0.998654	524.363	0.0714932	0.560498	0.840905	474.566	0.18126	0.187992	0.515106	753.779	-0.00379169	0.966037	0.990372	608.723	-0.00709344	0.951585	0.976435	434.368	0.111989	0.452072
ENSG00000142961.15	MOB3C	protein_coding	chr1	46607715	46616884	-	92.4973	0.182903	0.467963	0.999659	195.796	0.0544317	0.756987	0.905124	230.943	0.207317	0.323579	0.570072	335.32	-0.0748905	0.592112	0.818149	267.864	0.321795	0.0631552	0.157198	85.4861	0.0207271	0.942011	0.998654	153.94	-0.249061	0.153344	0.50789	190.278	-0.00110944	0.995149	0.999607	310.666	-0.0097826	0.938221	0.981073	224.087	0.0458807	0.803144	0.888808	97.1084	0.185879	0.454821
ENSG00000123472.12	ATPAF1	protein_coding	chr1	46632737	46673867	-	1440.51	-0.211351	0.18597	0.999659	1194.57	0.104837	0.33616	0.628559	988.285	-0.144024	0.345196	0.591162	1155.82	0.000267764	0.997952	0.999254	1156.43	-0.313025	0.0101584	0.036488	1524.05	0.0194643	0.91277	0.998654	998.98	-0.0105037	0.918567	0.97968	822.584	-0.346837	0.0118507	0.105522	1052.2	0.012227	0.869415	0.957703	1049.27	-0.388832	0.000156366	0.000832841	1477.81	-0.278731	0.0514255
ENSG00000186118.9	TEX38	protein_coding	chr1	46668855	46673594	+	#N/A				#N/A				#N/A				2.17317	0.162778	0.915214	0.96866	2.01253	-0.825891	0.6666	0.806314	#N/A				#N/A				#N/A				#N/A				#N/A				#N/A
ENSG00000159658.15	EFCAB14	protein_coding	chr1	46674659	46719146	-	1131.74	0.0174415	0.917069	0.999659	1104.61	-0.262391	0.0318785	0.140912	1135.5	-0.158542	0.345819	0.591876	2533.99	-0.142308	0.156332	0.400489	1669	-0.403129	2.42e-05	0.000200825	1050.11	-0.139772	0.443128	0.998654	985.75	-0.184468	0.0632041	0.331859	1056.19	-0.0211847	0.870544	0.962953	2489.83	0.0929727	0.147793	0.393801	1620.66	-0.257684	0.00396076	0.0138708	1117.74	-0.156628	0.307547
ENSG00000142973.14	CYP4B1	protein_coding	chr1	46757838	46819413	+	#N/A				#N/A				#N/A				#N/A				#N/A				#N/A				#N/A				#N/A				#N/A				#N/A				#N/A
ENSG00000187048.13	CYP4A11	protein_coding	chr1	46929177	46941484	-	#N/A				#N/A				#N/A				#N/A				#N/A				#N/A				#N/A				#N/A				#N/A				#N/A				#N/A
ENSG00000186377.8	CYP4X1	protein_coding	chr1	47023669	47050751	+	#N/A				#N/A				#N/A				#N/A				#N/A				#N/A				#N/A				#N/A				#N/A				#N/A				#N/A
ENSG00000186160.5	CYP4Z1	protein_coding	chr1	47067231	47118318	+	#N/A				#N/A				#N/A				#N/A				#N/A				#N/A				#N/A				#N/A				#N/A				#N/A				#N/A
ENSG00000162365.12	CYP4A22	protein_coding	chr1	47137435	47149735	+	#N/A				#N/A				#N/A				#N/A				#N/A				#N/A				#N/A				#N/A				#N/A				#N/A				#N/A
ENSG00000162366.8	PDZK1IP1	protein_coding	chr1	47183582	47191044	-	#N/A				3.33446	5.02954	0.00159058	0.0151301	8.08585	6.30248	7.72e-06	0.000177573	5.33897	5.76314	6.7e-05	0.000977866	8.7907	5.47385	7.58e-05	0.000549538	#N/A				#N/A				2.79005	4.94122	0.00526763	0.0600797	2.83418	4.98699	0.00173001	0.0143172	4.74714	4.68835	0.00411994	0.0143444	#N/A
ENSG00000162367.11	TAL1	protein_coding	chr1	47216290	47232220	-	#N/A				#N/A				2.32407	4.50643	0.0123677	0.0637533	2.11968	4.42605	0.0109058	0.0635865	#N/A				#N/A				#N/A				#N/A				#N/A				#N/A				#N/A
ENSG00000123473.17	STIL	protein_coding	chr1	47250139	47314892	-	1124.78	0.0012376	0.99317	0.999659	1007.63	-0.35506	0.000721456	0.00810445	739.041	-0.258592	0.218027	0.449009	1425	-0.138128	0.161933	0.408924	1202.91	-0.78302	5.82e-10	1.32e-08	1094.23	-0.0175089	0.917846	0.998654	913.874	-0.22404	0.0510343	0.297365	693.699	-0.0868907	0.542806	0.824114	1392.7	0.0830303	0.268958	0.560954	1096.69	-0.85655	4.18e-19	2.28e-17	1138.95	-0.0993515	0.492083
ENSG00000162368.14	CMPK1	protein_coding	chr1	47333790	47378839	+	3513.04	-0.0174085	0.910753	0.999659	3348.61	0.31933	0.0015856	0.0151099	3084.96	0.0417059	0.772096	0.897815	2735.73	0.130858	0.127633	0.353682	2774.36	0.097872	0.271615	0.45596	3738.43	0.214963	0.261776	0.998654	2785.98	0.198342	0.00988553	0.122831	2754.65	0.0584178	0.581494	0.844733	2440.1	0.0846854	0.172992	0.435432	2496.39	0.00717183	0.933823	0.967065	3783.95	0.06127	0.671199
ENSG00000186790.6	FOXE3	protein_coding	chr1	47416285	47418052	+	4.00481	1.20986	0.239357	0.999659	2.4274	2.49049	0.113698	0.330561	#N/A				15.9176	1.01816	0.0632018	0.222734	13.2467	1.00965	0.149201	0.29734	3.42555	0.923057	0.424815	0.998654	#N/A				#N/A				11.2025	0.441028	0.45878	0.73864	11.934	0.931704	0.163636	0.297402	#N/A
ENSG00000186564.6	FOXD2	protein_coding	chr1	47438044	47440691	+	102.801	0.0833263	0.760495	0.999659	124.325	-0.164349	0.448803	0.72018	111.772	-0.477553	0.0633454	0.201105	218.968	-0.141151	0.412988	0.688766	250.077	-0.175347	0.333016	0.523866	95.6433	-0.0660929	0.824561	0.998654	110.509	-0.105776	0.600352	0.86147	118.268	0.0630395	0.783573	0.931906	196.473	-0.169782	0.2756	0.56848	236.081	-0.121695	0.458943	0.627011	104.33	-0.0101517	0.968441
ENSG00000269113.4	TRABD2B	protein_coding	chr1	47760528	47997385	-	#N/A				#N/A				#N/A				4.77888	1.74683	0.10895	0.320762	1.86469	-0.513877	0.796397	0.890147	#N/A				#N/A				#N/A				1.89802	-0.212031	0.886299	0.963331	#N/A				#N/A
ENSG00000117834.13	SLC5A9	protein_coding	chr1	48222685	48248644	+	#N/A				#N/A				#N/A				2.81297	-1.05499	0.384012	0.664766	#N/A				#N/A				#N/A				#N/A				2.36236	-1.3899	0.297091	0.591472	#N/A				#N/A
ENSG00000132122.12	SPATA6	protein_coding	chr1	48295373	48472208	-	153.661	0.168831	0.404825	0.999659	157.143	0.285544	0.155779	0.40608	144.937	0.216118	0.328555	0.574644	219.852	-0.077123	0.633451	0.841882	176.454	0.282307	0.145173	0.291668	133.931	-0.166363	0.503664	0.998654	117.106	-0.149767	0.467494	0.790455	115.211	-0.0964997	0.665592	0.884646	187.537	-0.260429	0.0809989	0.2671	157.518	0.17356	0.378848	0.551085	159.071	0.135041	0.521704
ENSG00000186094.17	AGBL4	protein_coding	chr1	48532854	50023954	-	#N/A				#N/A				#N/A				#N/A				#N/A				#N/A				#N/A				#N/A				#N/A				#N/A				#N/A
ENSG00000162373.13	BEND5	protein_coding	chr1	48727519	48776969	-	#N/A				#N/A				#N/A				#N/A				#N/A				#N/A				#N/A				#N/A				#N/A				#N/A				#N/A
ENSG00000162374.18	ELAVL4	protein_coding	chr1	50024029	50203772	+	#N/A				#N/A				#N/A				#N/A				#N/A				#N/A				#N/A				#N/A				#N/A				#N/A				#N/A
ENSG00000142700.12	DMRTA2	protein_coding	chr1	50417550	50423443	-	#N/A				#N/A				#N/A				3.62044	2.05428	0.090187	0.282922	2.04308	0.965586	0.579604	0.743791	#N/A				#N/A				#N/A				2.2493	1.32999	0.362403	0.657575	#N/A				#N/A
ENSG00000185104.20	FAF1	protein_coding	chr1	50437028	50960267	-	1437.41	-0.148574	0.296422	0.999659	1146.48	0.0107597	0.919217	0.971557	1102.02	-0.178643	0.215473	0.445974	1509.55	-0.0801954	0.407725	0.684445	1562.47	-0.143272	0.137169	0.280091	1415.37	-0.131134	0.400594	0.998654	953.593	-0.123548	0.181627	0.54464	963.109	-0.227596	0.0476976	0.249132	1369.62	-0.0775953	0.265122	0.556209	1372.45	-0.319202	0.000358984	0.00172843	1395.32	-0.391737	0.00129832
ENSG00000123080.12	CDKN2C	protein_coding	chr1	50960745	50974634	+	319.871	0.0266859	0.904449	0.999659	381.445	-0.242689	0.133895	0.368631	249.766	-0.155239	0.517331	0.740602	533.758	0.216467	0.0895437	0.281675	517.575	-0.484071	0.00161353	0.00780421	302.792	-0.0737748	0.703903	0.998654	296.238	-0.630948	7.53e-06	0.000888308	196.495	-0.552126	0.0108722	0.0999381	423.554	-0.165716	0.11972	0.344651	427.208	-0.936626	1.72e-11	3.57e-10	322.076	-0.0919051	0.589648
ENSG00000204006.10	C1orf185	protein_coding	chr1	51102221	51148086	+	#N/A				#N/A				#N/A				#N/A				#N/A				#N/A				#N/A				#N/A				#N/A				#N/A				#N/A
ENSG00000123091.5	RNF11	protein_coding	chr1	51236273	51273447	+	2314.01	-0.177332	0.259224	0.999659	3980.07	0.47192	2.93e-06	8.85e-05	4170.48	0.340751	0.0424303	0.152611	3089.04	0.255809	0.00268078	0.0212442	3445.14	0.263839	0.00953697	0.0346664	2581.23	0.19763	0.339161	0.998654	3169.6	0.24266	0.000651296	0.022241	3502.41	0.195105	0.114002	0.398744	2710.54	0.168501	0.0032924	0.0243907	3044.47	0.129407	0.120504	0.235602	2508.65	-0.0748081	0.610301
ENSG00000085831.16	TTC39A	protein_coding	chr1	51287258	51345116	-	407.381	-0.305437	0.0549023	0.999659	415.54	0.0214313	0.871725	0.955302	462.192	-0.120552	0.468374	0.703632	549.516	-0.167011	0.163339	0.411332	535.445	-0.119815	0.345949	0.537172	392.625	-0.356049	0.0544282	0.998654	355.39	-0.0296509	0.819175	0.950783	375.352	-0.402652	0.00594646	0.0655228	508.435	-0.11039	0.29282	0.587428	482.392	-0.212311	0.0900194	0.187442	416.089	-0.389113	0.0230551
ENSG00000085832.17	EPS15	protein_coding	chr1	51354263	51519266	-	1426.46	-0.250048	0.153084	0.999659	1182.95	-0.0630324	0.550649	0.79293	1211.22	0.00881415	0.952727	0.981736	1527.17	-0.0847573	0.372041	0.65458	1483.77	-0.0685875	0.493512	0.675044	1407.68	-0.224254	0.232668	0.998654	1039.79	-0.034844	0.722249	0.916194	1094.22	0.0577176	0.625798	0.865105	1359.1	-0.140408	0.0507359	0.192815	1331.17	-0.171827	0.0702255	0.153939	1392.62	-0.482768	0.0019462
ENSG00000117859.19	OSBPL9	protein_coding	chr1	51577179	51798427	+	1840.29	-0.0517909	0.70125	0.999659	1822.5	0.0462384	0.653374	0.852566	1834.81	0.0463209	0.732594	0.877529	2441.57	-0.153366	0.110373	0.323446	2192.12	-0.0801805	0.356083	0.546437	1846.25	0.019289	0.901766	0.998654	1552	-0.0176309	0.826158	0.952722	1587.57	-0.0278642	0.79197	0.934343	2292.69	-0.0474753	0.450299	0.731751	2046.74	-0.0659828	0.426171	0.597442	1903.88	-0.0892826	0.442159
ENSG00000078618.22	NRDC	protein_coding	chr1	51789191	51878937	-	3214.9	0.0107374	0.932996	0.999659	3114.71	0.107812	0.275858	0.565827	3287.65	0.0112931	0.931378	0.971794	4601.3	0.00754	0.930245	0.974667	3369.98	-0.359769	2.52e-05	0.000208281	3148.91	0.0122203	0.933394	0.998654	2554.7	-0.0629057	0.415217	0.756064	2725.05	-0.193943	0.0554083	0.272485	4128.04	-0.0225384	0.690234	0.881101	3140.83	-0.348337	2.4e-06	1.96e-05	3318.12	-0.0328844	0.772975
ENSG00000169213.7	RAB3B	protein_coding	chr1	51907956	51990700	-	625.929	0.0820963	0.723222	0.999659	630.718	-0.618911	2.99e-07	1.26e-05	576.891	0.0974201	0.700544	0.861039	2373.45	-0.386821	0.00947805	0.0572849	1175.07	-0.660708	1.16e-06	1.33e-05	505.512	-0.516087	0.0707772	0.998654	617.314	-0.224997	0.0466516	0.284134	475.302	-0.122749	0.48163	0.787255	2010.84	-0.621543	2.81e-22	4.84e-20	1069.59	-0.734972	2.29e-10	4.01e-09	585.111	-0.255997	0.258433
ENSG00000117862.13	TXNDC12	protein_coding	chr1	52020131	52055191	-	3439.95	-0.284475	0.0937552	0.999659	3085.45	0.0291361	0.815154	0.93219	3045.06	-0.274154	0.123499	0.31249	2337.42	0.124848	0.25346	0.532018	2708.23	0.0644601	0.540682	0.712991	3783.31	0.0643588	0.771923	0.998654	2711.57	0.0546381	0.494526	0.802561	2967.15	0.00791046	0.938939	0.982743	2149.64	0.164144	0.00563645	0.0369517	2672.24	0.22952	0.00570536	0.0190057	3669.65	-0.227903	0.158884
ENSG00000285839.1	RP11-91A18.6	protein_coding	chr1	52020153	52033350	-	3165.42	-0.251133	0.138281	0.999659	2896.58	-0.00246515	0.984475	0.994063	2838.07	-0.279427	0.125997	0.316759	2304.39	0.120087	0.256601	0.535251	2698.7	0.081783	0.431399	0.621449	3496.8	0.106145	0.627471	0.998654	2559.89	0.0394278	0.621187	0.870895	2767.28	0.00519115	0.960836	0.990487	2116.96	0.156282	0.0086546	0.0513371	2664.19	0.247128	0.00342239	0.0122686	3404.23	-0.170315	0.289602
ENSG00000198841.4	KTI12	protein_coding	chr1	52032103	52033810	-	268.418	0.0195818	0.920086	0.999659	475.042	0.350105	0.00989914	0.061017	484.487	-0.0409502	0.821798	0.924829	355.487	0.137881	0.304381	0.58793	457.371	0.0968141	0.493843	0.675146	319.837	0.537489	0.0129067	0.998654	398.342	0.251074	0.0400324	0.261614	436.767	0.00522056	0.972407	0.995268	332.496	0.221829	0.0530337	0.198564	451.97	0.261392	0.0490819	0.11548	341.477	0.531915	0.00780926
ENSG00000134717.18	BTF3L4	protein_coding	chr1	52056199	52090716	+	2363.7	-0.192486	0.268594	0.999659	2468	0.177338	0.0809252	0.263804	2224.81	-0.173775	0.282741	0.52669	1590.93	-0.182715	0.0491843	0.18767	1963.86	0.0366963	0.732568	0.850901	2517.71	0.0565126	0.805608	0.998654	2215.89	0.258686	0.00315296	0.0613918	2353.45	0.319893	0.00528214	0.0601167	1516.24	-0.0331143	0.610255	0.839018	1812.76	0.0179714	0.840989	0.91195	2435.56	-0.244973	0.123643
ENSG00000157077.16	ZFYVE9	protein_coding	chr1	52142089	52348671	+	484.543	-0.0880708	0.640844	0.999659	509.076	0.272755	0.04707	0.183761	510.882	0.280166	0.104868	0.281261	1008.6	0.0311946	0.775894	0.912267	684.786	-0.28296	0.0136807	0.0465725	431.647	-0.383404	0.0655862	0.998654	383.136	-0.136	0.328811	0.696127	381.463	-0.214943	0.165677	0.484109	856.086	-0.160858	0.0505055	0.192199	607.042	-0.435278	8.61e-05	0.000493486	476.816	-0.28057	0.127284
ENSG00000154222.15	CC2D1B	protein_coding	chr1	52345723	52366205	-	405.696	0.278866	0.198435	0.999659	396.138	0.0700328	0.664946	0.859648	386.32	0.576674	0.00890037	0.0503636	1339.16	0.0351529	0.713809	0.883854	1083.89	-0.0437086	0.675404	0.81207	325.123	-0.299849	0.24448	0.998654	316.862	-0.179185	0.234748	0.608139	273.595	-0.0210973	0.909483	0.97472	1179.51	-0.0465377	0.548788	0.800262	1003.85	-0.0514663	0.57913	0.72952	428.097	0.297779	0.147814
ENSG00000085840.13	ORC1	protein_coding	chr1	52372829	52404423	-	677.462	0.116942	0.457182	0.999659	395.577	-0.837252	2.78e-08	1.58e-06	262.381	-0.577144	0.0133649	0.0673113	560.028	-0.726175	1.8e-09	8.2e-08	629.679	-0.990498	3.84e-12	1.25e-10	636.731	0.00179475	0.99219	0.999557	378.523	-0.487368	0.000277625	0.012236	258.368	-0.230408	0.212252	0.54481	592.45	-0.194743	0.0564922	0.207265	568.489	-1.10994	3.05e-17	1.39e-15	650.857	-0.134161	0.366559
ENSG00000134748.13	PRPF38A	protein_coding	chr1	52404602	52420836	+	1478.99	-0.000967423	0.994334	0.999659	1186.75	0.0114674	0.919067	0.971557	1019.76	0.0140516	0.921881	0.967834	1339.12	-0.0811518	0.399284	0.677131	1215.51	-0.274899	0.00467135	0.0191389	1453.85	0.010513	0.948496	0.998654	1051.91	0.0614715	0.532954	0.825614	909.027	0.0251406	0.85065	0.955872	1233.64	-0.0329278	0.638255	0.853853	1172.76	-0.156725	0.0787464	0.168819	1539.11	-0.0209525	0.873532
ENSG00000134744.14	TUT4	protein_coding	chr1	52408282	52553487	-	601.69	0.0827341	0.72648	0.999659	268.827	-0.424334	0.0130425	0.0747467	231.253	0.317115	0.149984	0.353949	1111.19	-0.144206	0.187617	0.446924	617.163	-0.419816	0.00172472	0.00826031	469.893	-0.636205	0.0224194	0.998654	250.759	-0.199448	0.216017	0.589058	192.57	0.143337	0.422726	0.74823	981.023	-0.224061	0.00705011	0.0440106	523.123	-0.749469	8.15e-09	1.1e-07	570.325	-0.211698	0.343409
ENSG00000116157.6	GPX7	protein_coding	chr1	52602371	52609051	+	#N/A				#N/A				3.90181	5.24735	0.000936366	0.00904364	2.40167	2.6182	0.100721	0.30512	6.42473	6.01703	3.55e-05	0.000282476	#N/A				#N/A				#N/A				#N/A				#N/A				#N/A
ENSG00000182183.15	SHISAL2A	protein_coding	chr1	52633168	52669683	+	#N/A				#N/A				#N/A				#N/A				#N/A				#N/A				#N/A				#N/A				#N/A				#N/A				#N/A
ENSG00000162377.6	COA7	protein_coding	chr1	52684449	52698347	-	906.847	0.280216	0.0613555	0.999659	767.701	-0.103028	0.399416	0.685561	704.464	-0.151951	0.321953	0.568312	728.403	-0.335621	0.00252854	0.0203184	774.838	-0.256549	0.0221492	0.0688175	898.187	0.311394	0.126015	0.998654	697.559	0.0201918	0.860529	0.964625	628.498	-0.137351	0.315443	0.658066	724.941	-0.0478109	0.582619	0.822106	745.904	-0.14767	0.214589	0.365107	1010.53	0.439045	0.00140988
ENSG00000162378.13	ZYG11B	protein_coding	chr1	52726453	52827336	+	872.549	0.0557827	0.717387	0.999659	1076.87	0.18147	0.137053	0.374407	1137.35	0.168423	0.327279	0.57365	1565.83	0.0171326	0.860171	0.947754	1050.81	-0.305057	0.00582624	0.0229979	826.223	-0.0398351	0.806392	0.998654	909.163	0.0977061	0.30468	0.676503	961.58	0.0323736	0.786374	0.932979	1315.32	-0.209418	0.00214516	0.0170822	910.619	-0.536656	1.88e-06	1.57e-05	877.355	-0.063114	0.630553
ENSG00000203995.10	ZYG11A	protein_coding	chr1	52842511	52894998	+	#N/A				1.8229	0.545198	0.740856	0.897945	#N/A				6.07326	0.229651	0.82592	0.934801	2.2721	-1.4884	0.346014	0.537232	#N/A				#N/A				2.51948	1.01965	0.471256	0.780782	4.70702	-0.214598	0.821766	0.93985	3.5952	0.348749	0.77125	0.869283	#N/A
ENSG00000121310.17	ECHDC2	protein_coding	chr1	52895910	52927212	-	209.881	0.186444	0.321385	0.999659	441.076	0.35389	0.00714376	0.0476994	454.363	0.0118097	0.944783	0.97795	488.212	0.104302	0.42911	0.701784	394.294	0.316424	0.026307	0.0788862	199.991	0.111871	0.593965	0.998654	320.608	-0.150203	0.247798	0.622333	381.418	-0.152498	0.309112	0.651473	422.793	-0.0236944	0.841025	0.946321	336.721	0.0936332	0.518682	0.679548	205.641	-0.00143273	0.993744
ENSG00000116171.19	SCP2	protein_coding	chr1	52927276	53051698	+	1937.74	-0.0288598	0.830249	0.999659	2686.99	-0.0219432	0.828232	0.937745	2780.67	-0.141533	0.366686	0.612196	1952.31	-0.0293742	0.746219	0.898464	2364.23	0.224663	0.0294727	0.0864767	2041.3	0.177438	0.233673	0.998654	2459.89	0.119597	0.115501	0.445139	2585.01	-0.00467808	0.96759	0.993568	1714.7	-0.1223	0.063617	0.226205	2285.64	0.328884	0.000465147	0.00216353	2128.05	0.105148	0.380651
ENSG00000174348.14	PODN	protein_coding	chr1	53062052	53085501	+	#N/A				#N/A				#N/A				#N/A				#N/A				#N/A				#N/A				#N/A				#N/A				#N/A				#N/A
ENSG00000162383.13	SLC1A7	protein_coding	chr1	53087179	53142638	-	#N/A				#N/A				#N/A				#N/A				2.18959	2.39489	0.16093	0.313623	#N/A				#N/A				#N/A				#N/A				1.52048	1.93387	0.338248	0.50822	#N/A
ENSG00000157184.7	CPT2	protein_coding	chr1	53196792	53214197	+	774.574	-0.0770796	0.586889	0.999659	849.641	0.0269194	0.805339	0.927347	697.14	-0.145907	0.34068	0.586885	977.344	-0.18103	0.0667154	0.231073	917.424	-0.414909	0.000111005	0.000771256	804.539	0.0931704	0.548337	0.998654	683.682	-0.208238	0.0658319	0.338832	583.139	-0.333934	0.0132151	0.112924	897.264	-0.139756	0.0862251	0.27849	830.645	-0.500797	4.32e-07	4.2e-06	835.522	0.00772812	0.95156
ENSG00000162384.14	CZIB	protein_coding	chr1	53214099	53220634	-	794.821	-0.135329	0.435902	0.999659	746.498	0.245396	0.0281407	0.130027	694.7	-0.0778235	0.626676	0.814891	474.313	-0.217622	0.0727395	0.245903	617.686	-0.0838724	0.483251	0.666135	844.914	0.103163	0.576298	0.998654	625.769	0.141986	0.180535	0.543354	637.046	0.0171278	0.892669	0.970445	472.91	0.0642379	0.526305	0.786177	652.379	0.272075	0.0189347	0.0527951	904.62	0.104252	0.513934
ENSG00000162385.11	MAGOH	protein_coding	chr1	53226900	53238518	-	1580.88	-0.146036	0.313763	0.999659	955.304	0.0237915	0.843313	0.942941	786.617	-0.136138	0.371789	0.616762	499.656	-0.169411	0.151581	0.392548	673.493	0.0822068	0.487426	0.669449	1659.49	0.0580034	0.736282	0.998654	787.65	-0.137602	0.158955	0.515465	697.05	-0.1415	0.242103	0.580678	507.372	0.160706	0.0989744	0.304477	697.758	0.372821	0.00255507	0.00953594	1777.33	0.0600179	0.647976
ENSG00000157193.18	LRP8	protein_coding	chr1	53242364	53328469	-	667.472	0.242143	0.223969	0.999659	668.629	-0.142105	0.314008	0.606636	689.505	-0.0477342	0.827153	0.926944	2125.49	0.282767	0.0657865	0.228697	1522.59	-0.268091	0.0916217	0.207473	591.799	-0.0332847	0.870564	0.998654	582.054	-0.142055	0.309343	0.680106	564.954	-0.295835	0.0568978	0.276972	1821.48	0.13372	0.154873	0.405311	1344.44	-0.431457	0.000246833	0.00124786	590.612	-0.245403	0.197328
ENSG00000143006.7	DMRTB1	protein_coding	chr1	53459399	53467488	+	#N/A				4.47295	5.4634	0.000324008	0.00433562	5.90437	5.85253	8.02e-05	0.0012387	11.3029	6.83519	1.75e-07	5.32e-06	9.49345	6.58017	1.49e-06	1.65e-05	#N/A				#N/A				#N/A				2.08962	4.55683	0.00816476	0.0491861	2.08915	4.50666	0.0178414	0.0502632	#N/A
ENSG00000174332.5	GLIS1	protein_coding	chr1	53506237	53738106	-	4.60684	0.107221	0.913977	0.999659	6.0382	-0.984334	0.310243	0.603417	7.54849	-0.49517	0.558398	0.770463	62.0058	0.211517	0.460304	0.727013	44.1355	1.01646	0.0146178	0.0491721	5.07902	0.429786	0.699137	0.998654	#N/A				11.4719	0.929592	0.161857	0.477987	47.41	-0.28687	0.36528	0.660511	36.0223	0.736954	0.105726	0.212962	7.1381	1.05225	0.224225
ENSG00000058804.12	NDC1	protein_coding	chr1	53765478	53838463	-	2436.04	-0.0135712	0.924155	0.999659	2023.69	-0.514932	1.29e-06	4.35e-05	1595.06	-0.719603	6.03e-06	0.000144835	1895.1	-0.316643	0.000950724	0.00920611	1597.61	-0.986152	3.05e-19	2.34e-17	2549.8	0.173881	0.340444	0.998654	1949.08	-0.184417	0.0369909	0.250346	1604.38	-0.283952	0.0197089	0.144877	1831.47	-0.116769	0.0762749	0.256845	1503.39	-0.929824	2.27e-20	1.43e-18	2476.83	-0.102406	0.440986
ENSG00000058799.15	YIPF1	protein_coding	chr1	53851719	53889798	-	385.746	-0.00110085	0.995056	0.999659	638.998	0.145055	0.231928	0.512153	725.661	0.166103	0.35925	0.604623	578.525	0.342214	0.00349712	0.0261432	737.205	0.480397	0.000211774	0.00135756	410.944	0.232125	0.339978	0.998654	547.246	0.0985211	0.374054	0.726412	668.374	0.265873	0.0512145	0.260139	503.794	0.236682	0.0190614	0.0941372	696.01	0.520058	1.23e-06	1.08e-05	403.279	-0.00833313	0.960645
ENSG00000211452.11	DIO1	protein_coding	chr1	53891239	53911086	+	#N/A				#N/A				#N/A				4.36485	-0.299163	0.763561	0.90603	2.33472	1.00605	0.515114	0.692604	#N/A				#N/A				#N/A				2.82729	-1.72682	0.169144	0.42873	2.03957	0.822374	0.611525	0.754585	#N/A
ENSG00000081870.12	HSPB11	protein_coding	chr1	53916574	53945699	-	756.446	-0.0906496	0.604784	0.999659	820.307	0.237563	0.0426372	0.171949	744.219	0.291073	0.0687584	0.212575	514.931	0.207432	0.105166	0.313253	603.309	0.415987	0.0013621	0.00675982	806.625	0.152658	0.431965	0.998654	716.584	0.245175	0.0284037	0.217669	708.108	0.467692	0.000545636	0.0115	467.15	0.208324	0.044446	0.175473	590.712	0.543485	1.13e-05	7.99e-05	864.564	0.156769	0.349557
ENSG00000116212.15	LRRC42	protein_coding	chr1	53946085	53968168	+	1506.73	-0.0797725	0.604996	0.999659	1734.62	0.00989348	0.926782	0.974632	1697.41	0.0238095	0.866604	0.944682	1759.52	0.0377386	0.698712	0.875388	1875.26	-0.0391879	0.692474	0.823829	1569.24	0.0978634	0.612282	0.998654	1530.55	0.0466242	0.612791	0.8673	1506.74	0.0231296	0.826449	0.947459	1638.35	0.112468	0.0878689	0.282055	1729.9	-0.0592891	0.5126	0.674388	1574.01	-0.0889364	0.536408
ENSG00000203985.11	LDLRAD1	protein_coding	chr1	54007298	54018186	-	4.1075	0.412919	0.696259	0.999659	3.86743	-0.455623	0.695021	0.874875	7.40709	-0.161538	0.855224	0.940105	8.03067	0.175376	0.813474	0.92974	5.38877	0.167237	0.864501	0.92945	4.64167	0.779649	0.462339	0.998654	#N/A				8.0406	0.387686	0.620886	0.862998	7.19603	0.136396	0.862724	0.955145	6.58283	0.861799	0.33915	0.509193	#N/A
ENSG00000116209.12	TMEM59	protein_coding	chr1	54026681	54053504	-	2319.16	-0.240157	0.11103	0.999659	5174.14	0.225687	0.0375807	0.157721	5867.75	0.361468	0.0291018	0.117537	3722.95	0.519409	2.11e-06	4.76e-05	4626.21	0.907094	5.6e-12	1.77e-10	2565.14	0.119176	0.54376	0.998654	4581.71	0.268666	0.00633143	0.0938646	5808.71	0.630154	7.08e-07	4.73e-05	3029.49	0.244583	0.000463666	0.00484722	3591.18	0.488404	8.18e-09	1.11e-07	2539.1	-0.105714	0.457049
ENSG00000116205.14	TCEANC2	protein_coding	chr1	54053584	54112519	+	251.463	0.0730824	0.68004	0.999659	223.868	-0.0425581	0.794449	0.923198	196.057	-0.103533	0.671305	0.844027	288.77	-0.309247	0.0309985	0.136861	243.381	-0.25478	0.132798	0.273683	247.487	0.0879158	0.653345	0.998654	193.763	-0.0598851	0.696358	0.907216	168.06	-0.206873	0.389397	0.723641	265.494	-0.260934	0.0421111	0.169253	212.94	-0.459171	0.00731761	0.0235389	245.159	-0.137062	0.457571
ENSG00000256407.2	RP11-446E24.4	protein_coding	chr1	54132686	54200073	-	76.5563	-0.0725845	0.783699	0.999659	89.3456	-0.567775	0.0254959	0.121488	65.647	-0.688089	0.0220011	0.0962295	121.715	-0.426651	0.0434192	0.173132	69.7628	-0.907228	0.00144644	0.00710627	77.5175	0.0260453	0.926235	0.998654	82.0135	-0.388256	0.114677	0.443706	68.0999	-0.163905	0.590021	0.848653	113.015	-0.339478	0.0808956	0.266864	63.8552	-0.949754	0.00161255	0.00636102	79.202	-0.109978	0.682066
ENSG00000157211.11	CDCP2	protein_coding	chr1	54132968	54153770	-	2.45043	1.26507	0.448709	0.999659	#N/A				#N/A				2.2925	-1.45922	0.294022	0.576626	#N/A				#N/A				#N/A				#N/A				2.65847	-0.477089	0.707755	0.888963	#N/A				#N/A
ENSG00000215883.11	CYB5RL	protein_coding	chr1	54169651	54200036	-	280.232	0.118289	0.498066	0.999659	244.344	-0.360785	0.0216513	0.107725	186.818	-0.285917	0.158366	0.367082	466.624	-0.50043	0.000185446	0.00236808	301.67	-0.773135	3.03e-05	0.000245245	263.964	0.010377	0.956496	0.998654	202.668	-0.527377	0.000733854	0.0241834	161.679	-0.370214	0.0814398	0.333755	437.654	-0.382483	0.000747646	0.00722211	280.607	-0.762896	6.18e-06	4.63e-05	300.191	0.179855	0.272344
ENSG00000116221.15	MRPL37	protein_coding	chr1	54184041	54225464	+	3672.11	-0.180767	0.219831	0.999659	3133.66	-0.3051	0.00161522	0.0153161	2637.23	-0.532433	0.000242208	0.00300995	2279.22	-0.192483	0.0378505	0.157103	2767.08	-0.42732	0.000275092	0.00170687	3797.76	-0.0172034	0.925146	0.998654	2950.45	-0.0651143	0.417748	0.75767	2625.76	-0.15709	0.131134	0.428648	2211.76	0.00947539	0.876102	0.959772	2695.22	-0.272038	0.00108032	0.00452757	3737.89	-0.271765	0.0437745
ENSG00000157216.16	SSBP3	protein_coding	chr1	54225433	54413479	-	1271.88	0.155889	0.400196	0.999659	840.015	0.170107	0.254265	0.539702	890.282	0.837415	6.52e-06	0.000154768	2012.5	0.394717	0.00476515	0.0336763	2181.4	0.768005	3.44e-12	1.13e-10	1085.31	-0.24633	0.259609	0.998654	724.5	0.143993	0.2145	0.588061	711.195	0.590143	8.03e-05	0.00256727	1740.14	0.271636	1.78e-05	0.000302517	2056.53	0.801282	1.65e-20	1.06e-18	1308.57	0.105921	0.543699
ENSG00000162390.18	ACOT11	protein_coding	chr1	54542257	54639192	+	712.741	-0.173301	0.348258	0.999659	614.196	-0.0920363	0.475292	0.739461	589.145	0.216448	0.211252	0.440089	1125.44	0.00095911	0.992979	0.996928	1068.88	0.27302	0.0111997	0.0395461	687.664	-0.217901	0.29438	0.998654	583.061	0.154013	0.141733	0.490364	546.456	0.330525	0.0228471	0.15993	1071.96	0.141343	0.0589317	0.213843	1088.72	0.509228	9.37e-07	8.47e-06	684.142	-0.456381	0.00908895
ENSG00000162391.12	FAM151A	protein_coding	chr1	54609181	54623556	-	309.148	-0.103406	0.560743	0.999659	248.368	0.0579369	0.713965	0.885099	229.844	0.502577	0.0382063	0.14132	424.913	-0.0829198	0.535734	0.780415	487.676	0.478311	0.000186567	0.00121757	303.53	-0.0944697	0.633907	0.998654	222.448	0.136688	0.358154	0.717127	210.07	0.56984	0.00765594	0.0778575	430.904	0.233712	0.0273564	0.123214	506.376	0.745473	7.06e-10	1.14e-08	301.528	-0.326395	0.0549441
ENSG00000184313.20	MROH7	protein_coding	chr1	54641754	54710266	+	1.56006	4.02573	0.0337353	0.999659	#N/A				#N/A				35.8997	-0.547554	0.172822	0.424733	7.99532	0.289541	0.735113	0.852635	#N/A				#N/A				#N/A				31.6704	-0.637823	0.0723043	0.247092	8.44304	0.625287	0.482595	0.648838	#N/A
ENSG00000271723.5	MROH7-TTC4	protein_coding	chr1	54641786	54742308	+	847.82	-0.079457	0.628928	0.999659	840.18	0.0124458	0.909041	0.9677	722.408	-0.220853	0.190098	0.412653	727.621	-0.191825	0.0952176	0.294296	742.137	-0.172595	0.131497	0.271855	887.507	0.11274	0.554675	0.998654	745.887	0.0673152	0.505032	0.810194	692.609	0.0097023	0.93699	0.982089	695.599	-0.0335387	0.711742	0.890919	714.244	-0.0643072	0.533058	0.692297	937.656	0.0768054	0.612765
ENSG00000243725.7	TTC4	protein_coding	chr1	54715861	54742657	+	853.933	-0.0888472	0.588479	0.999659	847.499	0.0208554	0.84811	0.945257	727.942	-0.220927	0.190483	0.413302	706.965	-0.177418	0.13013	0.357707	744.549	-0.175347	0.125719	0.262769	895.319	0.108344	0.568471	0.998654	750.732	0.0693661	0.493486	0.801977	698.186	0.0107844	0.929294	0.980138	675.695	-0.0207169	0.819316	0.93858	714.046	-0.0776904	0.4545	0.623196	947.92	0.0783261	0.606899
ENSG00000162396.6	PARS2	protein_coding	chr1	54756898	54764523	-	288.703	-0.115286	0.56601	0.999659	286.275	-0.292399	0.0581171	0.212553	260.524	-0.487435	0.0148755	0.0725974	245.974	-0.489658	0.00144168	0.0129712	240.811	-0.671028	0.000201123	0.00129762	299.406	0.053966	0.791826	0.998654	276.66	0.0224184	0.869659	0.967105	271.412	0.015804	0.923119	0.978299	247.964	-0.140913	0.288459	0.582776	253.301	-0.241671	0.142489	0.267773	341.013	0.225465	0.186811
ENSG00000006555.11	TTC22	protein_coding	chr1	54779712	54801323	-	36.3704	0.314689	0.466731	0.999659	86.5714	0.192754	0.44258	0.716255	77.4135	0.740295	0.0122143	0.0631724	230.949	0.760336	1.65e-05	0.000288059	202.856	0.69998	0.000137762	0.000933242	39.2141	0.567086	0.167646	0.998654	85.769	0.522905	0.038925	0.25721	84.1781	1.1837	3.15e-05	0.00117144	216.62	0.843557	5.12e-07	1.29e-05	182.854	0.635583	0.00142983	0.00573369	57.4899	1.26155	0.000190548
ENSG00000162398.12	LEXM	protein_coding	chr1	54806063	54842252	+	#N/A				1.65103	0.288709	0.880973	0.958508	#N/A				4.09154	-0.945773	0.40716	0.683756	1.87875	0.432009	0.828869	0.908819	#N/A				#N/A				#N/A				3.11639	-1.76	0.483507	0.757086	#N/A				#N/A
ENSG00000116133.13	DHCR24	protein_coding	chr1	54849627	54887195	-	4326.35	-0.061497	0.684497	0.999659	6208.76	-0.148209	0.140439	0.379996	5463.42	0.110329	0.456925	0.694081	8105.95	-0.151137	0.0587316	0.211615	9068.95	-0.505636	1.36e-08	2.35e-07	4535.66	0.133367	0.466744	0.998654	5286.18	-0.21733	0.0254659	0.20582	4405.45	-0.170853	0.169691	0.489928	8023.42	0.105058	0.0974159	0.301408	8386.57	-0.520463	7.91e-07	7.27e-06	4347.22	-0.188131	0.184048
ENSG00000143001.5	TMEM61	protein_coding	chr1	54980628	54992288	+	110.426	-0.267803	0.245908	0.999659	121.852	0.506031	0.0224835	0.110815	166.231	-0.108262	0.650053	0.830009	128.87	0.0789372	0.700212	0.876291	172.07	0.73333	0.000858461	0.00452793	106.321	-0.32027	0.186602	0.998654	101.411	0.395981	0.0606866	0.325228	152.351	-0.0158825	0.942813	0.984068	109.385	-0.113271	0.568101	0.812621	157.11	0.698402	0.000164712	0.000872448	114.136	-0.311497	0.193307
ENSG00000162399.9	BSND	protein_coding	chr1	54998933	55017172	+	#N/A				2.40788	4.56135	0.00781336	0.0509622	3.76543	5.19537	0.0011709	0.0107182	2.87794	4.86696	0.00244154	0.0197637	2.01962	4.34481	0.0262974	0.0788669	#N/A				#N/A				#N/A				#N/A				#N/A				#N/A
ENSG00000169174.11	PCSK9	protein_coding	chr1	55039447	55064852	+	1533.63	0.136937	0.448079	0.999659	587.454	-0.427841	0.00125549	0.0125691	523.18	-0.507236	0.00966083	0.0534268	1299.03	-0.249399	0.0339294	0.145981	827.237	-0.82779	4.53e-08	7.02e-07	1372.33	-0.121649	0.515899	0.998654	486.059	-0.606362	8.91e-07	0.000173688	442.474	-0.685945	0.000218027	0.00573939	1172.22	-0.2633	0.000425694	0.0045099	729.679	-1.0375	5.4e-12	1.22e-10	1463.21	-0.133307	0.391753
ENSG00000162402.14	USP24	protein_coding	chr1	55066359	55215364	-	1129.3	0.108716	0.51853	0.999659	694.636	-0.16573	0.175238	0.435952	676.782	0.151884	0.411291	0.654107	1861.52	-0.183578	0.0486034	0.186315	1110.15	-0.367741	0.000452979	0.00261846	1003.78	-0.172538	0.410904	0.998654	594.654	-0.217583	0.0469924	0.285155	543.266	-0.140261	0.295008	0.63826	1683.83	-0.189711	0.00289437	0.0219039	1025.8	-0.38375	0.00014875	0.000798305	1143.31	0.0120239	0.938496
ENSG00000284686.1	RP1-158P9.3	protein_coding	chr1	56173433	56524495	-	19.2862	-0.321422	0.533189	0.999659	29.6982	-0.450385	0.28033	0.570364	30.31	-0.337073	0.492015	0.722036	38.9806	-0.181134	0.594773	0.819778	30.4086	-0.42856	0.357004	0.547378	23.3099	0.29485	0.622603	0.998654	28.2682	-0.15834	0.690517	0.904679	31.6796	0.148751	0.745021	0.917791	44.3253	0.44694	0.136413	0.374429	28.7054	-0.369773	0.37906	0.551327	26.1688	0.419036	0.377114
ENSG00000162407.9	PLPP3	protein_coding	chr1	56494761	56645301	-	107.955	-0.0794958	0.753748	0.999659	113.614	-0.123344	0.58951	0.8148	124.216	-0.19821	0.452569	0.690363	146.797	-0.173623	0.393941	0.672862	106.059	-0.0721935	0.786305	0.884299	133.178	0.54141	0.140685	0.998654	111.68	0.222342	0.314001	0.682828	129.867	0.268121	0.290128	0.633487	179.419	0.625669	0.00030913	0.00343918	103.458	0.0747303	0.756641	0.859876	137.963	0.461457	0.0594742
ENSG00000162409.11	PRKAA2	protein_coding	chr1	56645314	56715335	+	286.057	0.217497	0.200494	0.999659	258.894	0.167776	0.287323	0.578011	246.277	0.0960789	0.607146	0.802046	270.545	0.168677	0.292332	0.575267	170.832	-0.0373628	0.854671	0.923859	263.098	0.0455718	0.811625	0.998654	228.586	0.205702	0.180332	0.543059	231.434	0.248996	0.150689	0.461015	261.376	0.338056	0.00829995	0.0498544	174.321	0.227517	0.245178	0.402937	298.796	0.209171	0.222484
ENSG00000187889.13	FYB2	protein_coding	chr1	56718789	56819696	-	#N/A				#N/A				#N/A				#N/A				#N/A				#N/A				#N/A				#N/A				#N/A				#N/A				#N/A
ENSG00000157131.11	C8A	protein_coding	chr1	56854797	56918223	+	#N/A				#N/A				#N/A				#N/A				#N/A				#N/A				#N/A				#N/A				#N/A				#N/A				#N/A
ENSG00000021852.13	C8B	protein_coding	chr1	56929207	56966140	-	#N/A				#N/A				#N/A				#N/A				#N/A				#N/A				#N/A				#N/A				#N/A				#N/A				#N/A
ENSG00000173406.16	DAB1	protein_coding	chr1	56994778	58546734	-	186.712	0.142941	0.550087	0.999659	176.088	0.133673	0.455558	0.724604	168.384	-0.300998	0.183208	0.403227	127.979	-0.465334	0.0263536	0.121944	128.374	-0.193453	0.377728	0.568954	199.207	0.370094	0.0772018	0.998654	148.849	0.0492238	0.781526	0.938051	151.974	-0.247872	0.241358	0.580305	116.817	-0.443869	0.0225441	0.106467	133.97	0.149443	0.467814	0.635058	230.149	0.560073	0.000943752
ENSG00000162600.12	OMA1	protein_coding	chr1	58415384	58546802	-	518.631	0.0148791	0.936641	0.999659	461.841	0.122539	0.366851	0.656704	470.877	-0.429649	0.0165332	0.0781799	351.122	-0.500059	0.000265907	0.00318875	327.317	-0.441672	0.00490312	0.0199021	556.428	0.266763	0.123499	0.998654	392.764	0.0559431	0.643843	0.880671	427.679	-0.352986	0.0222182	0.156828	333.024	-0.350179	0.00257594	0.0198322	341.674	-0.0663854	0.64384	0.779745	623.712	0.386777	0.00798594
ENSG00000184292.7	TACSTD2	protein_coding	chr1	58575433	58577252	-	20.8483	-0.687754	0.325019	0.999659	98.6	0.0507841	0.963753	0.987033	289.151	0.102807	0.927267	0.970364	112.838	0.516982	0.602494	0.824686	142.407	-0.0770258	0.942497	0.970512	32.7042	0.679461	0.0809519	0.998654	155.343	1.42466	0.00165143	0.0408646	691.996	2.19929	1.2e-08	1.3e-06	442.189	3.253	2.69e-36	9.32e-34	626.463	3.04061	2.2e-11	4.5e-10	41.2585	1.04689	0.00466075
ENSG00000162601.11	MYSM1	protein_coding	chr1	58643440	58700077	-	491.408	0.184857	0.336091	0.999659	331.443	0.0813294	0.614732	0.829345	341.791	0.18593	0.368834	0.614094	796.351	-0.103383	0.393861	0.672768	368.677	-0.270578	0.111947	0.241285	470.218	0.122604	0.539451	0.998654	268.568	-0.126657	0.353405	0.713348	268.897	-0.162143	0.384911	0.720539	723.968	-0.0937883	0.285249	0.57998	319.578	-0.500033	0.00183963	0.00713467	447.949	-0.219256	0.206647
ENSG00000177606.8	JUN	protein_coding	chr1	58776845	58784048	-	463.367	0.130933	0.497788	0.999659	702.46	-0.384426	0.240907	0.523225	595.772	0.811421	0.00120086	0.0109088	729.585	-0.0397438	0.732675	0.892682	1109.08	0.11451	0.441189	0.629829	351.69	-0.678536	0.00739738	0.998654	604.186	-0.424186	0.000927323	0.0281246	433.705	0.329284	0.058542	0.28074	847.242	0.614598	5.56e-10	2.53e-08	1130.92	0.364246	0.00632058	0.0207551	378.419	-0.659082	0.0211679
ENSG00000172456.18	FGGY	protein_coding	chr1	59296638	59810647	+	126.169	-0.368338	0.15738	0.999659	149.048	0.013656	0.950583	0.983465	147.923	-0.103838	0.650047	0.830009	102.501	-0.367419	0.087707	0.278453	109.388	-0.230428	0.372983	0.564555	148.419	0.181032	0.41999	0.998654	135.585	0.135472	0.499821	0.806243	134.916	-0.0226758	0.9165	0.977186	105.717	0.0263682	0.891612	0.965126	115.61	0.14612	0.498822	0.662977	153.802	0.0920025	0.650176
ENSG00000134709.12	HOOK1	protein_coding	chr1	59814786	59876322	+	594.328	0.0565699	0.752214	0.999659	448.839	0.228043	0.129723	0.361018	456.463	0.51796	0.00425914	0.0292288	1242.56	-0.215349	0.0399487	0.162912	768.67	-0.34156	0.0026153	0.0117347	527.567	-0.233772	0.270559	0.998654	319.647	-0.366459	0.0052569	0.0844408	312.165	-0.19701	0.24588	0.585365	1102.15	-0.282702	0.00149187	0.0127466	684.325	-0.480822	4.13e-05	0.000256567	601.112	-0.0441921	0.799446
ENSG00000134716.11	CYP2J2	protein_coding	chr1	59893308	59926773	-	39.8141	0.118423	0.764031	0.999659	49.226	-0.117248	0.728611	0.892158	94.6229	0.254194	0.401734	0.645108	94.2123	-0.312004	0.212149	0.480876	92.0525	0.232531	0.428627	0.618707	34.9953	-0.186196	0.666232	0.998654	47.654	0.188141	0.519474	0.818479	98.5934	0.657807	0.00634863	0.0685587	108.587	0.379837	0.0863444	0.278697	109.287	0.8302	0.000231489	0.0011805	37.9238	-0.148194	0.694079
ENSG00000162598.13	C1orf87	protein_coding	chr1	59987269	60073770	-	4.66386	-0.321814	0.752915	0.999659	4.3607	-0.534356	0.60806	0.825463	4.94923	1.20993	0.234052	0.468272	8.92109	-0.0147322	0.983112	0.99331	11.3	0.766814	0.283763	0.470137	3.48181	-1.39761	0.250847	0.998654	#N/A				3.57028	0.776225	0.53237	0.818073	6.90317	-0.485765	0.545093	0.798189	8.02432	0.0429257	0.960719	0.980551	#N/A
ENSG00000162599.17	NFIA	protein_coding	chr1	60865259	61462788	+	355.113	0.144846	0.420135	0.999659	120.035	-0.400512	0.0845111	0.270754	103.287	-0.361975	0.188759	0.410813	348.864	-1.1704	2.55e-11	1.59e-09	248.061	-1.29715	5.37e-13	2e-11	324.829	-0.0465341	0.855681	0.998654	105.13	-0.380354	0.0958961	0.408757	95.7057	-0.229232	0.405623	0.735252	328.25	-1.00695	1.26e-14	1.1e-12	230.282	-1.3097	4.82e-14	1.46e-12	348.006	-0.0439905	0.812212
ENSG00000162604.12	TM2D1	protein_coding	chr1	61681046	61725423	-	354.942	-0.38035	0.0394304	0.999659	719.79	0.204783	0.137745	0.375426	727.063	-0.0750235	0.693813	0.858005	388.079	0.266581	0.0889067	0.280406	369.5	0.325946	0.0271763	0.081035	391.935	-0.0081186	0.96729	0.998654	629.044	0.213554	0.0839111	0.382969	748.025	0.332714	0.00648648	0.0697821	347.524	0.237544	0.0532912	0.199116	316.419	0.10552	0.461581	0.629448	389.564	-0.230444	0.169465
ENSG00000132849.21	PATJ	protein_coding	chr1	61742477	62178675	+	478.527	0.143791	0.565821	0.999659	309.568	-0.631185	3.99e-05	0.000786575	448.148	0.299917	0.159896	0.369271	1505.83	0.0390448	0.69709	0.874608	934.976	-0.213764	0.0512394	0.13432	394.167	-0.373721	0.205483	0.998654	326.147	-0.0117559	0.933073	0.983356	439.383	0.547616	0.000392474	0.00889047	1379.59	0.0704506	0.313446	0.609106	840.927	-0.316596	0.00253194	0.0094629	454.827	-0.13613	0.573314
ENSG00000240563.2	L1TD1	protein_coding	chr1	62194849	62212328	+	#N/A				#N/A				2.51382	4.61582	0.00986929	0.054262	4.40794	5.48132	0.000199716	0.00252289	4.7761	5.58798	0.000277565	0.00171974	#N/A				#N/A				#N/A				#N/A				#N/A				#N/A
ENSG00000132854.19	KANK4	protein_coding	chr1	62236165	62319434	-	#N/A				#N/A				#N/A				#N/A				#N/A				#N/A				#N/A				#N/A				#N/A				#N/A				#N/A
ENSG00000162607.13	USP1	protein_coding	chr1	62436297	62451804	+	1435.57	0.0148208	0.939094	0.999659	807.001	-0.150735	0.208801	0.481585	630.716	0.137279	0.422103	0.662968	1201.49	-0.334571	0.00338605	0.0254281	1009.74	-0.757274	5.02e-10	1.16e-08	1351.37	-0.100143	0.579944	0.998654	671.521	-0.292691	0.00563851	0.0874311	487.228	-0.274571	0.0647778	0.296657	1185.18	-0.0693856	0.407099	0.696597	908.584	-0.880536	1.6e-15	5.96e-14	1332.1	-0.357926	0.00688601
ENSG00000116641.18	DOCK7	protein_coding	chr1	62454298	62688386	-	1086.6	0.0181113	0.907928	0.999659	867.066	-0.295001	0.00618526	0.0427709	837.357	0.0029211	0.987292	0.994131	1567.51	-0.128426	0.21924	0.49059	1074.89	-0.477806	1.48e-05	0.000130038	974.155	-0.245894	0.14885	0.998654	804.435	-0.0989484	0.311786	0.680925	699.776	-0.178751	0.179041	0.503206	1387.28	-0.20143	0.00582713	0.0378584	958.908	-0.61835	7.43e-08	8.37e-07	1041.18	-0.250254	0.10369
ENSG00000132855.5	ANGPTL3	protein_coding	chr1	62597520	62606313	+	#N/A				#N/A				#N/A				#N/A				#N/A				#N/A				#N/A				#N/A				#N/A				#N/A				#N/A
ENSG00000125703.15	ATG4C	protein_coding	chr1	62784132	62865516	+	392.633	0.107668	0.544904	0.999659	334.611	0.0832687	0.586713	0.81332	307.575	-0.323745	0.128428	0.321234	280.685	-0.300285	0.0602584	0.215293	243.019	-0.18743	0.296981	0.485076	385.329	0.112863	0.574878	0.998654	285.548	0.0268343	0.841296	0.957584	294.209	-0.0897392	0.621826	0.86374	248.111	-0.384726	0.00491196	0.0333784	232.066	-0.101099	0.542648	0.70001	446.772	0.327942	0.0416315
ENSG00000187140.6	FOXD3	protein_coding	chr1	63322567	63325128	+	8.56307	-0.0581056	0.934344	0.999659	9.87993	0.851256	0.240561	0.522672	7.18364	0.825177	0.316505	0.56233	20.8002	0.358893	0.463797	0.729824	19.5813	0.127676	0.801713	0.892509	7.75117	-0.27518	0.743157	0.998654	#N/A				5.01157	0.229155	0.814195	0.94193	16.2851	-0.0369047	0.941761	0.981887	16.9353	-0.105484	0.863313	0.925307	7.41064	-0.670547	0.385879
ENSG00000088035.18	ALG6	protein_coding	chr1	63367575	63438553	+	394.553	-0.0848336	0.640083	0.999659	476.408	-0.0973282	0.459372	0.728186	451.008	-0.240853	0.249213	0.48763	377.434	-0.524274	0.00012093	0.00163066	441.497	-0.257042	0.0816601	0.190137	412.544	0.105313	0.563221	0.998654	426.974	-0.0137164	0.904678	0.97619	394.657	-0.284181	0.0972981	0.365834	350.842	-0.44094	0.000158394	0.00195856	408.295	-0.2708	0.0474067	0.112266	445.445	0.129872	0.380615
ENSG00000142856.17	ITGB3BP	protein_coding	chr1	63440770	63593721	-	1287.18	-0.19324	0.253799	0.999659	1196.2	-0.247405	0.0298146	0.134966	1052.71	-0.645621	8e-05	0.00123704	806.091	-0.127417	0.258578	0.537376	790.797	-0.368302	0.000691924	0.00376662	1400.77	0.115432	0.568789	0.998654	1160.21	0.0733956	0.412292	0.754116	1128.25	-0.0297963	0.80532	0.939229	801.836	0.140189	0.125769	0.355633	761.161	-0.252104	0.0129482	0.0382808	1359.79	-0.168782	0.277063
ENSG00000203965.13	EFCAB7	protein_coding	chr1	63523372	63572693	+	164.544	-0.0652811	0.769419	0.999659	169.581	0.0109401	0.955181	0.98502	159.823	0.18233	0.431877	0.672138	202.793	-0.191308	0.266575	0.545363	192.946	-0.218886	0.255044	0.43692	180.361	0.24892	0.293653	0.998654	156.035	0.162339	0.341957	0.705848	136.27	0.0714813	0.77032	0.92705	194.96	-0.0152923	0.920891	0.976311	171.004	-0.370299	0.0488978	0.115149	175.722	-0.0117635	0.955933
ENSG00000079739.17	PGM1	protein_coding	chr1	63593411	63660245	+	1928.13	-0.19357	0.238886	0.999659	2380.8	-0.0879101	0.411653	0.694487	2279.44	-0.425712	0.0053602	0.0346556	1818.59	-0.0231158	0.810766	0.928091	2013.65	-0.0735711	0.502021	0.682021	2077.93	0.0882362	0.655027	0.998654	2178.8	0.0563581	0.470232	0.791714	2131.83	-0.255696	0.0142483	0.118383	1641.78	-0.0344744	0.619139	0.843853	1866.01	-0.0784521	0.50387	0.667022	1942.48	-0.318363	0.0283973
ENSG00000185483.12	ROR1	protein_coding	chr1	63774017	64181498	+	86.5332	0.60632	0.025301	0.999659	47.9873	-0.0762966	0.815868	0.932366	60.4699	0.259924	0.48132	0.713717	78.2607	-0.193395	0.442921	0.713481	55.6621	0.0288178	0.933703	0.965403	72.692	0.222189	0.534267	0.998654	39.0774	-0.277425	0.41567	0.756463	40.994	-0.571684	0.116067	0.402229	60.8573	-0.710393	0.00576428	0.0375368	43.4227	-0.492917	0.223669	0.376811	96.4474	0.751804	0.00601414
ENSG00000177414.14	UBE2U	protein_coding	chr1	64203623	64267368	+	#N/A				#N/A				#N/A				#N/A				#N/A				#N/A				#N/A				#N/A				#N/A				#N/A				#N/A
ENSG00000158966.16	CACHD1	protein_coding	chr1	64470129	64693058	+	201.017	-0.033159	0.898235	0.999659	102.535	-0.32763	0.172843	0.432595	99.4573	0.391738	0.183588	0.403633	558.716	0.209559	0.0886979	0.280015	292.373	0.144397	0.335672	0.526352	166.388	-0.572458	0.0557902	0.998654	94.6844	-0.144515	0.518776	0.818173	75.2245	-0.0486348	0.855377	0.957961	432.286	-0.248389	0.0212883	0.102038	224.421	-0.431081	0.00890562	0.0278002	206.005	-0.0978353	0.69552
ENSG00000162437.14	RAVER2	protein_coding	chr1	64745095	64833232	+	942.5	0.143351	0.297183	0.999659	827.942	0.179517	0.122286	0.346814	808.274	0.288337	0.0531802	0.178983	1320.69	-0.0918513	0.348021	0.632031	1120.94	-0.0555778	0.607936	0.764735	898.472	0.0694792	0.657194	0.998654	664.953	-0.0481876	0.674327	0.894934	656.845	0.0467897	0.721097	0.908016	1171.39	-0.157206	0.0244383	0.113132	982.492	-0.232807	0.0212475	0.0582412	997.52	0.170968	0.178491
ENSG00000162434.13	JAK1	protein_coding	chr1	64833229	65067754	-	1344.58	0.137128	0.516316	0.999659	1254.39	-0.328394	0.0145344	0.0810446	1344.12	0.201577	0.310756	0.556387	3437.14	0.0698993	0.445857	0.716418	2595.59	-0.116127	0.286173	0.472998	1147.85	-0.265974	0.272672	0.998654	1185.32	-0.0740391	0.46045	0.785967	1169.1	0.143809	0.260522	0.603681	3014.57	-0.0237037	0.699355	0.885047	2388.46	-0.143654	0.12952	0.248572	1297.33	-0.0982302	0.63197
ENSG00000162433.15	AK4	protein_coding	chr1	65147549	65232145	+	2389.14	-0.0148838	0.931736	0.999659	1259.97	-0.234137	0.0298408	0.135029	1148.97	-0.76598	8.04e-07	2.58e-05	838.468	-0.657111	7.56e-10	3.63e-08	903.807	-0.708527	2.96e-11	8.37e-10	2535.74	0.210061	0.249403	0.998654	1182.44	-0.00901941	0.926703	0.981848	1212.05	-0.172632	0.217349	0.552119	870.229	-0.203355	0.0426455	0.170737	940.734	-0.313448	0.00393342	0.0137891	2562.85	0.0519363	0.75707
ENSG00000116675.16	DNAJC6	protein_coding	chr1	65248219	65415871	+	289.511	0.128843	0.46609	0.999659	402.484	0.62002	9.82e-06	0.000245794	463.827	1.34466	5.58e-14	8.61e-12	912.689	0.784134	2.1e-14	2.07e-12	683.177	0.849355	5.93e-10	1.34e-08	266.585	-0.0463484	0.818052	0.998654	262.947	-0.145765	0.311525	0.680925	254.256	0.24348	0.174032	0.496039	717.764	0.445653	1.12e-07	3.27e-06	472.775	0.122689	0.359144	0.530734	313.815	0.219983	0.212526
ENSG00000213625.9	LEPROT	protein_coding	chr1	65420587	65436007	+	616.076	-0.10508	0.521041	0.999659	1038.24	0.162153	0.140079	0.379413	1118.55	0.255374	0.184928	0.405618	992.25	0.265054	0.0153775	0.082062	1016.05	0.481554	4.3e-06	4.23e-05	683.28	0.246044	0.275043	0.998654	902.969	0.15839	0.223739	0.597214	997.114	0.267186	0.0670548	0.301894	880.126	0.207864	0.0285245	0.12696	881.03	0.308103	0.0100732	0.0309214	644.367	-0.11052	0.471538
ENSG00000116678.20	LEPR	protein_coding	chr1	65420652	65641559	+	338.049	-0.36146	0.0786992	0.999659	613.611	0.0651425	0.585956	0.812995	627.266	-0.116839	0.527323	0.747422	507.024	0.167737	0.248077	0.526711	360.448	-0.0920495	0.542917	0.714466	358.944	-0.108728	0.674823	0.998654	547.453	0.133567	0.255483	0.632755	580.491	0.00654076	0.96555	0.992922	412.745	-0.143106	0.176422	0.440256	284.834	-0.623364	2.07e-05	0.000137967	334.878	-0.556052	0.00297808
ENSG00000184588.18	PDE4B	protein_coding	chr1	65792514	66374579	+	4261.42	-0.111352	0.418881	0.999659	1727.92	-0.595286	3.65e-08	2.02e-06	1428.37	-0.915613	1.97e-06	5.64e-05	2910.7	-0.715578	0.0228264	0.110101	2454.77	-0.909953	0.00494352	0.0200404	4251.38	-0.0555613	0.796514	0.998654	1666.63	-0.250438	0.0153587	0.155982	1495.45	-0.31495	0.019241	0.143041	2850.75	-0.437023	0.0127535	0.0698985	2377.05	-0.742558	0.00132158	0.00535876	4456.27	-0.117608	0.358692
ENSG00000118473.23	SGIP1	protein_coding	chr1	66533267	66751139	+	8.37767	-1.35162	0.0927562	0.999659	3.67835	-0.32062	0.781551	0.918003	3.91967	-0.183654	0.883659	0.952647	6.47958	0.703246	0.426608	0.699809	6.25462	-0.147564	0.881042	0.937893	10.7316	-0.305244	0.660585	0.998654	#N/A				3.88261	0.148534	0.90513	0.973336	8.59858	1.51066	0.0311943	0.135545	10.1397	1.21602	0.0861434	0.181097	9.80488	-0.880774	0.195607
ENSG00000152760.10	DYNLT5	protein_coding	chr1	66752459	66779047	+	#N/A				#N/A				#N/A				#N/A				#N/A				#N/A				#N/A				#N/A				#N/A				#N/A				#N/A
ENSG00000172410.5	INSL5	protein_coding	chr1	66797740	66801276	-	#N/A				#N/A				#N/A				#N/A				#N/A				#N/A				#N/A				#N/A				#N/A				#N/A				#N/A
ENSG00000152763.17	DNAI4	protein_coding	chr1	66812885	66924856	-	42.5086	-0.291274	0.414016	0.999659	48.1226	-0.673596	0.0359688	0.15331	54.411	-0.318378	0.415548	0.657512	72.2034	-0.583603	0.0274202	0.125254	61.0998	0.204141	0.517164	0.694103	43.1412	-0.180974	0.645982	0.998654	48.1937	-0.196663	0.51339	0.815653	54.4214	0.0504921	0.888018	0.968543	79.5976	0.0377821	0.867769	0.956963	61.5861	0.432073	0.155083	0.285355	53.2999	0.229701	0.491832
ENSG00000198160.15	MIER1	protein_coding	chr1	66924895	66988619	+	1252.34	-0.147964	0.318804	0.999659	1431.14	0.292402	0.0213696	0.106969	1431.79	0.218145	0.133836	0.32981	1508.75	0.0582051	0.579144	0.809825	1294.34	0.0534996	0.591769	0.752673	1339.13	0.108077	0.556979	0.998654	1186.42	0.160377	0.0831349	0.382138	1285.18	0.247445	0.0312457	0.19482	1379.75	0.0839876	0.250137	0.538573	1179.58	0.000655734	0.994795	0.997583	1321.46	-0.126996	0.311358
ENSG00000116704.8	SLC35D1	protein_coding	chr1	66999350	67054148	-	439.454	-0.134882	0.46537	0.999659	826.363	-0.0935809	0.497246	0.756199	741.485	-0.427981	0.0159477	0.0761673	773.692	-0.259572	0.0253336	0.118596	629.296	-0.746402	2.15e-08	3.58e-07	478.053	0.167659	0.408839	0.998654	757.476	0.0560552	0.564436	0.84251	671.685	-0.359534	0.0111153	0.101505	717.064	-0.187438	0.0394551	0.16136	576.165	-0.802924	1.15e-11	2.46e-10	447.738	-0.220679	0.141677
ENSG00000203963.12	C1orf141	protein_coding	chr1	67092165	67231853	-	#N/A				#N/A				#N/A				#N/A				#N/A				#N/A				#N/A				#N/A				2.32905	2.63611	0.0843421	0.274264	#N/A				#N/A
ENSG00000162594.16	IL23R	protein_coding	chr1	67138907	67259979	+	#N/A				141.55	0.448546	0.033534	0.145714	148.147	1.02002	6.03e-06	0.000144835	165.708	0.0473606	0.790702	0.918028	102.324	-0.153436	0.601229	0.759743	#N/A				116.642	0.31145	0.13563	0.482199	107.758	0.566556	0.0179864	0.137214	147.846	0.00911403	0.956826	0.987301	89.8304	-0.318169	0.205271	0.353393	#N/A
ENSG00000081985.13	IL12RB2	protein_coding	chr1	67307364	67398724	+	#N/A				#N/A				#N/A				49.4855	0.90267	0.00612744	0.0408738	11.746	-0.0848689	0.905993	0.951062	#N/A				#N/A				#N/A				39.5949	0.60804	0.0742176	0.251781	13.6381	0.541201	0.42812	0.599403	#N/A
ENSG00000142864.15	SERBP1	protein_coding	chr1	67407810	67430415	-	15255	-0.0239992	0.845334	0.999659	9454.57	0.0945919	0.278155	0.567866	8689.25	-0.113946	0.396152	0.640088	8823.99	-0.226193	0.00693724	0.0449575	8892.88	-0.388414	2.63e-06	2.73e-05	15232	0.0328847	0.808374	0.998654	7695.72	-0.0996729	0.194603	0.562704	7247.63	-0.308687	0.00285443	0.0386052	8320.03	-0.106094	0.0371845	0.154751	8535.43	-0.28195	7.21e-05	0.00042182	15897	-0.0398865	0.704775
ENSG00000116717.13	GADD45A	protein_coding	chr1	67685201	67688334	+	2533.06	-0.199781	0.373176	0.999659	855.529	0.00949007	0.94482	0.980744	1030.2	-0.118991	0.526841	0.747342	1060.8	0.158451	0.180192	0.435687	976.679	0.315484	0.00862339	0.0319035	2400.34	-0.302714	0.0864494	0.998654	731.484	-0.0420316	0.6899	0.904533	888.457	-0.209057	0.145946	0.452823	1009.93	0.288321	0.000274373	0.00312649	960.099	0.459057	3.34e-06	2.65e-05	2143.39	-0.969469	9.62e-13
ENSG00000172380.6	GNG12	protein_coding	chr1	67701475	67833467	-	3274.69	-0.189449	0.259447	0.999659	4087.69	0.119058	0.307858	0.60091	3812.05	-0.270846	0.076394	0.227795	2757.36	-0.154883	0.139942	0.373825	2684.13	-0.305254	0.000601251	0.00333192	3557.3	0.114454	0.59132	0.998654	3635.3	0.176579	0.0156856	0.157345	3565.77	-0.108976	0.304171	0.647441	2511.72	-0.13972	0.0169308	0.0864966	2464.97	-0.341477	0.000431716	0.00203248	3234.26	-0.378677	0.00565289
ENSG00000162595.7	DIRAS3	protein_coding	chr1	68045886	68051631	-	74.7582	-0.218806	0.439476	0.999659	139.575	-0.245278	0.249472	0.534143	181.141	-0.434225	0.0594289	0.192251	141.05	-0.241526	0.233652	0.509332	187.132	0.439791	0.0273519	0.0814225	70.6675	-0.331647	0.375427	0.998654	130.883	-0.0218379	0.916926	0.97968	170.681	-0.236601	0.281706	0.625115	130.119	-0.190652	0.325307	0.620893	164.703	0.306791	0.105918	0.213313	69.0074	-0.650435	0.030557
ENSG00000116729.14	WLS	protein_coding	chr1	68098473	68233120	-	1503.58	-0.14348	0.389362	0.999659	1819.05	0.00907051	0.924957	0.974005	1963.47	0.0495807	0.724473	0.873065	1699.92	0.0117189	0.901045	0.963385	1919.77	0.276551	0.0147807	0.0495996	1625.19	0.142165	0.483962	0.998654	1638.09	0.103977	0.254936	0.632182	1793.21	0.129264	0.281416	0.624941	1667.06	0.230935	0.000601603	0.00601341	1895.81	0.434638	3.28e-07	3.25e-06	1546.35	-0.200716	0.178919
ENSG00000116745.7	RPE65	protein_coding	chr1	68428822	68449954	-	155.556	-0.0585647	0.841356	0.999659	60.7545	-0.312953	0.46447	0.731722	70.2535	-0.163414	0.675748	0.847006	148.62	0.0183756	0.971691	0.990336	97.4658	0.309315	0.268219	0.452486	131.284	-0.535772	0.0787321	0.998654	64.3772	0.263322	0.341146	0.705311	68.3813	0.102463	0.713499	0.905741	121.723	-0.285752	0.129246	0.361624	80.758	-0.0207441	0.941227	0.971088	124.39	-1.01243	0.000233129
ENSG00000024526.17	DEPDC1	protein_coding	chr1	68474152	68497221	-	2591.65	0.0586054	0.725426	0.999659	1269.63	-0.415589	0.000154254	0.00234132	817.577	-0.626739	0.000171508	0.00228429	1738.67	-0.034543	0.752081	0.901712	1053.64	-1.19125	7.29e-19	5.32e-17	2522.29	0.0417567	0.807901	0.998654	1173.72	-0.221126	0.0160561	0.159253	809.888	-0.254744	0.0719095	0.313344	1542.31	-0.0975455	0.159192	0.412602	972.419	-1.22121	9.4e-25	8.56e-23	2422.02	-0.28503	0.0313468
ENSG00000033122.21	LRRC7	protein_coding	chr1	69567922	70151945	+	9.36622	-0.945503	0.200959	0.999659	1.73125	1.10776	0.507159	0.763295	3.50444	0.773826	0.507128	0.733845	8.71536	0.0871486	0.901218	0.963429	7.47056	0.357943	0.670202	0.808906	9.08471	-0.971492	0.19372	0.998654	#N/A				2.99854	0.680877	0.584865	0.846949	8.55012	0.307264	0.644737	0.857266	5.87683	-0.0972315	0.912883	0.954249	9.45251	-1.09634	0.137731
ENSG00000066557.6	LRRC40	protein_coding	chr1	70144805	70205579	-	730.254	-0.13903	0.392574	0.999659	606.553	0.0970507	0.485278	0.747131	584.375	-0.0497314	0.771562	0.89768	519.602	-0.0264057	0.836506	0.938787	540.646	0.0358905	0.805348	0.894737	784.063	0.127151	0.543417	0.998654	517.225	0.0378468	0.742996	0.92429	505.911	-0.12505	0.391173	0.725253	457.277	-0.117426	0.284132	0.578671	442.364	-0.351052	0.0154084	0.0443936	774.433	-0.103209	0.483533
ENSG00000116754.13	SRSF11	protein_coding	chr1	70205682	70253052	+	2838.2	0.116146	0.419568	0.999659	2009.71	0.0691219	0.477261	0.74126	1851.11	0.0944565	0.526181	0.746925	2727.16	-0.180066	0.0590388	0.212316	2282.58	-0.203091	0.0328567	0.0943091	2763.71	0.101165	0.503991	0.998654	1681.14	-0.0466135	0.572182	0.847429	1536.54	-0.100917	0.337471	0.678063	2461.45	-0.193012	0.00212005	0.0169143	2046.37	-0.315422	0.00020702	0.0010689	2802.24	-0.0535929	0.639489
ENSG00000118454.13	ANKRD13C	protein_coding	chr1	70258999	70354734	-	602.699	0.035923	0.81826	0.999659	850.621	0.134522	0.233288	0.51378	752.385	0.175203	0.259268	0.499497	1047.71	0.0214395	0.831498	0.936725	887.446	-0.215094	0.0380668	0.106007	597.015	0.0697709	0.665974	0.998654	687.165	-0.0805708	0.430142	0.764649	615.711	-0.0565575	0.649973	0.87733	933.229	-0.0321606	0.687485	0.879974	795.663	-0.32908	0.00540006	0.0181273	638.379	0.0671905	0.633345
ENSG00000116761.12	CTH	protein_coding	chr1	70411218	70439851	+	360.939	-0.290511	0.0711663	0.999659	267.187	0.701971	1.07e-05	0.000264529	312.917	0.228965	0.261558	0.501867	303.814	0.519864	0.000428114	0.00476085	285.855	0.707862	1.68e-05	0.000144846	396.3	0.0547337	0.761358	0.998654	231.046	0.686777	2.59e-05	0.00227359	287.439	0.32031	0.068282	0.304707	277.031	0.530129	0.000118432	0.00153573	260.012	0.655463	0.00011738	0.000648989	391.639	-0.180606	0.250218
ENSG00000050628.20	PTGER3	protein_coding	chr1	70852353	71047808	-	#N/A				#N/A				#N/A				#N/A				#N/A				#N/A				#N/A				#N/A				#N/A				#N/A				#N/A
ENSG00000132485.14	ZRANB2	protein_coding	chr1	71063291	71081289	-	1751	-0.0146954	0.913676	0.999659	1203.09	0.087788	0.402151	0.688005	1113.95	0.114118	0.430708	0.671023	1434.01	-0.013181	0.895754	0.961639	1059.38	-0.138716	0.214024	0.385417	1776.35	0.0866102	0.643499	0.998654	982.631	-0.0974886	0.294979	0.669588	944.883	-0.0150946	0.897506	0.9717	1268.49	-0.0852422	0.273251	0.565676	958.512	-0.216453	0.0519276	0.12087	1851.18	0.0110438	0.928786
ENSG00000172260.15	NEGR1	protein_coding	chr1	71395943	72282539	-	#N/A				#N/A				#N/A				#N/A				#N/A				#N/A				#N/A				#N/A				#N/A				#N/A				#N/A
ENSG00000162620.16	LRRIQ3	protein_coding	chr1	74026015	74198187	-	29.8762	0.299715	0.46015	0.999659	24.5827	0.333394	0.442493	0.716176	20.4892	-0.414386	0.406955	0.649855	19.6981	-0.35984	0.51244	0.763832	18.1202	-0.0095867	0.988493	0.994353	30.2817	0.395855	0.327204	0.998654	20.8721	0.260821	0.596869	0.859531	19.185	-0.236725	0.669374	0.886212	22.8795	0.357108	0.423651	0.711013	20.7922	0.550392	0.33057	0.500551	36.1103	0.660922	0.071818
ENSG00000259030.8	FPGT-TNNI3K	protein_coding	chr1	74198235	74544393	+	88.7547	-0.196843	0.452365	0.999659	123.357	0.0654596	0.755274	0.904496	112.286	-0.21141	0.410201	0.653112	100.996	0.201153	0.347643	0.631703	74.8356	-0.164534	0.559323	0.727472	86.0753	-0.222977	0.440019	0.998654	100.127	-0.140779	0.579661	0.852214	106.879	0.00160773	0.995145	0.999607	88.1143	0.101173	0.63557	0.852735	65.2552	-0.371353	0.212055	0.36193	95.9431	-0.0981817	0.70594
ENSG00000254685.8	FPGT	protein_coding	chr1	74198238	74234086	+	319.767	-0.0925741	0.662784	0.999659	365.952	0.234636	0.145904	0.389213	347.81	0.096147	0.680512	0.849772	325.678	0.0852629	0.554775	0.793709	342.41	0.187928	0.330913	0.521646	334.874	0.101619	0.648848	0.998654	304.138	0.106427	0.473728	0.794088	323.522	0.225453	0.200157	0.530402	282.092	-0.0415555	0.745139	0.906848	288.33	-0.0901679	0.542741	0.700092	367.614	0.171662	0.308487
ENSG00000116783.15	TNNI3K	protein_coding	chr1	74235387	74544428	+	3.93139	-0.961582	0.379403	0.999659	9.94745	0.530868	0.455841	0.724673	9.10274	-0.8967	0.235793	0.469805	10.1154	-0.039872	0.955086	0.985099	2.42416	0.0425902	0.976472	0.987798	4.51532	-0.397576	0.692725	0.998654	#N/A				9.68768	-0.248351	0.728722	0.912213	9.31459	0.0315957	0.962942	0.989177	3.77574	1.24854	0.285165	0.450905	#N/A
ENSG00000162621.7	LRRC53	protein_coding	chr1	74469376	74512611	-	#N/A				#N/A				#N/A				#N/A				#N/A				#N/A				#N/A				#N/A				#N/A				#N/A				#N/A
ENSG00000178965.14	ERICH3	protein_coding	chr1	74568117	74673792	-	#N/A				#N/A				#N/A				#N/A				#N/A				#N/A				#N/A				#N/A				#N/A				#N/A				#N/A
ENSG00000116791.14	CRYZ	protein_coding	chr1	74705482	74733408	-	1318.47	-0.126121	0.484525	0.999659	1267.69	0.0888813	0.471333	0.736716	1294.82	-0.307358	0.0889709	0.252259	977.4	-0.0697898	0.499545	0.754798	894.039	0.105535	0.405038	0.595678	1421.73	0.150895	0.44843	0.998654	1151.19	0.20322	0.0715368	0.352154	1310.12	0.0855566	0.535485	0.819299	894.701	-0.0407645	0.628232	0.848838	814.518	0.05	0.642462	0.778844	1432.79	-0.018832	0.912719
ENSG00000162623.16	TYW3	protein_coding	chr1	74733152	74766678	+	1143.49	-0.00151921	0.991558	0.999659	672.224	-0.0416493	0.728228	0.892117	588.988	-0.394559	0.0197886	0.0889368	764.395	-0.303124	0.00410771	0.0298947	582.927	-0.621775	4.04e-07	5.1e-06	1123.24	0.00840684	0.955518	0.998654	601.771	0.0389537	0.711017	0.912243	540.136	-0.289208	0.0376812	0.217796	740.857	-0.0971499	0.242605	0.529292	564.844	-0.469847	3.89e-05	0.000243075	1152.27	-0.116154	0.36841
ENSG00000162624.15	LHX8	protein_coding	chr1	75128434	75161533	+	#N/A				#N/A				#N/A				#N/A				#N/A				#N/A				#N/A				#N/A				#N/A				#N/A				#N/A
ENSG00000137968.16	SLC44A5	protein_coding	chr1	75202131	75611116	-	70.2799	0.0656669	0.811746	0.999659	90.7082	0.2823	0.300755	0.593849	82.6075	0.266552	0.379602	0.623973	121.19	0.134469	0.51798	0.767619	97.6231	0.347766	0.176865	0.336126	77.3667	0.378018	0.206155	0.998654	78.5142	0.261756	0.308468	0.67936	71.254	0.190652	0.572304	0.840666	108.157	0.089623	0.644701	0.857266	93.9413	0.442949	0.0852415	0.1795	88.5479	0.545312	0.0370158
ENSG00000117054.15	ACADM	protein_coding	chr1	75724431	75787575	+	2139.56	-0.075959	0.591588	0.999659	1881.67	0.0752996	0.477859	0.741461	1523.87	-0.218408	0.121593	0.309363	1231.85	0.0637395	0.54543	0.787465	1162.46	-0.0944665	0.348221	0.538813	2276.03	0.160022	0.340443	0.998654	1635	0.0685562	0.464491	0.788874	1412.95	-0.0864523	0.446197	0.765551	1102.81	0.0274948	0.733186	0.90113	1005.34	-0.317663	0.00138407	0.00557536	2138.89	-0.219097	0.0829187
ENSG00000137955.16	RABGGTB	protein_coding	chr1	75786197	75795086	+	2660.84	-0.0882694	0.533047	0.999659	2383.44	-0.0717428	0.540428	0.786647	1989.12	-0.453447	0.00294208	0.0221183	1634.08	-0.217145	0.0274569	0.125378	1475.85	-0.208833	0.0535917	0.138766	2705.7	0.0221968	0.907259	0.998654	2159.6	0.0424742	0.637502	0.87824	2016.48	-0.0348907	0.7649	0.924572	1495.45	-0.187476	0.0301549	0.132194	1359.43	-0.234588	0.0441424	0.106108	2778.17	-0.0990503	0.422789
ENSG00000057468.7	MSH4	protein_coding	chr1	75796882	75913242	+	5.22866	-0.487452	0.662645	0.999659	2.16977	-0.518652	0.721949	0.88905	#N/A				16.8691	1.01688	0.0593059	0.212957	2.47398	2.45876	0.160058	0.312389	5.05767	-0.525924	0.640809	0.998654	#N/A				#N/A				10.1759	0.0374502	0.951721	0.985257	#N/A				#N/A
ENSG00000154007.7	ASB17	protein_coding	chr1	75918873	75932404	-	#N/A				#N/A				#N/A				#N/A				#N/A				#N/A				#N/A				#N/A				#N/A				#N/A				#N/A
ENSG00000184005.11	ST6GALNAC3	protein_coding	chr1	76074746	76634603	+	38.3004	-0.16205	0.652833	0.999659	97.5295	0.385572	0.117977	0.339173	96.5741	-0.0156577	0.955887	0.983027	96.9749	0.459284	0.062006	0.219782	66.6648	0.647567	0.0325889	0.0937019	38.2794	-0.0969827	0.822846	0.998654	71.9639	-0.0638466	0.794767	0.943716	88.5548	0.0781959	0.759053	0.922908	68.5255	-0.222356	0.371655	0.666496	48.8614	0.0408893	0.904899	0.950275	54.1555	0.640585	0.0437971
ENSG00000117069.15	ST6GALNAC5	protein_coding	chr1	76867480	77067546	+	76.8341	-0.0902682	0.755093	0.999659	76.1935	0.0620219	0.80793	0.928366	69.6453	0.116939	0.7455	0.884118	74.1314	-0.216203	0.424357	0.698266	69.3866	0.185929	0.522224	0.698436	78.7208	0.0421994	0.901234	0.998654	57.3102	-0.385467	0.16685	0.526007	59.2142	-0.000599705	0.998711	0.999998	69.1277	-0.138164	0.590524	0.826587	67.0345	0.303646	0.309095	0.477684	72.2832	-0.432091	0.132924
ENSG00000142892.15	PIGK	protein_coding	chr1	77088989	77219430	-	1013.61	-0.19843	0.187303	0.999659	1207.19	-0.0547336	0.633034	0.840032	1101.29	-0.181233	0.332138	0.578463	981.56	0.179213	0.0955435	0.294894	999.74	0.0166672	0.901421	0.949058	1133.3	0.185425	0.333547	0.998654	1044.61	-0.073352	0.422143	0.759952	1022.08	-0.0470018	0.725088	0.910389	882.568	0.155749	0.0530787	0.19864	898.694	-0.078357	0.477625	0.643999	1105.34	-0.0775354	0.618102
ENSG00000154027.19	AK5	protein_coding	chr1	77282019	77559966	+	1.65824	-0.788289	0.644907	0.999659	3.33399	0.653145	0.607004	0.825417	6.1235	2.48822	0.0158092	0.0757038	2.99051	2.11894	0.113339	0.328924	2.77822	0.646714	0.627287	0.779278	3.58663	1.31312	0.299636	0.998654	#N/A				#N/A				4.29942	2.87974	0.0300263	0.131858	4.70986	1.87884	0.0910619	0.18918	#N/A
ENSG00000036549.13	ZZZ3	protein_coding	chr1	77562416	77683419	-	998.433	-0.0415024	0.773752	0.999659	732.56	0.0754718	0.533648	0.781856	665.466	0.0430156	0.797864	0.912492	1070.4	-0.123812	0.233144	0.508803	801.621	-0.258944	0.0158933	0.0527163	953.599	-0.114465	0.452553	0.998654	632.405	0.0519551	0.621458	0.870895	586.181	0.0205196	0.874161	0.963873	959.482	-0.158732	0.0443637	0.175314	749.527	-0.234322	0.0308736	0.0793883	1021.82	-0.11103	0.39379
ENSG00000077254.14	USP33	protein_coding	chr1	77695987	77759852	-	1588.12	-0.0988765	0.498693	0.999659	1728.13	0.128742	0.187409	0.452381	1790.56	0.326447	0.0241861	0.102734	2477.92	0.0492961	0.581893	0.811481	1910.12	0.0977889	0.286294	0.473087	1644.82	0.0644063	0.697463	0.998654	1435.38	-0.00513131	0.9507	0.987021	1492.7	0.159221	0.167522	0.48628	2148.11	-0.0791805	0.214833	0.496433	1682.58	-0.0536269	0.532283	0.691627	1638.11	-0.146409	0.264655
ENSG00000180488.15	MIGA1	protein_coding	chr1	77779624	77879539	+	458.591	-0.116588	0.452749	0.999659	456.176	-0.0085917	0.952445	0.984131	489.078	-0.129719	0.429285	0.670036	579.155	-0.158389	0.229542	0.504712	389.746	-0.270971	0.113202	0.243308	472.465	0.0330641	0.844919	0.998654	392.651	-0.041271	0.754534	0.92782	444.01	-0.062751	0.655577	0.880243	536.636	-0.0902243	0.336328	0.632171	344.215	-0.437029	0.00640469	0.0210054	484.268	-0.0927786	0.527244
ENSG00000162614.19	NEXN	protein_coding	chr1	77888513	77943895	+	#N/A				#N/A				#N/A				9.6529	0.220716	0.758507	0.904035	2.56138	0.996883	0.507401	0.686121	#N/A				#N/A				#N/A				6.30545	-0.82487	0.29521	0.589833	#N/A				#N/A
ENSG00000162613.17	FUBP1	protein_coding	chr1	77944055	77979110	-	1905.22	0.21165	0.128354	0.999659	1373.12	-0.158081	0.188534	0.453924	1281.86	0.0645139	0.713616	0.867217	2243.24	-0.3707	0.000496143	0.00534615	2318.06	-0.22641	0.00965458	0.0350122	1778.62	0.081123	0.605465	0.998654	1204.95	-0.134234	0.167344	0.526859	1093.72	-0.0513563	0.67765	0.890043	2249.74	-0.0547983	0.447135	0.729341	2164.69	-0.209489	0.00747858	0.0239795	2060.12	0.295209	0.0218854
ENSG00000162616.9	DNAJB4	protein_coding	chr1	77979175	78017964	+	473.298	-0.102304	0.52676	0.999659	558.299	-0.0147228	0.904691	0.966533	588.417	0.11321	0.574821	0.782557	630.109	-0.0162313	0.911909	0.967451	409.681	-0.459685	0.00145576	0.00714925	549.377	0.368143	0.0296804	0.998654	505.884	0.0981874	0.364464	0.720968	533.779	0.174529	0.245117	0.584669	579.449	0.022655	0.821899	0.93985	350.756	-0.754193	3.69e-06	2.89e-05	522.521	0.0505471	0.753648
ENSG00000137960.6	GIPC2	protein_coding	chr1	77979542	78138444	+	11.123	-0.140027	0.828971	0.999659	14.8247	-0.417689	0.476173	0.740335	10.2412	0.264205	0.736998	0.879973	14.3655	0.0853321	0.87825	0.954739	9.9571	0.251402	0.789938	0.886261	11.31	-0.0255652	0.971681	0.998654	13.2256	-0.34083	0.565501	0.843115	9.10152	0.272212	0.713295	0.905741	13.7347	0.23258	0.669973	0.871672	7.5244	-0.412665	0.630988	0.769645	8.04699	-1.65073	0.0513366
ENSG00000122420.10	PTGFR	protein_coding	chr1	78303884	78540701	+	#N/A				#N/A				#N/A				1.51835	3.94411	0.0400365	0.163119	#N/A				#N/A				#N/A				#N/A				#N/A				#N/A				#N/A
ENSG00000137959.17	IFI44L	protein_coding	chr1	78619902	78646145	+	#N/A				#N/A				34.4091	2.62405	5.17e-06	0.000127774	91.7958	2.028	8e-11	4.56e-09	129.18	3.31778	2.89e-08	4.7e-07	#N/A				#N/A				21.7156	2.03097	0.00058895	0.0122672	64.8508	1.57359	2.02e-07	5.59e-06	79.3652	2.66814	2.64e-13	7.26e-12	#N/A
ENSG00000137965.11	IFI44	protein_coding	chr1	78649796	78664078	+	4.55705	-0.424222	0.681807	0.999659	64.4175	-0.636808	0.0341778	0.147731	590.731	1.51725	7.01e-08	3.15e-06	867.7	0.399883	0.181978	0.438679	856.346	0.609161	0.000752225	0.00405243	6.07515	0.475164	0.569849	0.998654	83.0136	0.512747	0.058796	0.320661	564.578	1.6599	1.17e-26	9.15e-24	791.544	0.418458	8.74e-05	0.00119646	760.998	0.502603	0.00143908	0.00576498	#N/A
ENSG00000162618.15	ADGRL4	protein_coding	chr1	78889764	79282124	-	1.73096	0.510352	0.78606	0.999659	2.39777	2.4537	0.146484	0.390218	#N/A				4.32806	2.85466	0.0239409	0.113759	2.23085	4.49487	0.0285245	0.0842594	#N/A				#N/A				#N/A				#N/A				1.92188	4.38204	0.0212275	0.0581996	#N/A
ENSG00000117114.20	ADGRL2	protein_coding	chr1	81306147	81992436	+	#N/A				2.18575	4.42798	0.0219083	0.108629	5.42934	3.12947	0.0265544	0.109871	6.07103	2.95522	0.00632881	0.0418784	4.46767	2.8593	0.0412521	0.113183	#N/A				#N/A				#N/A				#N/A				2.04077	1.59323	0.340294	0.510617	#N/A
ENSG00000137941.17	TTLL7	protein_coding	chr1	83865024	83999150	-	399.971	0.149267	0.375993	0.999659	350.991	0.248064	0.103425	0.30996	311.112	0.626626	0.00432783	0.0295748	709.972	0.235095	0.0703468	0.240166	363.955	-0.0562848	0.685959	0.819323	337.598	-0.289835	0.119391	0.998654	253.252	-0.296866	0.0500674	0.295192	210.49	-0.0942011	0.620299	0.862868	553.186	-0.195275	0.043782	0.173911	317.437	-0.250465	0.065412	0.145462	357.949	-0.320418	0.067431
ENSG00000142875.19	PRKACB	protein_coding	chr1	84078062	84238498	+	5748.6	0.100266	0.517567	0.999659	2827.31	0.172143	0.229042	0.508551	1698.85	0.00218751	0.989837	0.995498	2242.98	0.0119458	0.965342	0.988051	1914.38	-0.0133149	0.93102	0.963867	5374.19	-0.0314313	0.865229	0.998654	2273.08	-0.0545846	0.571571	0.846803	1441.16	-0.132461	0.387751	0.722779	1817.92	-0.328751	0.000313963	0.00348681	1550.69	-0.442039	0.00127227	0.00519309	5423.7	-0.208341	0.201413
ENSG00000203943.9	SAMD13	protein_coding	chr1	84298366	84389957	+	616.556	-0.323804	0.0379939	0.999659	155.191	-0.0722105	0.696869	0.875686	102.813	-0.970714	0.000198686	0.00256695	111.084	-0.280529	0.237278	0.513198	101.836	-0.50436	0.0991862	0.220421	650.691	-0.0901439	0.669029	0.998654	136.666	-0.0402459	0.83851	0.956781	119.24	-0.0434695	0.843644	0.953316	98.0341	-0.364668	0.0827453	0.270733	94.4316	-0.492069	0.0903372	0.188	650.751	-0.299901	0.0367595
ENSG00000137976.8	DNASE2B	protein_coding	chr1	84398484	84415018	+	12.6217	-0.0430588	0.941606	0.999659	2.84573	1.06311	0.400358	0.68643	#N/A				3.1142	0.255145	0.823753	0.934176	#N/A				10.1507	-0.709534	0.290551	0.998654	#N/A				#N/A				1.70146	-1.48491	0.355625	0.65101	#N/A				12.1555	-0.3188	0.604386
ENSG00000117133.11	RPF1	protein_coding	chr1	84479259	84498352	+	2629.43	-0.120177	0.423051	0.999659	1735.99	0.00948669	0.932393	0.976701	1587.44	-0.178821	0.204045	0.430894	1133.91	-0.214074	0.04724	0.182976	1310.42	0.0504603	0.65748	0.799816	2823.66	0.145206	0.445183	0.998654	1555.14	0.0896739	0.338655	0.702758	1490.96	-0.0111465	0.919928	0.978078	1116.57	0.0311205	0.692613	0.882328	1232.3	0.0850957	0.435725	0.606508	2833.58	-0.037231	0.789931
ENSG00000174021.11	GNG5	protein_coding	chr1	84498325	84506581	-	3397.68	0.0391442	0.766109	0.999659	1860.15	-0.37286	0.000458857	0.00568855	1963.69	-0.615864	6.06e-05	0.000978506	1866.34	-0.254471	0.106819	0.316253	2474.4	0.0953487	0.312269	0.502273	3001.7	-0.269154	0.0685755	0.998654	1877.93	0.0755044	0.426385	0.762485	2003.57	-0.153069	0.187052	0.51313	1821.86	-0.0274791	0.702789	0.886696	2422.75	0.237834	0.00567478	0.0189249	3380.31	-0.112009	0.383017
ENSG00000122432.18	SPATA1	protein_coding	chr1	84506300	84566194	+	884.471	-0.153307	0.352268	0.999659	629.889	-0.0939861	0.488637	0.75002	640.286	-0.427033	0.0114311	0.0603227	539.288	-0.184959	0.177621	0.431923	600.89	-0.0323001	0.824078	0.906715	860.3	-0.1729	0.403624	0.998654	570.108	0.0200794	0.845667	0.959188	645.875	-0.0272105	0.838802	0.951318	516.217	-0.0180595	0.861974	0.954978	563.761	-0.00594605	0.965777	0.983169	842.63	-0.460238	0.00308463
ENSG00000117151.13	CTBS	protein_coding	chr1	84549611	84574480	-	966.382	-0.287958	0.0544674	0.999659	1156.59	-0.0575846	0.627917	0.836836	1186.58	-0.40267	0.00973867	0.0537393	822.252	-0.105861	0.383578	0.664539	891.104	-0.078172	0.486584	0.668852	1045.86	0.0160734	0.941038	0.998654	1085.72	0.155537	0.0908239	0.398695	1244.67	0.104901	0.365043	0.702805	775.037	0.0107643	0.903274	0.969205	888.375	0.124478	0.223101	0.376199	976.081	-0.407844	0.00298146
ENSG00000117155.17	SSX2IP	protein_coding	chr1	84643706	84690803	-	1896.91	0.0249225	0.867123	0.999659	1467.76	0.16095	0.13886	0.37725	1248.47	0.0629309	0.700555	0.861039	1748.19	-0.139605	0.173283	0.425333	1435.54	-0.474492	0.000199219	0.00128633	1855.91	0.0233874	0.87608	0.998654	1192.63	-0.0337678	0.691251	0.90492	1000.33	-0.243297	0.0490062	0.253397	1567.47	-0.172549	0.00759635	0.0466004	1320.48	-0.50782	3.38e-08	4.04e-07	1864.94	-0.163012	0.161174
ENSG00000171517.6	LPAR3	protein_coding	chr1	84811602	84893206	-	800.201	0.129291	0.371475	0.999659	455.844	-0.0552663	0.698351	0.876219	497.397	0.0494192	0.802627	0.914465	458.271	-0.169572	0.289086	0.571437	386.795	0.103516	0.517181	0.694103	748.987	0.00328231	0.984383	0.99925	385.343	-0.142076	0.248844	0.623819	419.578	-0.0983635	0.526096	0.815129	399.431	-0.292374	0.012125	0.0670347	332.792	-0.118217	0.381102	0.553557	818.399	0.0623746	0.670587
ENSG00000153898.13	MCOLN2	protein_coding	chr1	84925583	84997113	-	155.365	0.174017	0.415336	0.999659	139.964	0.260534	0.211202	0.48495	146.255	-0.0027433	0.991556	0.995893	129.476	-0.0317358	0.876724	0.954002	120.483	0.028251	0.901819	0.94925	159.806	0.30543	0.188812	0.998654	123.091	0.288665	0.200797	0.570167	124.62	-0.121697	0.57515	0.842026	112.313	-0.168703	0.389916	0.681875	117.553	0.158879	0.465653	0.633163	177.204	0.397368	0.0444296
ENSG00000162643.13	DNAI3	protein_coding	chr1	84999147	85133138	+	21.6502	0.0325111	0.945058	0.999659	18.0868	0.606115	0.229883	0.509807	22.9251	0.811527	0.121509	0.30933	57.2414	-0.000511391	0.998595	0.999548	38.5657	0.368818	0.326321	0.516625	26.5795	0.625415	0.197618	0.998654	17.9218	0.901382	0.0594847	0.321869	18.1022	0.539584	0.313254	0.655442	56.7101	0.239739	0.369235	0.66467	39.4695	0.606013	0.0981505	0.200911	32.7834	0.951213	0.0172254
ENSG00000055732.13	MCOLN3	protein_coding	chr1	85018082	85048500	-	155.316	-0.0140548	0.946376	0.999659	210.302	-0.187993	0.274646	0.563993	179.802	-0.120986	0.600674	0.798201	251.923	-0.475069	0.00241119	0.0195842	199.52	-0.0421884	0.812858	0.899271	167.325	0.252567	0.292184	0.998654	191.057	-0.0607259	0.712563	0.91258	149.167	-0.329367	0.147707	0.455541	225.23	-0.519441	0.000168782	0.00207082	163.41	-0.434222	0.0303229	0.0782691	163.009	-0.00770508	0.970715
ENSG00000097096.9	SYDE2	protein_coding	chr1	85156889	85201016	-	46.1737	-0.191459	0.626284	0.999659	38.0731	-0.328728	0.346729	0.63964	35.8259	0.0654408	0.878074	0.949489	69.2913	-0.158817	0.587716	0.815332	30.838	-0.544515	0.220001	0.393057	37.7287	-0.817713	0.0711086	0.998654	29.4444	-0.750054	0.0430818	0.271336	31.8978	0.0691644	0.866446	0.96153	56.3496	-0.517721	0.0571088	0.208936	27.9278	-0.623564	0.139795	0.263911	43.317	-0.554542	0.180322
ENSG00000162642.14	C1orf52	protein_coding	chr1	85249953	85259672	-	594.731	-0.116886	0.478359	0.999659	685.922	0.0825228	0.520655	0.772919	669.114	-0.115488	0.53231	0.751518	487.361	-0.213262	0.106553	0.315866	483.457	-0.102346	0.519178	0.695854	673.55	0.291674	0.103868	0.998654	601.882	0.102769	0.406956	0.749801	609.242	-0.0398941	0.762232	0.924022	464.093	-0.0617635	0.544044	0.797043	455.64	-0.0599873	0.620514	0.761441	634.956	-0.0603308	0.682088
ENSG00000142867.14	BCL10	protein_coding	chr1	85265776	85276632	-	768.378	-0.116441	0.486302	0.999659	733.758	-0.0355289	0.786915	0.91986	762.157	-0.00443436	0.977924	0.991499	771.352	-0.0737247	0.485407	0.745519	789.663	-0.157308	0.194276	0.359857	770.258	-0.0463967	0.802987	0.998654	689.613	0.179016	0.123846	0.463433	688.978	0.0483344	0.708334	0.904141	724.209	0.0282602	0.739803	0.904278	755.507	-0.068799	0.544749	0.701776	749.118	-0.3426	0.02332
ENSG00000153904.21	DDAH1	protein_coding	chr1	85318481	85578363	-	807.985	0.256427	0.094976	0.999659	715.577	-0.0158793	0.894922	0.96382	646.544	-0.109378	0.490881	0.721362	906.787	-0.513073	2.41e-06	5.36e-05	828.034	-0.364109	0.00469622	0.0192061	664.571	-0.244782	0.170133	0.998654	562.55	-0.330765	0.00336709	0.0636157	512.831	-0.470946	0.00109162	0.0192533	791.669	-0.648066	5.8e-14	4.68e-12	702.004	-0.687472	4.34e-07	4.21e-06	766.274	-0.019485	0.891183
ENSG00000142871.18	CCN1	protein_coding	chr1	85580761	85584589	+	477.292	0.112205	0.573866	0.999659	783.079	0.00973544	0.957941	0.985865	757.424	0.427774	0.0120924	0.0627134	749.681	0.310691	0.0288651	0.130275	929.042	0.202921	0.258359	0.440903	396.8	-0.381526	0.0912754	0.998654	582.047	-0.487852	0.000104229	0.00623772	554.888	-0.0963958	0.50766	0.804702	693.033	0.36097	7.49e-05	0.00104991	712.639	-0.367246	0.00508818	0.0172275	445.567	-0.227094	0.273813
ENSG00000117174.11	ZNHIT6	protein_coding	chr1	85649417	85708433	-	561.331	0.156323	0.476936	0.999659	200.595	-0.0256044	0.892257	0.962798	166.527	0.527304	0.0378588	0.140286	397.897	-0.118867	0.364895	0.648277	323.204	-0.0365569	0.819316	0.903458	478.169	-0.250458	0.30385	0.998654	151.039	-0.485132	0.00653684	0.0953303	125.795	0.102763	0.641364	0.87234	363.745	-0.0912513	0.484804	0.757846	303.783	-0.00110528	0.993848	0.997176	532.023	-0.130745	0.523375
ENSG00000171502.15	COL24A1	protein_coding	chr1	85729233	86156943	-	#N/A				2.36967	4.54201	0.0124498	0.0723555	2.4254	1.76118	0.27177	0.514067	3.33288	5.06785	0.00143356	0.012907	1.53119	3.9479	0.0850053	0.196087	#N/A				#N/A				#N/A				#N/A				#N/A				#N/A
ENSG00000122417.15	ODF2L	protein_coding	chr1	86346824	86396342	-	411.804	0.131468	0.414595	0.999659	332.051	0.164571	0.272603	0.562147	302.268	0.273711	0.134952	0.33124	517.521	-0.139561	0.267151	0.546077	365.497	-0.170816	0.245172	0.424911	386.904	0.015039	0.93076	0.998654	275.771	0.0330846	0.814111	0.949902	255.357	0.139451	0.478	0.784967	504.646	0.0736706	0.464729	0.74372	372.602	0.0985597	0.475836	0.642236	423.9	0.0814071	0.576238
ENSG00000137975.8	CLCA2	protein_coding	chr1	86424171	86456553	+	#N/A				#N/A				#N/A				#N/A				#N/A				#N/A				#N/A				#N/A				#N/A				#N/A				#N/A
ENSG00000016490.16	CLCA1	protein_coding	chr1	86468368	86500259	+	#N/A				#N/A				#N/A				#N/A				#N/A				#N/A				#N/A				#N/A				#N/A				#N/A				#N/A
ENSG00000016602.9	CLCA4	protein_coding	chr1	86547078	86580754	+	#N/A				#N/A				#N/A				#N/A				#N/A				#N/A				#N/A				#N/A				#N/A				#N/A				#N/A
ENSG00000097033.14	SH3GLB1	protein_coding	chr1	86704570	86748184	+	1449.2	-0.0963816	0.48461	0.999659	1756.77	0.29643	0.00593915	0.0415917	1974.54	0.389537	0.00456401	0.0307349	2061.6	0.057136	0.535734	0.780415	2009.35	0.252471	0.00670651	0.0258748	1433.73	-0.0650029	0.678213	0.998654	1426.97	0.108949	0.203479	0.573343	1592.08	0.13466	0.207328	0.539119	1828.86	-0.00392831	0.953038	0.985973	1781.57	0.126465	0.120434	0.235484	1481.14	-0.171351	0.169866
ENSG00000183291.17	SELENOF	protein_coding	chr1	86862445	86914424	-	4725.57	-0.222991	0.204485	0.999659	5847.85	0.0852081	0.452694	0.72272	5307.02	-0.132979	0.423825	0.664716	3339	0.0756024	0.360569	0.644653	4516.08	0.380027	0.00268392	0.0119802	5307.21	0.176019	0.427547	0.998654	5260.38	0.173754	0.0747401	0.361655	5437.9	0.271236	0.0161937	0.128046	3087	0.130803	0.0320569	0.138219	4090.73	0.314911	0.00103067	0.00434304	5219.11	-0.0636257	0.706449
ENSG00000153936.17	HS2ST1	protein_coding	chr1	86914635	87109982	+	1695.49	-0.0599586	0.650394	0.999659	1938.33	0.307809	0.0019103	0.0175359	1866.81	0.269657	0.0943626	0.262654	2122.03	0.171621	0.0694344	0.2379	1856.93	0.119951	0.274302	0.459066	1698.85	0.00790442	0.961194	0.998654	1469.81	-0.0759295	0.399761	0.743435	1388.79	-0.238188	0.0251104	0.169602	1713.45	-0.160055	0.0238938	0.11116	1455.94	-0.393395	4.96e-05	0.000302105	1736.66	-0.127353	0.272064
ENSG00000267561.2	RP5-1052I5.2	protein_coding	chr1	86993009	87169204	+	373.705	-0.182633	0.31599	0.999659	470.513	-0.166189	0.224283	0.502966	467.49	-0.106698	0.569589	0.778389	680.233	0.216848	0.0518703	0.194515	436.88	-0.262965	0.0785574	0.184654	358.423	-0.246062	0.275489	0.998654	413.073	-0.141898	0.273513	0.647968	381.068	-0.37642	0.0104558	0.0973294	532.777	-0.201206	0.0458106	0.179489	326.723	-1.06568	4.91e-09	6.95e-08	359.651	-0.458275	0.00426441
ENSG00000143013.13	LMO4	protein_coding	chr1	87328880	87348923	+	1312.13	-0.274991	0.0977148	0.999659	1000.11	0.0735541	0.490285	0.750804	1021.12	0.268048	0.0672119	0.209537	986.679	0.016269	0.882994	0.956816	1105.86	0.125193	0.236127	0.413746	1263.3	-0.329094	0.162122	0.998654	802.841	-0.165563	0.0827693	0.381425	815.252	-0.0262292	0.832558	0.949234	895.745	0.0194969	0.803843	0.93165	1023.17	0.113963	0.218167	0.369842	1184.79	-0.801478	1.97e-09
ENSG00000065243.20	PKN2	protein_coding	chr1	88684222	88836255	+	1514.15	-0.0399745	0.805249	0.999659	1406.49	0.0968994	0.385033	0.672805	1352.56	0.220598	0.156727	0.364625	2295.38	0.0175792	0.845407	0.942139	1604.6	-0.197979	0.0432254	0.117428	1458.95	-0.0864175	0.602343	0.998654	1187.87	0.0108919	0.90344	0.975442	1096.24	-0.0352553	0.750858	0.919846	1923.6	-0.218029	0.000564107	0.0057017	1369.85	-0.472133	1.45e-07	1.55e-06	1516.64	-0.174457	0.180278
ENSG00000137947.12	GTF2B	protein_coding	chr1	88852633	88891944	-	820.746	-0.0943863	0.583451	0.999659	1285.48	0.395253	0.000230887	0.0032635	1300.43	0.394887	0.0292603	0.117937	862.043	0.149713	0.168986	0.418955	1137.66	0.705635	4.86e-07	6.03e-06	887.705	0.188079	0.313597	0.998654	1075.57	0.292079	0.00456326	0.0763845	1192.39	0.476524	0.000908744	0.0167412	782.462	0.151865	0.0835046	0.272451	1003.66	0.583521	1.49e-07	1.59e-06	940.047	0.159134	0.32932
ENSG00000137944.18	KYAT3	protein_coding	chr1	88935773	88992953	-	582.099	0.0048274	0.974961	0.999659	838.54	0.232562	0.040711	0.166772	852.849	-0.158312	0.318535	0.564653	817.915	0.146268	0.17945	0.434808	809.408	-0.0883246	0.439968	0.628924	611.822	0.202219	0.253128	0.998654	768.66	0.366202	0.000261977	0.0117195	871.007	0.24011	0.0675161	0.303209	762.178	0.222053	0.0142758	0.0762753	814.358	0.139746	0.168419	0.304241	652.285	0.191747	0.175864
ENSG00000213516.10	RBMXL1	protein_coding	chr1	88979456	88992960	-	404.308	0.0569228	0.729902	0.999659	466.182	-0.0721892	0.607845	0.825433	458.594	-0.0793067	0.645447	0.826705	535.004	-0.0316147	0.797094	0.921528	486.67	-0.431217	0.00325765	0.0141388	425.821	0.25597	0.138203	0.998654	443.517	0.177561	0.129474	0.47388	426.84	0.0574378	0.700466	0.900471	514.772	0.13858	0.173351	0.435963	457.439	-0.387696	0.00333067	0.0119877	442.874	0.1792	0.228946
ENSG00000117226.12	GBP3	protein_coding	chr1	89006679	89022894	-	4.60671	0.752269	0.440915	0.999659	11.0261	-0.916099	0.172241	0.43151	20.7328	0.905783	0.0720522	0.219351	50.341	0.281426	0.346809	0.630995	33.2945	0.875529	0.0400943	0.110591	2.96288	-0.396698	0.747191	0.998654	10.2411	-0.67235	0.29072	0.664903	13.8325	0.214787	0.710147	0.904642	44.9478	0.250172	0.407773	0.697374	22.2452	0.0632755	0.896251	0.945316	#N/A
ENSG00000117228.11	GBP1	protein_coding	chr1	89051882	89065360	-	#N/A				4.15997	-1.59893	0.150555	0.397078	19.8606	2.29834	0.000128821	0.00182555	54.5121	0.617877	0.0589837	0.212176	69.4604	1.67541	1.57e-07	2.14e-06	#N/A				#N/A				12.7239	1.71335	0.019999	0.146147	57.0003	0.957102	0.000613501	0.00610821	56.9514	1.44898	6.95e-05	0.00040757	#N/A
ENSG00000162645.13	GBP2	protein_coding	chr1	89106132	89150456	-	14.0995	0.0730383	0.908312	0.999659	78.5114	0.511168	0.0622885	0.222283	144.344	1.57519	6.65e-10	4.8e-08	128.073	0.828937	0.000244449	0.00297407	157.102	1.37589	3.45e-11	9.66e-10	14.37	0.190936	0.774008	0.998654	54.3598	-0.104905	0.780676	0.937619	84.9963	0.711557	0.00728065	0.0753845	95.4954	0.369293	0.0992174	0.304809	120.124	0.970725	8.9e-06	6.45e-05	25.0128	1.306	0.00518429
ENSG00000213512.3	GBP7	protein_coding	chr1	89131742	89176009	-	#N/A				#N/A				#N/A				#N/A				#N/A				#N/A				#N/A				#N/A				#N/A				#N/A				#N/A
ENSG00000162654.9	GBP4	protein_coding	chr1	89181144	89198942	-	#N/A				#N/A				20.398	6.65908	2.61e-07	9.92e-06	29.0112	8.19868	3.91e-11	2.33e-09	34.3627	6.58144	1.76e-09	3.66e-08	#N/A				#N/A				3.41627	4.20428	0.00940154	0.0897717	12.5686	7.13417	2.13e-08	7.2e-07	15.3058	5.51149	1.51e-06	1.29e-05	#N/A
ENSG00000154451.14	GBP5	protein_coding	chr1	89258950	89272804	-	#N/A				#N/A				#N/A				4.35971	1.53003	0.157335	0.402106	3.36673	1.74445	0.225707	0.400414	#N/A				#N/A				#N/A				#N/A				1.78792	0.576288	0.767403	0.866594	#N/A
ENSG00000183347.15	GBP6	protein_coding	chr1	89364059	89388160	+	#N/A				#N/A				#N/A				#N/A				#N/A				#N/A				#N/A				#N/A				#N/A				#N/A				#N/A
ENSG00000197147.15	LRRC8B	protein_coding	chr1	89524829	89597861	+	587.546	-0.0198468	0.897105	0.999659	651.338	-0.109538	0.359711	0.651085	640.766	-0.212448	0.211954	0.440944	873.877	-0.301601	0.00634071	0.0419249	720.193	-0.470508	0.00018491	0.00120739	605.027	0.124607	0.43368	0.998654	595.477	0.0334411	0.743589	0.92429	567.366	-0.220029	0.108178	0.387621	821.31	-0.186456	0.0276941	0.124226	644.728	-0.598322	2.13e-07	2.2e-06	640.62	0.0948696	0.49766
ENSG00000288629.1	RP5-1007M22.3	protein_coding	chr1	89579592	89579654	+	18.1846	0.0155097	0.976612	0.999659	33.2807	-1.05212	0.00552039	0.0392045	27.8958	-1.32983	0.010545	0.056779	40.9722	-1.04202	0.0148125	0.0798219	23.0965	-0.967085	0.0875496	0.200465	17.4484	-0.0485308	0.929491	0.998654	31.3886	-0.722888	0.0470782	0.285439	28.7244	-0.679752	0.141355	0.444229	47.7678	-0.13049	0.67239	0.872556	19.2301	-1.51815	0.00936309	0.0290467	20.9905	0.28016	0.551835
ENSG00000171488.15	LRRC8C	protein_coding	chr1	89633072	89769903	+	509.777	0.23378	0.12403	0.999659	671.387	-0.109379	0.426107	0.70533	606.788	0.137718	0.415212	0.657209	794.527	-0.339765	0.00513732	0.0356948	686.126	-0.493902	0.000589617	0.00327765	462.301	0.0230992	0.898659	0.998654	546.576	-0.317885	0.00558914	0.0870263	446.913	-0.430029	0.022121	0.156433	687.919	-0.491122	3.55e-08	1.14e-06	586.978	-0.793356	2.84e-11	5.69e-10	524.628	0.186355	0.243325
ENSG00000271949.1	RP11-302M6.4	protein_coding	chr1	89633140	89933250	+	116.678	-0.106103	0.673978	0.999659	141.766	-0.483805	0.0172897	0.0918861	127.534	-0.852352	0.00118262	0.010795	182.406	-0.422184	0.0167957	0.087593	116.574	-0.93294	0.000287343	0.00177012	102.375	-0.461354	0.0731908	0.998654	129.929	-0.311701	0.101596	0.419753	126.77	-0.433019	0.0502978	0.257302	163.429	-0.462424	0.00568582	0.0371982	101.755	-1.19168	3.43e-06	2.71e-05	105.127	-0.607945	0.00919157
ENSG00000171492.14	LRRC8D	protein_coding	chr1	89821014	89936611	+	505.247	-0.038886	0.81014	0.999659	359.544	-0.131138	0.376689	0.66575	336.505	-0.0623248	0.715675	0.868136	472.721	-0.265511	0.0285242	0.12909	476.343	-0.0704209	0.598208	0.757741	470.746	-0.189142	0.300421	0.998654	292.028	-0.351103	0.00760577	0.104	285.552	-0.198405	0.212871	0.545805	423.181	-0.302881	0.0146348	0.0774571	455.307	0.013752	0.909076	0.952555	537.016	0.00130295	0.992402
ENSG00000162664.17	ZNF326	protein_coding	chr1	89995110	90035533	+	550.33	0.211629	0.301935	0.999659	275.839	-0.109513	0.52855	0.778731	234.529	0.0643799	0.776612	0.900366	678.624	-0.266501	0.046119	0.180334	504.352	-0.412324	0.00106125	0.00545004	487.067	-0.0709619	0.754944	0.998654	221.522	-0.363774	0.0354012	0.244772	189.168	-0.223454	0.227582	0.564903	629.077	-0.194234	0.0260593	0.118831	467.025	-0.419343	0.000602854	0.00271704	582.768	0.241233	0.206378
ENSG00000143032.8	BARHL2	protein_coding	chr1	90711539	90717302	-	#N/A				#N/A				#N/A				#N/A				#N/A				#N/A				#N/A				#N/A				#N/A				#N/A				#N/A
ENSG00000122482.21	ZNF644	protein_coding	chr1	90915298	91022272	-	1054.26	-0.0148059	0.918149	0.999659	823.407	0.271573	0.015584	0.0849887	758.858	0.520225	0.00171396	0.0145158	1286.86	-0.119326	0.31342	0.598079	991.852	-0.157135	0.143572	0.289383	1042.14	0.0134159	0.932936	0.998654	648.447	-0.0059595	0.952998	0.988232	560.976	0.0367091	0.774816	0.928583	1169.22	-0.112223	0.133338	0.369049	895.577	-0.245848	0.019579	0.0543073	1075.35	-0.0936255	0.482904
ENSG00000162669.16	HFM1	protein_coding	chr1	91260766	91404856	-	#N/A				#N/A				#N/A				4.36952	-1.08143	0.312834	0.597739	1.72459	-0.421351	0.818488	0.903023	2.43238	1.89934	0.217999	0.998654	#N/A				#N/A				4.21109	-0.757586	0.440084	0.723719	#N/A				#N/A
ENSG00000097046.13	CDC7	protein_coding	chr1	91500851	91525764	+	690.462	0.142021	0.41742	0.999659	502.374	-0.287765	0.0372337	0.156879	353.726	-0.300008	0.144817	0.34691	539.572	-0.389649	0.00307489	0.0235608	452.822	-0.774843	3.19e-08	5.12e-07	653.484	0.0477705	0.800965	0.998654	450.335	-0.196764	0.0953304	0.407518	323.573	-0.20503	0.187504	0.513968	506.318	-0.275257	0.00493531	0.0334603	402.367	-0.953101	4.15e-12	9.57e-11	732.278	0.17558	0.257264
ENSG00000069702.11	TGFBR3	protein_coding	chr1	91680343	91906335	-	115.029	-0.00513876	0.981529	0.999659	161.06	0.106158	0.588061	0.81406	209.065	0.367346	0.172404	0.388307	287.737	-0.0279078	0.862546	0.94839	180.879	0.0873323	0.643933	0.790123	108.985	-0.102911	0.707138	0.998654	136.126	0.0250471	0.895341	0.972896	160.596	-0.0291876	0.880199	0.966141	245.87	-0.206519	0.134278	0.37074	142.274	-0.414172	0.0426271	0.103086	140.752	0.41224	0.0485869
ENSG00000137948.19	BRDT	protein_coding	chr1	91949343	92014426	+	#N/A				2.41995	4.56763	0.00806977	0.0521487	4.75076	5.53947	0.000293686	0.00352703	9.6076	4.09908	7.65e-05	0.00109901	2.88259	4.86205	0.00710172	0.0271518	#N/A				#N/A				#N/A				4.14247	2.95172	0.0155904	0.0811067	2.38028	4.68309	0.00955515	0.0295545	#N/A
ENSG00000172031.7	EPHX4	protein_coding	chr1	92029985	92063538	+	125.168	-0.0759244	0.774037	0.999659	243.638	-0.379994	0.0294134	0.134017	231.349	-0.605702	0.00483006	0.0320787	175.184	-0.745396	1.79e-05	0.000308238	203.745	-0.630177	0.000606777	0.00335956	125.887	-0.00220374	0.993938	0.999723	221.468	-0.242906	0.171738	0.533152	250.625	0.0332145	0.848622	0.955116	171.728	-0.457582	0.00349611	0.0255261	207.489	-0.319508	0.0634058	0.14195	121.519	-0.316388	0.241562
ENSG00000230667.6	SETSIP	protein_coding	chr1	92074533	92075441	-	11.687	0.254557	0.702331	0.999659	9.16984	-0.230625	0.757576	0.9055	7.77266	0.972069	0.252988	0.492084	2.87946	-0.0709092	0.952993	0.984137	3.00089	-0.865771	0.523409	0.699197	11.6916	0.292188	0.631624	0.998654	#N/A				3.81121	-0.640471	0.571424	0.839999	2.51604	-0.173231	0.888101	0.963977	2.7844	-0.948682	0.520182	0.681015	10.129	-0.32143	0.606316
ENSG00000189195.15	BTBD8	protein_coding	chr1	92080305	92184725	+	89.2797	0.228248	0.393741	0.999659	66.7589	0.215586	0.463607	0.73127	87.0136	0.579063	0.0361927	0.136001	221.563	-0.18149	0.304798	0.588337	124.939	0.00230507	0.992265	0.996484	82.9171	0.0866776	0.767329	0.998654	50.1566	-0.20631	0.5025	0.808121	58.4472	-0.17405	0.550628	0.82859	189.807	-0.347199	0.0495067	0.189682	110.071	-0.146654	0.50483	0.667795	89.3114	0.103951	0.699421
ENSG00000203910.9	C1orf146	protein_coding	chr1	92217915	92245813	+	#N/A				#N/A				#N/A				#N/A				#N/A				#N/A				#N/A				#N/A				#N/A				#N/A				#N/A
ENSG00000174842.17	GLMN	protein_coding	chr1	92246402	92298987	-	271.589	-0.0443374	0.796927	0.999659	311.221	-0.0693567	0.67926	0.866702	253.633	-0.12558	0.563902	0.773945	252.342	-0.200185	0.209575	0.477175	290.14	-0.306358	0.0980246	0.218736	303.971	0.324421	0.0931717	0.998654	279.503	0.0190627	0.894775	0.972686	247.718	0.146983	0.422297	0.747885	234.254	-0.132715	0.337418	0.633119	266.308	-0.345205	0.0191401	0.0532564	338.288	0.424236	0.0320254
ENSG00000122484.9	RPAP2	protein_coding	chr1	92299059	92402056	+	413.061	0.00244134	0.989318	0.999659	326.542	0.0519984	0.716492	0.886356	289.511	-0.0978167	0.640052	0.823381	589.185	-0.313458	0.0147348	0.0794837	389.852	-0.183116	0.259214	0.44206	439.513	0.234403	0.239763	0.998654	300.378	0.204346	0.117925	0.450213	274.556	0.0923196	0.593945	0.850415	561.283	-0.154817	0.112193	0.330814	393.25	0.063011	0.619361	0.760455	464.486	0.200797	0.213734
ENSG00000162676.12	GFI1	protein_coding	chr1	92473043	92486925	-	145.476	-0.263029	0.207532	0.999659	111.818	-0.152883	0.503544	0.760747	95.0924	0.209848	0.456357	0.693435	199.425	-0.330773	0.0596689	0.213824	183.753	-0.338992	0.0742199	0.177048	133.97	-0.466836	0.0512242	0.998654	85.2023	-0.595232	0.0112171	0.132139	67.5788	-0.463879	0.10601	0.383156	177.153	-0.399812	0.0168718	0.0862997	158.601	-0.584497	0.00235178	0.00886978	149.275	-0.332396	0.112913
ENSG00000067208.15	EVI5	protein_coding	chr1	92508696	92792404	-	416.755	0.159539	0.359293	0.999659	450.94	0.360962	0.00793449	0.0514939	457.507	0.524288	0.00645605	0.0399958	690.101	0.0913349	0.415362	0.690448	540.225	-0.080078	0.530397	0.704719	389.217	0.0289851	0.876699	0.998654	354.43	0.0874715	0.490554	0.801977	368.195	0.273561	0.0944822	0.360381	566.438	-0.202889	0.038121	0.157457	433.933	-0.547252	3.34e-05	0.000211713	406.304	-0.043284	0.789031
ENSG00000122406.14	RPL5	protein_coding	chr1	92832013	92841924	+	40682.4	-0.185429	0.269644	0.999659	29971.4	0.140994	0.174671	0.434955	23085.2	-0.579432	1.91e-05	0.000379482	10985.7	-0.396096	0.000743463	0.0075112	14896.8	-0.0790889	0.317162	0.507406	44397	0.130598	0.505344	0.998654	27453.8	0.276194	0.00456148	0.0763845	23858.9	-0.0845732	0.463719	0.776063	10777.3	-0.145079	0.0125919	0.0691423	15008.8	0.152354	0.0857415	0.180363	45051	-0.020365	0.895568
ENSG00000154511.12	DIPK1A	protein_coding	chr1	92832737	92961522	-	269.009	-0.192688	0.31243	0.999659	310.829	0.206138	0.204759	0.475863	308.367	-0.0188767	0.933008	0.972421	277.856	-0.163919	0.281228	0.562381	261.674	-0.220175	0.238608	0.416866	284.68	0.038482	0.851416	0.998654	244.012	-0.0848733	0.573599	0.848185	272.7	-0.0278342	0.873508	0.963756	246.291	-0.24082	0.0824696	0.270164	222.586	-0.510519	0.00216755	0.00824501	303.379	0.0265947	0.888277
ENSG00000143033.18	MTF2	protein_coding	chr1	93079235	93139079	+	977.93	-0.0144956	0.924064	0.999659	929.388	0.078702	0.520892	0.772973	865.733	-0.191208	0.216218	0.446885	986.542	-0.297431	0.00375202	0.0277267	837.758	-0.259803	0.0133994	0.0459018	961.763	-0.00140431	0.993309	0.999614	801.551	0.0518768	0.596804	0.859531	776.617	-0.159137	0.202026	0.533061	886.463	-0.325252	2.97e-05	0.000477816	749.657	-0.383791	0.00041149	0.00195106	1042.53	0.0351618	0.801443
ENSG00000117500.13	TMED5	protein_coding	chr1	93149742	93180516	-	1382.67	-0.142611	0.362847	0.999659	1704.29	-0.0480508	0.669102	0.86219	1753.38	0.133351	0.379246	0.623529	1935.81	0.152437	0.115988	0.333491	1684.38	-0.0422276	0.721045	0.843022	1449.35	0.0574389	0.757087	0.998654	1482.77	-0.0507641	0.550043	0.835688	1522.97	0.0729506	0.534142	0.818761	1750.17	0.145511	0.0372746	0.154991	1496.24	-0.175967	0.0851331	0.179303	1414.85	-0.215389	0.111437
ENSG00000122483.17	CCDC18	protein_coding	chr1	93179919	93278730	+	366.847	0.0831268	0.663227	0.999659	400.075	-0.458773	0.00107818	0.0110723	418.054	-0.236749	0.179251	0.398386	757.042	0.022642	0.837251	0.938898	491.908	-0.320171	0.0132856	0.0455633	348.291	-0.00423916	0.982048	0.999154	397.022	-0.0449046	0.707551	0.911711	388.94	-0.0920651	0.570109	0.838989	698.334	0.0754744	0.386761	0.679504	440.955	-0.436108	0.000681231	0.00302814	352.259	-0.172766	0.284534
[truncated: 19,068 more rows]
[truncated: 17 more columns]

## Sheet: Fig.2D
Figure 2D
	U-AID1 vs WT					D-AID1 vs WT					UD-AID1 vs WT
[truncated: 21 more rows]

## Sheet: Fig.2E
Figure 2E. A gene list for enrichment analysis
Gene symbol
TNFRSF4
B3GALT6
C1QTNF12
[truncated: 1,692 more rows]

[truncated: 29 more sheets: Fig.2G, Fig.3B, Fig.3D, Fig.3E, Fig.3F, Fig.3H, Fig.3I, Fig.3J, Fig.4A, Fig.4B, Fig.4D, Fig.4E, Fig.4F, Fig.4H, Fig.4I, Fig.4J, Fig.5A, Fig. 5B, Fig.5D, Fig.5E …]
