# Supplementary material for: DNA methylation protects cancer cells against senescence
Source: Nat Commun. 2025 Jul 1;16:5901. doi: 10.1038/s41467-025-61157-7 (PMC12216915; doi:10.1038/s41467-025-61157-7)
Supplement: Supplementary file 6 — Source data [file 41467_2025_61157_MOESM6_ESM.zip › Source-Data-Supple-Fig.xlsx]

## Sheet: Fig.S1A
Supplementary Fig.1A. FACS analysis of apoptosis
	Day 0 Dox/Auxin treatment																		Day 8 Dox/Auxin treatment
	5-Fu treatment

## Sheet: Fig.S1F
Supplementary Fig.1F. SA-β-gal densities (%Area)
	Field
	1	2	3	4	5
EV	25	29	25	27	24
WT	3	4	6	8	10
UBL*	32	29	36	24	34
TTD*	6	2	3	5	6
PHD*	22	34	37	27	27
SRA*	24	30	35	23	31
RING*	19	12	14	9	17

## Sheet: Fig.S1I
Supplementary Fig.1I. SA-β-gal densities (%Area)
	Field
	1	2	3	4	5
EV	24	49	30	30	29
WT	7	6	7	12	8
PBD*	4	6	4	5	6
UIM*	30	28	21	21	19
H3*	23	25	21	23	25
CD*	28	21	17	16	29

## Sheet: Fig.S1J
Supplementary Fig.1J
EdU positive cells (%)	DMSO					GSK-DNMT1 inhibitor
Field	1	2	3	4	5	1	2	3	4	5
HCT116	94.048	100	96.491	93.75	95.652	63.636	57.895	62.5	52.083	63.158
DLD-1	96.154	96.774	92.754	90.909	92.857	58.333	56.757	58.491	67.647	68.571
HT29	100	100	95	100	92.593	50	33.333	40	50	50
A549	94.737	95.556	92	93.75	96.774	57.778	38.71	44.444	34.615	29.167
MCF7	90.323	96.875	90.476	92.857	84	33.333	35.714	36.364	36.842	28.571
Hela	98.305	100	100	98.305	100	59.091	60	63.636	44.444	60
MBD-MA-468	89.13	94.444	95.238	95.918	100	46.667	69.643	57.692	58.974	59.259
SaoS2	95.455	96.226	87.5	100	86.792	48	44.444	47.059	50	45.833

## Sheet: Fig.S2B
Supplementary Fig.2B
RT-qPCR (log2 relative expression)
Gene	WT			U-AID1			D-AID1			UD-AID1
	rep1	rep2	rep3	rep1	rep2	rep3	rep1	rep2	rep3	rep1	rep2	rep3
IFNL1	0	0.382449	0.210871	1.05285	2.67491	0.702523	1.31148	0.937656	1.72506	3.70306	3.30748	3.08073
IFNL2	0	0.283512	-0.01649	0.495911	1.28246	-0.35795	0.917974	0.827835	1.29765	2.22786	2.0134	1.86272
IFI27	0	0.137936	0.296981	1.33062	1.92817	2.04131	1.98618	1.72483	2.78404	1.56483	2.04878	2.08479
ISG15	0	0.147342	-0.27509	0.103272	0.665565	0.688036	0.859962	0.479788	0.69647	0.719566	0.802656	0.53912

## Sheet: Fig.S2C
Supplementary Fig.2C. ELISA on IFN lambda 1
	PolyI:C	Neg. Ctrl	WT			UAID1			DAID1			UDAID1
			rep1	rep2	rep3	rep1	rep2	rep3	rep1	rep2	rep3	rep1	rep2	rep3
IFN lambda 1 (pg/mL)	1565.64	-7.69365	250.05	190.673	198.812	106.717	626.027	213.248	192.935	289.681	214.6	1556.74	794.366	1150.01

## Sheet: Fig.S2E
Supplementary Fig.2E. Relative expression by RT-qPCR
	CM_WT				CM_UAID1				CM_DAID1				CM_UDAID1				CM_Eto
	rep1	rep2	rep3	rep4	rep1	rep2	rep3	rep4	rep1	rep2	rep3	rep4	rep1	rep2	rep3	rep4	rep1	rep2	rep3	rep4
IRF7	1	0.482941	0.76495	0.709361	0.782011	0.835949	0.630157	0.659405	0.804198	0.887922	0.932733	0.972009	4.49583	4.74285	5.06561	4.91932	0.319055	0.289232	0.21148	0.34264
IFI27	1	0.976041	0.990554	0.918877	1.45326	1.11365	1.2836	1.10548	1.13364	1.23866	1.21438	1.18193	2.31462	2.10483	2.36561	2.32073	1.17618	1.23469	1.1258	1.16941
ISG15	1	1.07856	0.903001	1.19003	1.4767	1.26672	1.2964	1.33928	1.07344	1.23433	1.23132	1.26108	1.68188	1.86829	1.99658	1.74937	1.0158	1.01996	1.10566	0.946426
OAS1	1	0.802927	0.566168	1.23179	1.76441	2.21002	2.05384	1.87011	1.96245	0.901626	1.91032	1.88343	4.76238	6.53123	4.54917	4.69561	0.0305323	0.668895	0.369615	0.682359
OASL	1	1.16283	0.875228	1.01441	1.4216	1.25784	1.34168	1.24388	1.30031	1.33391	1.42366	1.42734	2.02902	2.09955	2.11846	2.09227	0.73283	0.664103	0.729157	0.714485

## Sheet: Fig.S2G
Supplementary Fig.2G. RT-qPCR (log2 expression)
	WT			U-AID1			D-AID1			UD-AID1
	rep1	rep2	rep3	rep1	rep2	rep3	rep1	rep2	rep3	rep1	rep2	rep3
IL32	0	0.290061	0.273692	5.01349	6.1785	5.95729	3.45886	3.38711	3.58263	7.55581	6.56161	7.24285
CCL5	0	-0.00198647	-0.0648668	1.10232	2.1599	1.03069	0.876084	0.52635	1.49406	2.45095	2.34667	2.05555
MMP1	0	0.451157	-0.445533	10.1263	7.45793	9.28937	5.28724	4.38474	4.23471	8.30065	7.84555	7.35598
MMP13	0	0.447219	0.247058	5.0732	5.90513	5.36129	3.98909	4.23336	3.42324	7.27976	6.79257	7.08305
IGFBP4	0	0.294725	0.166066	10.3432	9.91761	11.4438	6.0445	6.68659	7.17389	10.6006	10.5807	10.5413
IGFBP3	0	0.272799	-0.490991	8.13968	5.36506	8.35653	3.85687	2.92682	3.39142	5.94448	5.33759	5.34045
ICAM1	0	0.0573177	-0.0491586	4.2195	4.35461	4.59724	2.15265	2.4227	2.28553	4.85717	4.50445	4.90496
TNFRSF1B	0	0.551567	-0.329089	5.61176	6.47286	6.88839	5.12542	4.51772	4.5397	7.13456	7.11383	7.07434

## Sheet: Fig.S2H
Supplementary Fig.2H. RT-qPCR (log2 )expression
	DLD1-WT-AID2				DLD1-U-AID2				DLD1-D-AID2
	rep1	rep2	rep3	rep4	rep1	rep2	rep3	rep4	rep1	rep2	rep3	rep4
IL32	0	-0.221651	0	0.021749	4.44997	5.73929	4.36105	5.73378	3.22229	1.75675	3.13203	1.53951
CCL5	0	0.167277	0	-0.0202791	7.61336	9.61081	7.39351	9.19275	8.6696	6.02089	8.33663	6.0859
MMP1	0	-1.09862	0	0.206095	0.679923	3.72008	1.30877	3.86244	0.34523	0.74525	0.688352	0.942348
MMP13	0	0.108103	0	-0.536118	3.24928	3.5095	2.64845	2.7082	3.6598	2.98714	3.04851	2.4921
IGFBP3	0	0.0144927	0	0.0527807	1.27951	2.03167	1.11561	1.96711	2.32303	0.221013	2.19844	0.168151
IGFBP4	0	-0.112973	0	0.0331088	1.86537	1.60412	1.79324	1.5553	2.07304	1.88991	2.02824	1.97672
ICAM1	0	-0.0207577	0	-0.0458072	0.830254	1.09925	0.806905	1.01791	0.455859	0.71373	0.38944	0.839195
TNFRSF1B	0	0.447342	0	0.221248	2.74857	2.64482	2.57984	2.43508	3.50995	2.16076	3.41513	2.19971

## Sheet: Fig.S2I
ID	Day0_U-AID1 vs WT_log2FoldChange	Day2_U-AID1 vs WT_log2FoldChange	Day4_U-AID1 vs WT_log2FoldChange	Day6_U-AID1 vs WT_log2FoldChange	Day8_U-AID1 vs WT_log2FoldChange	Day0_U-AID1 vs WT_padj	Day2_U-AID1 vs WT_padj	Day4_U-AID1 vs WT_padj	Day6_U-AID1 vs WT_padj	Day8_U-AID1 vs WT_padj	Day0_D-AID1 vs WT_log2FoldChange	Day2_D-AID1 vs WT_log2FoldChange	Day4_D-AID1 vs WT_log2FoldChange	Day6_D-AID1 vs WT_log2FoldChange	Day8_D-AID1 vs WT_log2FoldChange	Day0_D-AID1 vs WT_padj	Day2_D-AID1 vs WT_padj	Day4_D-AID1 vs WT_padj	Day6_D-AID1 vs WT_padj	Day8_D-AID1 vs WT_padj	Day0_UD-AID1 vs WT_log2FoldChange	Day2_UD-AID1 vs WT_log2FoldChange	Day4_UD-AID1 vs WT_log2FoldChange	Day6_UD-AID1 vs WT_log2FoldChange	Day8_UD-AID1 vs WT_log2FoldChange	Day0_UD-AID1 vs WT_padj	Day2_UD-AID1 vs WT_padj	Day4_UD-AID1 vs WT_padj	Day6_UD-AID1 vs WT_padj	Day8_UD-AID1 vs WT_padj
(A)n:Simple_repeat:Simple_repeat	-0.118492	0.112466	-0.222294	0.14823	0.047114	0.999453	0.90776	0.423522	0.999368	0.945471	0.429629	0.181008	-0.0506022	0.228384	0.378042	0.999738	0.999381	0.987721	0.110735	0.0285938	0.188667	0.121983	-0.230489	0.178337	0.0506617	0.998858	0.601813	0.260911	0.451438	0.927052
(AAA)n:Simple_repeat:Simple_repeat	0	0	0	0	0	#N/A	#N/A	#N/A	#N/A	#N/A	0	0	0	0	0	#N/A	#N/A	#N/A	#N/A	#N/A	0	0	0	0	0	#N/A	#N/A	#N/A	#N/A	#N/A
(AAAAAAC)n:Simple_repeat:Simple_repeat	0	0	0	0	0	#N/A	#N/A	#N/A	#N/A	#N/A	0	0	0	0	0	#N/A	#N/A	#N/A	#N/A	#N/A	0	0	0	0	0	#N/A	#N/A	#N/A	#N/A	#N/A
(AAAAAAG)n:Simple_repeat:Simple_repeat	0	0	0	0	0	#N/A	#N/A	#N/A	#N/A	#N/A	0	0	0	0	0	#N/A	#N/A	#N/A	#N/A	#N/A	0	0	0	0	0	#N/A	#N/A	#N/A	#N/A	#N/A
(AAAAAAT)n:Simple_repeat:Simple_repeat	0	0	0	0	0	#N/A	#N/A	#N/A	#N/A	#N/A	0	0	0	0	0	#N/A	#N/A	#N/A	#N/A	#N/A	0	0	0	0	0	#N/A	#N/A	#N/A	#N/A	#N/A
(AAAAAC)n:Simple_repeat:Simple_repeat	1.66781	-0.77997	0	-1.50817	0	0.999453	0.964029	#N/A	0.553089	#N/A	0	-3.32833	0	0	0	#N/A	0.999381	#N/A	#N/A	#N/A	0	0	0	-1.13162	1.87909	#N/A	#N/A	#N/A	0.686284	0.635865
(AAAAACA)n:Simple_repeat:Simple_repeat	0	0	0	0	0	#N/A	#N/A	#N/A	#N/A	#N/A	0	0	0	0	0	#N/A	#N/A	#N/A	#N/A	#N/A	0	0	0	0	0	#N/A	#N/A	#N/A	#N/A	#N/A
(AAAAACC)n:Simple_repeat:Simple_repeat	0.833129	0	0	1.20849	0	0.999453	#N/A	#N/A	0.999368	#N/A	0.549451	0	0	0	2.13512	0.999738	#N/A	#N/A	#N/A	0.189565	0	0	0	1.48	2.49103	#N/A	#N/A	#N/A	0.603926	0.0117699
(AAAAACT)n:Simple_repeat:Simple_repeat	0	0	0	0	0	#N/A	#N/A	#N/A	#N/A	#N/A	0	0	0	0	0	#N/A	#N/A	#N/A	#N/A	#N/A	0	0	0	0	0	#N/A	#N/A	#N/A	#N/A	#N/A
(AAAAAG)n:Simple_repeat:Simple_repeat	0	0	0	0	0	#N/A	#N/A	#N/A	#N/A	#N/A	0	0	0	0	0	#N/A	#N/A	#N/A	#N/A	#N/A	0	0	0	0	0	#N/A	#N/A	#N/A	#N/A	#N/A
(AAAAAGA)n:Simple_repeat:Simple_repeat	0	0	0	0	0	#N/A	#N/A	#N/A	#N/A	#N/A	1.22246	0	0	0	0	0.999738	#N/A	#N/A	#N/A	#N/A	0	0	0	-0.468047	-0.452676	#N/A	#N/A	#N/A	0.999174	0.92522
(AAAAAGG)n:Simple_repeat:Simple_repeat	0	0	0	0	0	#N/A	#N/A	#N/A	#N/A	#N/A	0	0	0	0	0	#N/A	#N/A	#N/A	#N/A	#N/A	0	0	0	0	0	#N/A	#N/A	#N/A	#N/A	#N/A
(AAAAAT)n:Simple_repeat:Simple_repeat	0	0	0	0	0	#N/A	#N/A	#N/A	#N/A	#N/A	0	0	0	0	0	#N/A	#N/A	#N/A	#N/A	#N/A	0	0	0	0	0	#N/A	#N/A	#N/A	#N/A	#N/A
(AAAAATA)n:Simple_repeat:Simple_repeat	0	0	0	0	0	#N/A	#N/A	#N/A	#N/A	#N/A	0	0	0	0	0	#N/A	#N/A	#N/A	#N/A	#N/A	0	0	0	0	0	#N/A	#N/A	#N/A	#N/A	#N/A
(AAAAATC)n:Simple_repeat:Simple_repeat	0	0	0	0	0	#N/A	#N/A	#N/A	#N/A	#N/A	0	0	0	0	0	#N/A	#N/A	#N/A	#N/A	#N/A	0	0	0	0	0	#N/A	#N/A	#N/A	#N/A	#N/A
(AAAAATT)n:Simple_repeat:Simple_repeat	0	0	0	0	0	#N/A	#N/A	#N/A	#N/A	#N/A	0	0	0	0	0	#N/A	#N/A	#N/A	#N/A	#N/A	0	0	0	0	0	#N/A	#N/A	#N/A	#N/A	#N/A
(AAAAC)n:Simple_repeat:Simple_repeat	0.152104	-0.79207	0.0986654	-0.121601	-0.642331	0.999453	0.801796	0.979919	0.999368	0.345063	-0.208156	-1.03607	0.386283	0.106021	-0.0811749	0.999738	0.999381	0.987721	0.910794	0.98676	0.355577	-1.27741	0.436064	-0.384582	-0.58708	0.998858	0.253167	0.733033	0.737268	0.383276
(AAAACA)n:Simple_repeat:Simple_repeat	0	0	0	-0.607439	0	#N/A	#N/A	#N/A	0.999368	#N/A	0	0	0	0	0	#N/A	#N/A	#N/A	#N/A	#N/A	0	0	0	-0.152618	0	#N/A	#N/A	#N/A	0.999174	#N/A
(AAAACAA)n:Simple_repeat:Simple_repeat	0	0	0	0	0	#N/A	#N/A	#N/A	#N/A	#N/A	0	0	0	0	0	#N/A	#N/A	#N/A	#N/A	#N/A	0	0	0	0	0	#N/A	#N/A	#N/A	#N/A	#N/A
(AAAACAAA)n:Simple_repeat:Simple_repeat	0	0	0	0	0	#N/A	#N/A	#N/A	#N/A	#N/A	0	0	0	0	0	#N/A	#N/A	#N/A	#N/A	#N/A	0	0	0	0	0	#N/A	#N/A	#N/A	#N/A	#N/A
(AAAACAAAA)n:Simple_repeat:Simple_repeat	0	0	0	0	0	#N/A	#N/A	#N/A	#N/A	#N/A	0	0	0	0	0	#N/A	#N/A	#N/A	#N/A	#N/A	0	0	0	0	0	#N/A	#N/A	#N/A	#N/A	#N/A
(AAAACAACT)n:Simple_repeat:Simple_repeat	0	0	0	0	0	#N/A	#N/A	#N/A	#N/A	#N/A	0	0	0	0	0	#N/A	#N/A	#N/A	#N/A	#N/A	0	0	0	0	0	#N/A	#N/A	#N/A	#N/A	#N/A
(AAAACAC)n:Simple_repeat:Simple_repeat	0	0	0	0	0	#N/A	#N/A	#N/A	#N/A	#N/A	0	0	0	0	0	#N/A	#N/A	#N/A	#N/A	#N/A	0	0	0	0	0	#N/A	#N/A	#N/A	#N/A	#N/A
(AAAACAT)n:Simple_repeat:Simple_repeat	0	0	0	0	0	#N/A	#N/A	#N/A	#N/A	#N/A	0	0	0	0	0	#N/A	#N/A	#N/A	#N/A	#N/A	0	0	0	0	0	#N/A	#N/A	#N/A	#N/A	#N/A
(AAAACATTGG)n:Simple_repeat:Simple_repeat	0	0	0	0	0	#N/A	#N/A	#N/A	#N/A	#N/A	0	0	0	0	0	#N/A	#N/A	#N/A	#N/A	#N/A	0	0	0	0	0	#N/A	#N/A	#N/A	#N/A	#N/A
(AAAACC)n:Simple_repeat:Simple_repeat	0	0	0	0	0	#N/A	#N/A	#N/A	#N/A	#N/A	0	0	0	0	0	#N/A	#N/A	#N/A	#N/A	#N/A	0	0	0	2.33834	0	#N/A	#N/A	#N/A	0.6917	#N/A
(AAAACCA)n:Simple_repeat:Simple_repeat	0	0	0	0	0	#N/A	#N/A	#N/A	#N/A	#N/A	0	0	0	0	0	#N/A	#N/A	#N/A	#N/A	#N/A	0	0	0	0	0	#N/A	#N/A	#N/A	#N/A	#N/A
(AAAACT)n:Simple_repeat:Simple_repeat	0	0	0	0	0	#N/A	#N/A	#N/A	#N/A	#N/A	0	0	0	0	0	#N/A	#N/A	#N/A	#N/A	#N/A	0	0	0	0	0	#N/A	#N/A	#N/A	#N/A	#N/A
(AAAACTATAT)n:Simple_repeat:Simple_repeat	0	0	0	0	0	#N/A	#N/A	#N/A	#N/A	#N/A	0	0	0	0	0	#N/A	#N/A	#N/A	#N/A	#N/A	0	0	0	0	0	#N/A	#N/A	#N/A	#N/A	#N/A
(AAAACTC)n:Simple_repeat:Simple_repeat	0	0	0	0	0	#N/A	#N/A	#N/A	#N/A	#N/A	0	0	0	0	0	#N/A	#N/A	#N/A	#N/A	#N/A	0	0	0	0	0	#N/A	#N/A	#N/A	#N/A	#N/A
(AAAACTG)n:Simple_repeat:Simple_repeat	0	0	0	0	0	#N/A	#N/A	#N/A	#N/A	#N/A	0	0	0	0	0	#N/A	#N/A	#N/A	#N/A	#N/A	0	0	0	0	0	#N/A	#N/A	#N/A	#N/A	#N/A
(AAAAG)n:Simple_repeat:Simple_repeat	1.10969	-0.393676	0	0.314891	0	0.999453	0.982177	#N/A	0.999368	#N/A	0.858573	-0.0857523	0	0	-0.460178	0.999738	0.999381	#N/A	#N/A	0.973991	0	0	1.45722	0.372252	-0.537922	#N/A	#N/A	0.491087	0.965778	0.845286
(AAAAGA)n:Simple_repeat:Simple_repeat	0	0	0	0	0	#N/A	#N/A	#N/A	#N/A	#N/A	0	0	0	0	0	#N/A	#N/A	#N/A	#N/A	#N/A	0	0	0	0	0	#N/A	#N/A	#N/A	#N/A	#N/A
(AAAAGAA)n:Simple_repeat:Simple_repeat	0	0	0	0	0	#N/A	#N/A	#N/A	#N/A	#N/A	0	0	0	0	0	#N/A	#N/A	#N/A	#N/A	#N/A	0	0	0	0	0	#N/A	#N/A	#N/A	#N/A	#N/A
(AAAAGAAA)n:Simple_repeat:Simple_repeat	0	0	0	0	0	#N/A	#N/A	#N/A	#N/A	#N/A	0	0	0	0	0	#N/A	#N/A	#N/A	#N/A	#N/A	0	0	0	0	0	#N/A	#N/A	#N/A	#N/A	#N/A
(AAAAGAAAA)n:Simple_repeat:Simple_repeat	0	0	0	0	0	#N/A	#N/A	#N/A	#N/A	#N/A	0	0	0	0	0	#N/A	#N/A	#N/A	#N/A	#N/A	0	0	0	0	0	#N/A	#N/A	#N/A	#N/A	#N/A
(AAAAGAAAG)n:Simple_repeat:Simple_repeat	0	0	0	0	0	#N/A	#N/A	#N/A	#N/A	#N/A	0	0	0	0	0	#N/A	#N/A	#N/A	#N/A	#N/A	0	0	0	0	0	#N/A	#N/A	#N/A	#N/A	#N/A
(AAAAGAG)n:Simple_repeat:Simple_repeat	0	0	0	0	0	#N/A	#N/A	#N/A	#N/A	#N/A	0	0	0	0	0	#N/A	#N/A	#N/A	#N/A	#N/A	0	0	0	0	0	#N/A	#N/A	#N/A	#N/A	#N/A
(AAAAGC)n:Simple_repeat:Simple_repeat	0	0	0	0	0	#N/A	#N/A	#N/A	#N/A	#N/A	0	0	0	0	0	#N/A	#N/A	#N/A	#N/A	#N/A	0	0	0	0	0	#N/A	#N/A	#N/A	#N/A	#N/A
(AAAAGG)n:Simple_repeat:Simple_repeat	0	0	0	0	0	#N/A	#N/A	#N/A	#N/A	#N/A	0	0	0	0	0	#N/A	#N/A	#N/A	#N/A	#N/A	0	0	0	0	0	#N/A	#N/A	#N/A	#N/A	#N/A
(AAAAGGA)n:Simple_repeat:Simple_repeat	0	0	0	0	0	#N/A	#N/A	#N/A	#N/A	#N/A	0	0	0	0	0	#N/A	#N/A	#N/A	#N/A	#N/A	0	0	0	0	0	#N/A	#N/A	#N/A	#N/A	#N/A
(AAAAGGC)n:Simple_repeat:Simple_repeat	0	0	0	0	0	#N/A	#N/A	#N/A	#N/A	#N/A	0	0	0	0	0	#N/A	#N/A	#N/A	#N/A	#N/A	0	0	0	0	0	#N/A	#N/A	#N/A	#N/A	#N/A
(AAAAGT)n:Simple_repeat:Simple_repeat	0	0	0	0	0	#N/A	#N/A	#N/A	#N/A	#N/A	0	0	0	0	0	#N/A	#N/A	#N/A	#N/A	#N/A	0	0	0	0	0	#N/A	#N/A	#N/A	#N/A	#N/A
(AAAAGTA)n:Simple_repeat:Simple_repeat	0	0	0	0	0	#N/A	#N/A	#N/A	#N/A	#N/A	0	0	0	0	0	#N/A	#N/A	#N/A	#N/A	#N/A	0	0	0	0	0	#N/A	#N/A	#N/A	#N/A	#N/A
(AAAAGTTA)n:Simple_repeat:Simple_repeat	0	0	0	0	0	#N/A	#N/A	#N/A	#N/A	#N/A	0	0	0	0	0	#N/A	#N/A	#N/A	#N/A	#N/A	0	0	0	0	0	#N/A	#N/A	#N/A	#N/A	#N/A
(AAAAGTTTT)n:Simple_repeat:Simple_repeat	0	0	0	0	0	#N/A	#N/A	#N/A	#N/A	#N/A	0	0	0	0	0	#N/A	#N/A	#N/A	#N/A	#N/A	0	0	0	0	0	#N/A	#N/A	#N/A	#N/A	#N/A
(AAAAT)n:Simple_repeat:Simple_repeat	0.241751	-0.694398	0	-0.160487	0.326696	0.999453	0.928614	#N/A	0.999368	0.918702	-0.564515	-0.0446348	0	0	-0.555394	0.999738	0.999381	#N/A	#N/A	0.914297	0	0	0.179713	-0.0715012	0.392445	#N/A	#N/A	0.953295	0.999174	0.846036
(AAAATA)n:Simple_repeat:Simple_repeat	0	0	0	0	0	#N/A	#N/A	#N/A	#N/A	#N/A	0	0	0	0	0	#N/A	#N/A	#N/A	#N/A	#N/A	0	0	0	0	0	#N/A	#N/A	#N/A	#N/A	#N/A
(AAAATAA)n:Simple_repeat:Simple_repeat	0	0	0	0	0	#N/A	#N/A	#N/A	#N/A	#N/A	0	0	0	0	0	#N/A	#N/A	#N/A	#N/A	#N/A	0	0	0	0	0	#N/A	#N/A	#N/A	#N/A	#N/A
(AAAATAAA)n:Simple_repeat:Simple_repeat	0	0	0	0	0	#N/A	#N/A	#N/A	#N/A	#N/A	0	0	0	0	0	#N/A	#N/A	#N/A	#N/A	#N/A	0	0	0	0	0	#N/A	#N/A	#N/A	#N/A	#N/A
(AAAATAAAT)n:Simple_repeat:Simple_repeat	0	0	0	0	0	#N/A	#N/A	#N/A	#N/A	#N/A	0	0	0	0	0	#N/A	#N/A	#N/A	#N/A	#N/A	0	0	0	0	0	#N/A	#N/A	#N/A	#N/A	#N/A
(AAAATAAATT)n:Simple_repeat:Simple_repeat	0	0	0	0	0	#N/A	#N/A	#N/A	#N/A	#N/A	0	0	0	0	0	#N/A	#N/A	#N/A	#N/A	#N/A	0	0	0	0	0	#N/A	#N/A	#N/A	#N/A	#N/A
(AAAATAC)n:Simple_repeat:Simple_repeat	0	0	0	0	0	#N/A	#N/A	#N/A	#N/A	#N/A	0	0	0	0	0	#N/A	#N/A	#N/A	#N/A	#N/A	0	0	0	0	0	#N/A	#N/A	#N/A	#N/A	#N/A
(AAAATAG)n:Simple_repeat:Simple_repeat	0	0	0	0	0	#N/A	#N/A	#N/A	#N/A	#N/A	0	0	0	0	0	#N/A	#N/A	#N/A	#N/A	#N/A	0	0	0	0	0	#N/A	#N/A	#N/A	#N/A	#N/A
(AAAATAGTG)n:Simple_repeat:Simple_repeat	0	0	0	0	0	#N/A	#N/A	#N/A	#N/A	#N/A	0	0	0	0	0	#N/A	#N/A	#N/A	#N/A	#N/A	0	0	0	0	0	#N/A	#N/A	#N/A	#N/A	#N/A
(AAAATAT)n:Simple_repeat:Simple_repeat	0	0	0	0	0	#N/A	#N/A	#N/A	#N/A	#N/A	0	0	0	0	0	#N/A	#N/A	#N/A	#N/A	#N/A	0	0	0	0	0	#N/A	#N/A	#N/A	#N/A	#N/A
(AAAATATAAG)n:Simple_repeat:Simple_repeat	0	0	0	0	0	#N/A	#N/A	#N/A	#N/A	#N/A	0	0	0	0	0	#N/A	#N/A	#N/A	#N/A	#N/A	0	0	0	0	0	#N/A	#N/A	#N/A	#N/A	#N/A
(AAAATATATA)n:Simple_repeat:Simple_repeat	0	0	0	0	0	#N/A	#N/A	#N/A	#N/A	#N/A	0	0	0	0	0	#N/A	#N/A	#N/A	#N/A	#N/A	0	0	0	0	0	#N/A	#N/A	#N/A	#N/A	#N/A
(AAAATATT)n:Simple_repeat:Simple_repeat	0	0	0	0	0	#N/A	#N/A	#N/A	#N/A	#N/A	0	0	0	0	0	#N/A	#N/A	#N/A	#N/A	#N/A	0	0	0	0	0	#N/A	#N/A	#N/A	#N/A	#N/A
(AAAATC)n:Simple_repeat:Simple_repeat	0	0	0	0	0	#N/A	#N/A	#N/A	#N/A	#N/A	0	0	0	0	0	#N/A	#N/A	#N/A	#N/A	#N/A	0	0	0	0	0	#N/A	#N/A	#N/A	#N/A	#N/A
(AAAATCC)n:Simple_repeat:Simple_repeat	0	0	0	0	0	#N/A	#N/A	#N/A	#N/A	#N/A	0	0	0	0	0	#N/A	#N/A	#N/A	#N/A	#N/A	0	0	0	0	0	#N/A	#N/A	#N/A	#N/A	#N/A
(AAAATG)n:Simple_repeat:Simple_repeat	0	0	0	0	0	#N/A	#N/A	#N/A	#N/A	#N/A	0	0	0	0	0	#N/A	#N/A	#N/A	#N/A	#N/A	0	0	0	0	0	#N/A	#N/A	#N/A	#N/A	#N/A
(AAAATGC)n:Simple_repeat:Simple_repeat	0	0	0	0	0	#N/A	#N/A	#N/A	#N/A	#N/A	0	0	0	0	0	#N/A	#N/A	#N/A	#N/A	#N/A	0	0	0	0	0	#N/A	#N/A	#N/A	#N/A	#N/A
(AAAATGT)n:Simple_repeat:Simple_repeat	0	0	0	0	0	#N/A	#N/A	#N/A	#N/A	#N/A	0	0	0	0	0	#N/A	#N/A	#N/A	#N/A	#N/A	0	0	0	0	0	#N/A	#N/A	#N/A	#N/A	#N/A
(AAAATT)n:Simple_repeat:Simple_repeat	0	0	0	0	0	#N/A	#N/A	#N/A	#N/A	#N/A	0	0	0	0	0	#N/A	#N/A	#N/A	#N/A	#N/A	0	0	0	0	0	#N/A	#N/A	#N/A	#N/A	#N/A
(AAAATTA)n:Simple_repeat:Simple_repeat	0	0	0	0	0	#N/A	#N/A	#N/A	#N/A	#N/A	0	0	0	0	0	#N/A	#N/A	#N/A	#N/A	#N/A	0	0	0	0	0	#N/A	#N/A	#N/A	#N/A	#N/A
(AAAATTAAAA)n:Simple_repeat:Simple_repeat	0	0	0	0	0	#N/A	#N/A	#N/A	#N/A	#N/A	0	0	0	0	0	#N/A	#N/A	#N/A	#N/A	#N/A	0	0	0	0	0	#N/A	#N/A	#N/A	#N/A	#N/A
(AAAATTC)n:Simple_repeat:Simple_repeat	0	0	0	0	0	#N/A	#N/A	#N/A	#N/A	#N/A	0	0	0	0	0	#N/A	#N/A	#N/A	#N/A	#N/A	0	0	0	0	0	#N/A	#N/A	#N/A	#N/A	#N/A
(AAAATTT)n:Simple_repeat:Simple_repeat	0	0	0	0	0	#N/A	#N/A	#N/A	#N/A	#N/A	0	0	0	0	0	#N/A	#N/A	#N/A	#N/A	#N/A	0	0	0	0	0	#N/A	#N/A	#N/A	#N/A	#N/A
(AAAC)n:Simple_repeat:Simple_repeat	-0.110849	-0.272007	-0.636874	-0.325219	-0.00493228	0.999453	0.982177	0.683264	0.999368	0.999542	-0.21965	0.0398195	0.0387722	-0.387314	-0.329174	0.999738	0.999381	0.999411	0.33757	0.914297	0.0718789	-0.0350538	-0.0362278	-0.482828	-0.11304	0.998858	0.98951	0.98294	0.290477	0.931448
(AAACA)n:Simple_repeat:Simple_repeat	-0.644776	0	0	0.408187	0	0.999453	#N/A	#N/A	0.999368	#N/A	0.261328	0.950702	0	0	0.905512	0.999738	0.999381	#N/A	#N/A	0.902244	0	0	0	0.843051	0.106714	#N/A	#N/A	#N/A	0.700064	0.976727
(AAACAA)n:Simple_repeat:Simple_repeat	0	0	0	0	0	#N/A	#N/A	#N/A	#N/A	#N/A	0	0	0	0	0	#N/A	#N/A	#N/A	#N/A	#N/A	0	0	0	0	0	#N/A	#N/A	#N/A	#N/A	#N/A
(AAACAAA)n:Simple_repeat:Simple_repeat	0	0	0	0	0	#N/A	#N/A	#N/A	#N/A	#N/A	0	0	0	0	0	#N/A	#N/A	#N/A	#N/A	#N/A	0	0	0	-0.378229	0	#N/A	#N/A	#N/A	0.999174	#N/A
(AAACAAAA)n:Simple_repeat:Simple_repeat	0	0	0	0	0	#N/A	#N/A	#N/A	#N/A	#N/A	0	0	0	0	0	#N/A	#N/A	#N/A	#N/A	#N/A	0	0	0	0	0	#N/A	#N/A	#N/A	#N/A	#N/A
(AAACAAAAC)n:Simple_repeat:Simple_repeat	0	0	0	0	0	#N/A	#N/A	#N/A	#N/A	#N/A	0	0	0	0	0	#N/A	#N/A	#N/A	#N/A	#N/A	0	0	0	0	0	#N/A	#N/A	#N/A	#N/A	#N/A
(AAACAAAC)n:Simple_repeat:Simple_repeat	0	0	0	0	0	#N/A	#N/A	#N/A	#N/A	#N/A	0	0	0	0	0	#N/A	#N/A	#N/A	#N/A	#N/A	0	0	0	0	0	#N/A	#N/A	#N/A	#N/A	#N/A
(AAACAAACAA)n:Simple_repeat:Simple_repeat	0	0	0	0	0	#N/A	#N/A	#N/A	#N/A	#N/A	0	0	0	0	0	#N/A	#N/A	#N/A	#N/A	#N/A	0	0	0	0	0	#N/A	#N/A	#N/A	#N/A	#N/A
(AAACAAAT)n:Simple_repeat:Simple_repeat	0	0	0	0	0	#N/A	#N/A	#N/A	#N/A	#N/A	0	0	0	0	0	#N/A	#N/A	#N/A	#N/A	#N/A	0	0	0	0	0	#N/A	#N/A	#N/A	#N/A	#N/A
(AAACAAC)n:Simple_repeat:Simple_repeat	0	0	0	0	0	#N/A	#N/A	#N/A	#N/A	#N/A	0	0	0	0	0	#N/A	#N/A	#N/A	#N/A	#N/A	0	0	0	0	0	#N/A	#N/A	#N/A	#N/A	#N/A
(AAACAC)n:Simple_repeat:Simple_repeat	0	0	0	0	0	#N/A	#N/A	#N/A	#N/A	#N/A	0	0	0	0	0	#N/A	#N/A	#N/A	#N/A	#N/A	0	0	0	0	0	#N/A	#N/A	#N/A	#N/A	#N/A
(AAACACAC)n:Simple_repeat:Simple_repeat	0	0	0	0	0	#N/A	#N/A	#N/A	#N/A	#N/A	0	0	0	0	0	#N/A	#N/A	#N/A	#N/A	#N/A	0	0	0	0	0	#N/A	#N/A	#N/A	#N/A	#N/A
(AAACACT)n:Simple_repeat:Simple_repeat	0	0	0	0	0	#N/A	#N/A	#N/A	#N/A	#N/A	0	0	0	0	0	#N/A	#N/A	#N/A	#N/A	#N/A	0	0	0	0	0	#N/A	#N/A	#N/A	#N/A	#N/A
(AAACAG)n:Simple_repeat:Simple_repeat	0	0	0	0	0	#N/A	#N/A	#N/A	#N/A	#N/A	0	0	0	0	0	#N/A	#N/A	#N/A	#N/A	#N/A	0	0	0	0	0	#N/A	#N/A	#N/A	#N/A	#N/A
(AAACAGT)n:Simple_repeat:Simple_repeat	0	0	0	0	0	#N/A	#N/A	#N/A	#N/A	#N/A	0	0	0	0	0	#N/A	#N/A	#N/A	#N/A	#N/A	0	0	0	0	0	#N/A	#N/A	#N/A	#N/A	#N/A
(AAACAT)n:Simple_repeat:Simple_repeat	0	0	0	0	0	#N/A	#N/A	#N/A	#N/A	#N/A	0	0	0	0	0	#N/A	#N/A	#N/A	#N/A	#N/A	0	0	0	0	0	#N/A	#N/A	#N/A	#N/A	#N/A
(AAACATA)n:Simple_repeat:Simple_repeat	0	0	0	0	0	#N/A	#N/A	#N/A	#N/A	#N/A	0	0	0	0	0	#N/A	#N/A	#N/A	#N/A	#N/A	0	0	0	0	0	#N/A	#N/A	#N/A	#N/A	#N/A
(AAACATAAG)n:Simple_repeat:Simple_repeat	0	0	0	0	0	#N/A	#N/A	#N/A	#N/A	#N/A	0	0	0	0	0	#N/A	#N/A	#N/A	#N/A	#N/A	0	0	0	0	0	#N/A	#N/A	#N/A	#N/A	#N/A
(AAACATAT)n:Simple_repeat:Simple_repeat	0	0	0	0	0	#N/A	#N/A	#N/A	#N/A	#N/A	0	0	0	0	0	#N/A	#N/A	#N/A	#N/A	#N/A	0	0	0	0	0	#N/A	#N/A	#N/A	#N/A	#N/A
(AAACC)n:Simple_repeat:Simple_repeat	0	0	0	0	0	#N/A	#N/A	#N/A	#N/A	#N/A	0	0	0	0	0	#N/A	#N/A	#N/A	#N/A	#N/A	0	0	0	0	0	#N/A	#N/A	#N/A	#N/A	#N/A
(AAACCA)n:Simple_repeat:Simple_repeat	0	0	0	0	0	#N/A	#N/A	#N/A	#N/A	#N/A	0	0	0	0	0	#N/A	#N/A	#N/A	#N/A	#N/A	0	0	0	0	0	#N/A	#N/A	#N/A	#N/A	#N/A
(AAACCAA)n:Simple_repeat:Simple_repeat	0	0	0	0	0	#N/A	#N/A	#N/A	#N/A	#N/A	0	0	0	0	0	#N/A	#N/A	#N/A	#N/A	#N/A	0	0	0	0	0	#N/A	#N/A	#N/A	#N/A	#N/A
(AAACCAAA)n:Simple_repeat:Simple_repeat	0	0	0	0	0	#N/A	#N/A	#N/A	#N/A	#N/A	0	0	0	0	0	#N/A	#N/A	#N/A	#N/A	#N/A	0	0	0	0	0	#N/A	#N/A	#N/A	#N/A	#N/A
(AAACCT)n:Simple_repeat:Simple_repeat	0	0	0	0	0	#N/A	#N/A	#N/A	#N/A	#N/A	0	0	0	0	0	#N/A	#N/A	#N/A	#N/A	#N/A	0	0	0	0	0	#N/A	#N/A	#N/A	#N/A	#N/A
(AAACCTA)n:Simple_repeat:Simple_repeat	0	0	0	0	0	#N/A	#N/A	#N/A	#N/A	#N/A	0	0	0	0	0	#N/A	#N/A	#N/A	#N/A	#N/A	0	0	0	0	0	#N/A	#N/A	#N/A	#N/A	#N/A
(AAACG)n:Simple_repeat:Simple_repeat	0	0	0	0	0	#N/A	#N/A	#N/A	#N/A	#N/A	0	0	0	0	0	#N/A	#N/A	#N/A	#N/A	#N/A	0	0	0	0	0	#N/A	#N/A	#N/A	#N/A	#N/A
(AAACT)n:Simple_repeat:Simple_repeat	0	0	0	0	0	#N/A	#N/A	#N/A	#N/A	#N/A	0	0	0	0	0	#N/A	#N/A	#N/A	#N/A	#N/A	0	0	0	0	0	#N/A	#N/A	#N/A	#N/A	#N/A
(AAACTA)n:Simple_repeat:Simple_repeat	0	0	0	0	0	#N/A	#N/A	#N/A	#N/A	#N/A	0	0	0	0	0	#N/A	#N/A	#N/A	#N/A	#N/A	0	0	0	0	0	#N/A	#N/A	#N/A	#N/A	#N/A
(AAACTAT)n:Simple_repeat:Simple_repeat	0	0	0	0	0	#N/A	#N/A	#N/A	#N/A	#N/A	0	0	0	0	0	#N/A	#N/A	#N/A	#N/A	#N/A	0	0	0	0	0	#N/A	#N/A	#N/A	#N/A	#N/A
(AAACTT)n:Simple_repeat:Simple_repeat	0	0	0	0	0	#N/A	#N/A	#N/A	#N/A	#N/A	0	0	0	0	0	#N/A	#N/A	#N/A	#N/A	#N/A	0	0	0	0	0	#N/A	#N/A	#N/A	#N/A	#N/A
(AAACTTC)n:Simple_repeat:Simple_repeat	0	0	0	0	0	#N/A	#N/A	#N/A	#N/A	#N/A	0	0	0	0	0	#N/A	#N/A	#N/A	#N/A	#N/A	0	0	0	0	0	#N/A	#N/A	#N/A	#N/A	#N/A
(AAACTTTCTA)n:Simple_repeat:Simple_repeat	0	0	0	0	0	#N/A	#N/A	#N/A	#N/A	#N/A	0	0	0	0	0	#N/A	#N/A	#N/A	#N/A	#N/A	0	0	0	0	0	#N/A	#N/A	#N/A	#N/A	#N/A
(AAACTTTTTG)n:Simple_repeat:Simple_repeat	0	0	0	0	0	#N/A	#N/A	#N/A	#N/A	#N/A	0	0	0	0	0	#N/A	#N/A	#N/A	#N/A	#N/A	0	0	0	0	0	#N/A	#N/A	#N/A	#N/A	#N/A
(AAAG)n:Simple_repeat:Simple_repeat	-0.687261	0.943928	-0.605313	0.142722	0.538995	0.999453	0.928614	0.837134	0.999368	0.806122	0.460198	0.866234	0.0243485	0	-0.424464	0.999738	0.999381	0.999411	#N/A	0.973991	0	0	0.0263827	-0.0143816	0.591462	#N/A	#N/A	0.993034	0.999174	0.769533
(AAAGA)n:Simple_repeat:Simple_repeat	0	0	0	-0.478474	0	#N/A	#N/A	#N/A	0.999368	#N/A	0	0	0	0	0	#N/A	#N/A	#N/A	#N/A	#N/A	0	0	0	-1.41399	0	#N/A	#N/A	#N/A	0.958522	#N/A
(AAAGAA)n:Simple_repeat:Simple_repeat	-1.8967	0	0	0	0	0.999453	#N/A	#N/A	#N/A	#N/A	-2.10898	0	0	0	0	0.999738	#N/A	#N/A	#N/A	#N/A	0	0	0	0	0	#N/A	#N/A	#N/A	#N/A	#N/A
(AAAGAAA)n:Simple_repeat:Simple_repeat	0	0	0	0	0	#N/A	#N/A	#N/A	#N/A	#N/A	0	0	0	0	0	#N/A	#N/A	#N/A	#N/A	#N/A	0	0	0	0	0	#N/A	#N/A	#N/A	#N/A	#N/A
(AAAGAAAA)n:Simple_repeat:Simple_repeat	0	0	0	0	0	#N/A	#N/A	#N/A	#N/A	#N/A	0	0	0	0	0	#N/A	#N/A	#N/A	#N/A	#N/A	0	0	0	0	0	#N/A	#N/A	#N/A	#N/A	#N/A
(AAAGAAAG)n:Simple_repeat:Simple_repeat	0	0	0	0	0	#N/A	#N/A	#N/A	#N/A	#N/A	0	0	0	0	0	#N/A	#N/A	#N/A	#N/A	#N/A	0	0	0	0	0	#N/A	#N/A	#N/A	#N/A	#N/A
(AAAGAAAGAA)n:Simple_repeat:Simple_repeat	0	0	0	0	0	#N/A	#N/A	#N/A	#N/A	#N/A	0	0	0	0	0	#N/A	#N/A	#N/A	#N/A	#N/A	0	0	0	0	0	#N/A	#N/A	#N/A	#N/A	#N/A
(AAAGAACA)n:Simple_repeat:Simple_repeat	0	0	0	0	0	#N/A	#N/A	#N/A	#N/A	#N/A	0	0	0	0	0	#N/A	#N/A	#N/A	#N/A	#N/A	0	0	0	0	0	#N/A	#N/A	#N/A	#N/A	#N/A
(AAAGAAG)n:Simple_repeat:Simple_repeat	0	0	0	0	0	#N/A	#N/A	#N/A	#N/A	#N/A	0	0	0	0	0	#N/A	#N/A	#N/A	#N/A	#N/A	0	0	0	0	0	#N/A	#N/A	#N/A	#N/A	#N/A
(AAAGAAGG)n:Simple_repeat:Simple_repeat	0	0	0	0	0	#N/A	#N/A	#N/A	#N/A	#N/A	0	0	0	0	0	#N/A	#N/A	#N/A	#N/A	#N/A	0	0	0	0	0	#N/A	#N/A	#N/A	#N/A	#N/A
(AAAGAC)n:Simple_repeat:Simple_repeat	0	0	0	0	0	#N/A	#N/A	#N/A	#N/A	#N/A	0	0	0	0	0	#N/A	#N/A	#N/A	#N/A	#N/A	0	0	0	0	0	#N/A	#N/A	#N/A	#N/A	#N/A
(AAAGACAA)n:Simple_repeat:Simple_repeat	0	0	0	0	0	#N/A	#N/A	#N/A	#N/A	#N/A	0	0	0	0	0	#N/A	#N/A	#N/A	#N/A	#N/A	0	0	0	0	0	#N/A	#N/A	#N/A	#N/A	#N/A
(AAAGAG)n:Simple_repeat:Simple_repeat	0	0	0	0	0	#N/A	#N/A	#N/A	#N/A	#N/A	0	0	0	0	0	#N/A	#N/A	#N/A	#N/A	#N/A	0	0	0	0	0	#N/A	#N/A	#N/A	#N/A	#N/A
(AAAGAGAAAG)n:Simple_repeat:Simple_repeat	0	0	0	0	0	#N/A	#N/A	#N/A	#N/A	#N/A	0	0	0	0	0	#N/A	#N/A	#N/A	#N/A	#N/A	0	0	0	0	0	#N/A	#N/A	#N/A	#N/A	#N/A
(AAAGAGAG)n:Simple_repeat:Simple_repeat	0	0	0	0	0	#N/A	#N/A	#N/A	#N/A	#N/A	0	0	0	0	0	#N/A	#N/A	#N/A	#N/A	#N/A	0	0	0	0	0	#N/A	#N/A	#N/A	#N/A	#N/A
(AAAGAGG)n:Simple_repeat:Simple_repeat	0	0	0	0	0	#N/A	#N/A	#N/A	#N/A	#N/A	0	0	0	0	0	#N/A	#N/A	#N/A	#N/A	#N/A	0	0	0	0	0	#N/A	#N/A	#N/A	#N/A	#N/A
(AAAGAT)n:Simple_repeat:Simple_repeat	0	0	0	0	0	#N/A	#N/A	#N/A	#N/A	#N/A	0	0	0	0	0	#N/A	#N/A	#N/A	#N/A	#N/A	0	0	0	0	0	#N/A	#N/A	#N/A	#N/A	#N/A
(AAAGATA)n:Simple_repeat:Simple_repeat	0	0	0	0	0	#N/A	#N/A	#N/A	#N/A	#N/A	0	0	0	0	0	#N/A	#N/A	#N/A	#N/A	#N/A	0	0	0	0	0	#N/A	#N/A	#N/A	#N/A	#N/A
(AAAGC)n:Simple_repeat:Simple_repeat	0	0	0	0	0	#N/A	#N/A	#N/A	#N/A	#N/A	0	0	0	0	0	#N/A	#N/A	#N/A	#N/A	#N/A	0	0	0	0	0	#N/A	#N/A	#N/A	#N/A	#N/A
(AAAGCA)n:Simple_repeat:Simple_repeat	0	0	0	0	0	#N/A	#N/A	#N/A	#N/A	#N/A	0	0	0	0	0	#N/A	#N/A	#N/A	#N/A	#N/A	0	0	0	0	0	#N/A	#N/A	#N/A	#N/A	#N/A
(AAAGCAAG)n:Simple_repeat:Simple_repeat	0	0	0	0	0	#N/A	#N/A	#N/A	#N/A	#N/A	0	0	0	0	0	#N/A	#N/A	#N/A	#N/A	#N/A	0	0	0	0	0	#N/A	#N/A	#N/A	#N/A	#N/A
(AAAGCAG)n:Simple_repeat:Simple_repeat	0	0	0	0	0	#N/A	#N/A	#N/A	#N/A	#N/A	0	0	0	0	0	#N/A	#N/A	#N/A	#N/A	#N/A	0	0	0	0	0	#N/A	#N/A	#N/A	#N/A	#N/A
(AAAGG)n:Simple_repeat:Simple_repeat	0	0	0	0	0	#N/A	#N/A	#N/A	#N/A	#N/A	0	0	0	0	0	#N/A	#N/A	#N/A	#N/A	#N/A	0	0	0	-1.30246	0	#N/A	#N/A	#N/A	0.905446	#N/A
(AAAGGA)n:Simple_repeat:Simple_repeat	0	0	0	0	0	#N/A	#N/A	#N/A	#N/A	#N/A	0	0	0	0	0	#N/A	#N/A	#N/A	#N/A	#N/A	0	0	0	0	0	#N/A	#N/A	#N/A	#N/A	#N/A
(AAAGGAA)n:Simple_repeat:Simple_repeat	0	0	0	0	0	#N/A	#N/A	#N/A	#N/A	#N/A	0	0	0	0	0	#N/A	#N/A	#N/A	#N/A	#N/A	0	0	0	0	0	#N/A	#N/A	#N/A	#N/A	#N/A
(AAAGGAAGG)n:Simple_repeat:Simple_repeat	0	0	0	0	0	#N/A	#N/A	#N/A	#N/A	#N/A	0	0	0	0	0	#N/A	#N/A	#N/A	#N/A	#N/A	0	0	0	0	0	#N/A	#N/A	#N/A	#N/A	#N/A
(AAAGGAGAGG)n:Simple_repeat:Simple_repeat	0	0	0	0	0	#N/A	#N/A	#N/A	#N/A	#N/A	0	0	0	0	0	#N/A	#N/A	#N/A	#N/A	#N/A	0	0	0	0	0	#N/A	#N/A	#N/A	#N/A	#N/A
(AAAGGATGT)n:Simple_repeat:Simple_repeat	0	0	0	0	0	#N/A	#N/A	#N/A	#N/A	#N/A	0	0	0	0	0	#N/A	#N/A	#N/A	#N/A	#N/A	0	0	0	0	0	#N/A	#N/A	#N/A	#N/A	#N/A
(AAAGGC)n:Simple_repeat:Simple_repeat	0	0	0	0	0	#N/A	#N/A	#N/A	#N/A	#N/A	0	0	0	0	0	#N/A	#N/A	#N/A	#N/A	#N/A	0	0	0	0	0	#N/A	#N/A	#N/A	#N/A	#N/A
(AAAGGCA)n:Simple_repeat:Simple_repeat	0	0	0	0	0	#N/A	#N/A	#N/A	#N/A	#N/A	0	0	0	0	0	#N/A	#N/A	#N/A	#N/A	#N/A	0	0	0	0	0	#N/A	#N/A	#N/A	#N/A	#N/A
(AAAGGG)n:Simple_repeat:Simple_repeat	0	0	0	0	0	#N/A	#N/A	#N/A	#N/A	#N/A	0	0	0	0	0	#N/A	#N/A	#N/A	#N/A	#N/A	0	0	0	0	0	#N/A	#N/A	#N/A	#N/A	#N/A
(AAAGGGA)n:Simple_repeat:Simple_repeat	0	0	0	0	0	#N/A	#N/A	#N/A	#N/A	#N/A	0	0	0	0	0	#N/A	#N/A	#N/A	#N/A	#N/A	0	0	0	0	0	#N/A	#N/A	#N/A	#N/A	#N/A
(AAAGGGG)n:Simple_repeat:Simple_repeat	0	0	0	0	0	#N/A	#N/A	#N/A	#N/A	#N/A	0	0	0	0	0	#N/A	#N/A	#N/A	#N/A	#N/A	0	0	0	0	0	#N/A	#N/A	#N/A	#N/A	#N/A
(AAAGT)n:Simple_repeat:Simple_repeat	0	0	0	0	0	#N/A	#N/A	#N/A	#N/A	#N/A	0	0	0	0	0	#N/A	#N/A	#N/A	#N/A	#N/A	0	0	0	0	0	#N/A	#N/A	#N/A	#N/A	#N/A
(AAAGTA)n:Simple_repeat:Simple_repeat	0	0	0	0	0	#N/A	#N/A	#N/A	#N/A	#N/A	0	0	0	0	0	#N/A	#N/A	#N/A	#N/A	#N/A	0	0	0	0	0	#N/A	#N/A	#N/A	#N/A	#N/A
(AAAGTC)n:Simple_repeat:Simple_repeat	0	0	0	0	0	#N/A	#N/A	#N/A	#N/A	#N/A	0	0	0	0	0	#N/A	#N/A	#N/A	#N/A	#N/A	0	0	0	0	0	#N/A	#N/A	#N/A	#N/A	#N/A
(AAAGTCC)n:Simple_repeat:Simple_repeat	0	0	0	0	0	#N/A	#N/A	#N/A	#N/A	#N/A	0	0	0	0	0	#N/A	#N/A	#N/A	#N/A	#N/A	0	0	0	0	0	#N/A	#N/A	#N/A	#N/A	#N/A
(AAAGTG)n:Simple_repeat:Simple_repeat	0	0	0	0	0	#N/A	#N/A	#N/A	#N/A	#N/A	0	0	0	0	0	#N/A	#N/A	#N/A	#N/A	#N/A	0	0	0	0	0	#N/A	#N/A	#N/A	#N/A	#N/A
(AAAGTTC)n:Simple_repeat:Simple_repeat	0	0	0	0	0	#N/A	#N/A	#N/A	#N/A	#N/A	0	0	0	0	0	#N/A	#N/A	#N/A	#N/A	#N/A	0	0	0	0	0	#N/A	#N/A	#N/A	#N/A	#N/A
(AAAGTTTAAC)n:Simple_repeat:Simple_repeat	0	0	0	0	0	#N/A	#N/A	#N/A	#N/A	#N/A	0	0	0	0	0	#N/A	#N/A	#N/A	#N/A	#N/A	0	0	0	0	0	#N/A	#N/A	#N/A	#N/A	#N/A
(AAAT)n:Simple_repeat:Simple_repeat	-0.458531	0.254179	-0.402444	0.0892351	-0.157502	0.999453	0.928614	0.625306	0.999368	0.932274	0.263408	0.0609094	-0.270176	0.200576	-0.0280658	0.999738	0.999381	0.987721	0.765814	0.986801	-0.0351394	0.540985	-0.0533145	0.189798	-0.0454332	0.998858	0.455379	0.953295	0.958522	0.974815
(AAATA)n:Simple_repeat:Simple_repeat	0	0	0	0.465731	0	#N/A	#N/A	#N/A	0.999368	#N/A	0	0	0	0	0	#N/A	#N/A	#N/A	#N/A	#N/A	0	0	0	1.22644	0	#N/A	#N/A	#N/A	0.757689	#N/A
(AAATAA)n:Simple_repeat:Simple_repeat	0	0	0	0	0	#N/A	#N/A	#N/A	#N/A	#N/A	0	0	0	0	0	#N/A	#N/A	#N/A	#N/A	#N/A	0	0	0	0	0	#N/A	#N/A	#N/A	#N/A	#N/A
(AAATAAA)n:Simple_repeat:Simple_repeat	0	0	0	0	0	#N/A	#N/A	#N/A	#N/A	#N/A	0	0	0	0	0	#N/A	#N/A	#N/A	#N/A	#N/A	0	0	0	0	0	#N/A	#N/A	#N/A	#N/A	#N/A
(AAATAAAT)n:Simple_repeat:Simple_repeat	0	0	0	0	0	#N/A	#N/A	#N/A	#N/A	#N/A	0	0	0	0	0	#N/A	#N/A	#N/A	#N/A	#N/A	0	0	0	0	0	#N/A	#N/A	#N/A	#N/A	#N/A
(AAATAAATT)n:Simple_repeat:Simple_repeat	0	0	0	0	0	#N/A	#N/A	#N/A	#N/A	#N/A	0	0	0	0	0	#N/A	#N/A	#N/A	#N/A	#N/A	0	0	0	0	0	#N/A	#N/A	#N/A	#N/A	#N/A
(AAATAACAT)n:Simple_repeat:Simple_repeat	0	0	0	0	0	#N/A	#N/A	#N/A	#N/A	#N/A	0	0	0	0	0	#N/A	#N/A	#N/A	#N/A	#N/A	0	0	0	0	0	#N/A	#N/A	#N/A	#N/A	#N/A
(AAATAACT)n:Simple_repeat:Simple_repeat	0	0	0	0	0	#N/A	#N/A	#N/A	#N/A	#N/A	0	0	0	0	0	#N/A	#N/A	#N/A	#N/A	#N/A	0	0	0	0	0	#N/A	#N/A	#N/A	#N/A	#N/A
(AAATAAGCATA)n:Simple_repeat:Simple_repeat	0	0	0	0	0	#N/A	#N/A	#N/A	#N/A	#N/A	0	0	0	0	0	#N/A	#N/A	#N/A	#N/A	#N/A	0	0	0	0	0	#N/A	#N/A	#N/A	#N/A	#N/A
(AAATAAGT)n:Simple_repeat:Simple_repeat	0	0	0	0	0	#N/A	#N/A	#N/A	#N/A	#N/A	0	0	0	0	0	#N/A	#N/A	#N/A	#N/A	#N/A	0	0	0	0	0	#N/A	#N/A	#N/A	#N/A	#N/A
(AAATAAT)n:Simple_repeat:Simple_repeat	0	0	0	0	0	#N/A	#N/A	#N/A	#N/A	#N/A	0	0	0	0	0	#N/A	#N/A	#N/A	#N/A	#N/A	0	0	0	0	0	#N/A	#N/A	#N/A	#N/A	#N/A
(AAATAC)n:Simple_repeat:Simple_repeat	0	0	0	0	0	#N/A	#N/A	#N/A	#N/A	#N/A	0	0	0	0	0	#N/A	#N/A	#N/A	#N/A	#N/A	0	0	0	0	0	#N/A	#N/A	#N/A	#N/A	#N/A
(AAATACAA)n:Simple_repeat:Simple_repeat	0	0	0	0	0	#N/A	#N/A	#N/A	#N/A	#N/A	0	0	0	0	0	#N/A	#N/A	#N/A	#N/A	#N/A	0	0	0	0	0	#N/A	#N/A	#N/A	#N/A	#N/A
(AAATACAT)n:Simple_repeat:Simple_repeat	0	0	0	0	0	#N/A	#N/A	#N/A	#N/A	#N/A	0	0	0	0	0	#N/A	#N/A	#N/A	#N/A	#N/A	0	0	0	0	0	#N/A	#N/A	#N/A	#N/A	#N/A
(AAATACATTGT)n:Simple_repeat:Simple_repeat	0	0	0	0	0	#N/A	#N/A	#N/A	#N/A	#N/A	0	0	0	0	0	#N/A	#N/A	#N/A	#N/A	#N/A	0	0	0	0	0	#N/A	#N/A	#N/A	#N/A	#N/A
(AAATACT)n:Simple_repeat:Simple_repeat	0	0	0	0	0	#N/A	#N/A	#N/A	#N/A	#N/A	0	0	0	0	0	#N/A	#N/A	#N/A	#N/A	#N/A	0	0	0	0	0	#N/A	#N/A	#N/A	#N/A	#N/A
(AAATAG)n:Simple_repeat:Simple_repeat	0	0	0	0	0	#N/A	#N/A	#N/A	#N/A	#N/A	0	0	0	0	0	#N/A	#N/A	#N/A	#N/A	#N/A	0	0	0	0	0	#N/A	#N/A	#N/A	#N/A	#N/A
(AAATAGA)n:Simple_repeat:Simple_repeat	0	0	0	0	0	#N/A	#N/A	#N/A	#N/A	#N/A	0	0	0	0	0	#N/A	#N/A	#N/A	#N/A	#N/A	0	0	0	0	0	#N/A	#N/A	#N/A	#N/A	#N/A
(AAATAGAGGC)n:Simple_repeat:Simple_repeat	0	0	0	0	0	#N/A	#N/A	#N/A	#N/A	#N/A	0	0	0	0	0	#N/A	#N/A	#N/A	#N/A	#N/A	0	0	0	0	0	#N/A	#N/A	#N/A	#N/A	#N/A
(AAATAGT)n:Simple_repeat:Simple_repeat	0	0	0	0	0	#N/A	#N/A	#N/A	#N/A	#N/A	0	0	0	0	0	#N/A	#N/A	#N/A	#N/A	#N/A	0	0	0	0	0	#N/A	#N/A	#N/A	#N/A	#N/A
(AAATAT)n:Simple_repeat:Simple_repeat	0	0	0	0	0	#N/A	#N/A	#N/A	#N/A	#N/A	0	0	0	0	0	#N/A	#N/A	#N/A	#N/A	#N/A	0	0	0	0	0	#N/A	#N/A	#N/A	#N/A	#N/A
(AAATATA)n:Simple_repeat:Simple_repeat	0	0	0	0	0	#N/A	#N/A	#N/A	#N/A	#N/A	0	0	0	0	0	#N/A	#N/A	#N/A	#N/A	#N/A	0	0	0	0	0	#N/A	#N/A	#N/A	#N/A	#N/A
(AAATATAA)n:Simple_repeat:Simple_repeat	0	0	0	0	0	#N/A	#N/A	#N/A	#N/A	#N/A	0	0	0	0	0	#N/A	#N/A	#N/A	#N/A	#N/A	0	0	0	0	0	#N/A	#N/A	#N/A	#N/A	#N/A
(AAATATAC)n:Simple_repeat:Simple_repeat	0	0	0	0	0	#N/A	#N/A	#N/A	#N/A	#N/A	0	0	0	0	0	#N/A	#N/A	#N/A	#N/A	#N/A	0	0	0	0	0	#N/A	#N/A	#N/A	#N/A	#N/A
(AAATATAGT)n:Simple_repeat:Simple_repeat	0	0	0	0	0	#N/A	#N/A	#N/A	#N/A	#N/A	0	0	0	0	0	#N/A	#N/A	#N/A	#N/A	#N/A	0	0	0	0	0	#N/A	#N/A	#N/A	#N/A	#N/A
(AAATATC)n:Simple_repeat:Simple_repeat	0	0	0	0	0	#N/A	#N/A	#N/A	#N/A	#N/A	0	0	0	0	0	#N/A	#N/A	#N/A	#N/A	#N/A	0	0	0	0	0	#N/A	#N/A	#N/A	#N/A	#N/A
(AAATATCT)n:Simple_repeat:Simple_repeat	0	0	0	0	0	#N/A	#N/A	#N/A	#N/A	#N/A	0	0	0	0	0	#N/A	#N/A	#N/A	#N/A	#N/A	0	0	0	0	0	#N/A	#N/A	#N/A	#N/A	#N/A
(AAATATGTT)n:Simple_repeat:Simple_repeat	0	0	0	0	0	#N/A	#N/A	#N/A	#N/A	#N/A	0	0	0	0	0	#N/A	#N/A	#N/A	#N/A	#N/A	0	0	0	0	0	#N/A	#N/A	#N/A	#N/A	#N/A
(AAATATT)n:Simple_repeat:Simple_repeat	0	0	0	0	0	#N/A	#N/A	#N/A	#N/A	#N/A	0	0	0	0	0	#N/A	#N/A	#N/A	#N/A	#N/A	0	0	0	0	0	#N/A	#N/A	#N/A	#N/A	#N/A
(AAATC)n:Simple_repeat:Simple_repeat	0	0	0	0	0	#N/A	#N/A	#N/A	#N/A	#N/A	0	0	0	0	0	#N/A	#N/A	#N/A	#N/A	#N/A	0	0	0	0	0	#N/A	#N/A	#N/A	#N/A	#N/A
(AAATCA)n:Simple_repeat:Simple_repeat	0	0	0	0	0	#N/A	#N/A	#N/A	#N/A	#N/A	0	0	0	0	0	#N/A	#N/A	#N/A	#N/A	#N/A	0	0	0	0	0	#N/A	#N/A	#N/A	#N/A	#N/A
(AAATCAC)n:Simple_repeat:Simple_repeat	0	0	0	0	0	#N/A	#N/A	#N/A	#N/A	#N/A	0	0	0	0	0	#N/A	#N/A	#N/A	#N/A	#N/A	0	0	0	0	0	#N/A	#N/A	#N/A	#N/A	#N/A
(AAATCACCAT)n:Simple_repeat:Simple_repeat	0	0	0	0	0	#N/A	#N/A	#N/A	#N/A	#N/A	0	0	0	0	0	#N/A	#N/A	#N/A	#N/A	#N/A	0	0	0	0	0	#N/A	#N/A	#N/A	#N/A	#N/A
(AAATCATG)n:Simple_repeat:Simple_repeat	0	0	0	0	0	#N/A	#N/A	#N/A	#N/A	#N/A	0	0	0	0	0	#N/A	#N/A	#N/A	#N/A	#N/A	0	0	0	0	0	#N/A	#N/A	#N/A	#N/A	#N/A
(AAATCC)n:Simple_repeat:Simple_repeat	0	0	0	0	0	#N/A	#N/A	#N/A	#N/A	#N/A	0	0	0	0	0	#N/A	#N/A	#N/A	#N/A	#N/A	0	0	0	0	0	#N/A	#N/A	#N/A	#N/A	#N/A
(AAATCCC)n:Simple_repeat:Simple_repeat	0	0	0	0	0	#N/A	#N/A	#N/A	#N/A	#N/A	0	0	0	0	0	#N/A	#N/A	#N/A	#N/A	#N/A	0	0	0	0	0	#N/A	#N/A	#N/A	#N/A	#N/A
(AAATCG)n:Simple_repeat:Simple_repeat	0	0	0	0	0	#N/A	#N/A	#N/A	#N/A	#N/A	0	0	0	0	0	#N/A	#N/A	#N/A	#N/A	#N/A	0	0	0	0	0	#N/A	#N/A	#N/A	#N/A	#N/A
(AAATG)n:Simple_repeat:Simple_repeat	0	0	0	0	0	#N/A	#N/A	#N/A	#N/A	#N/A	0	0	0	0	0	#N/A	#N/A	#N/A	#N/A	#N/A	0	0	0	0	0	#N/A	#N/A	#N/A	#N/A	#N/A
(AAATGA)n:Simple_repeat:Simple_repeat	0	0	0	0	0	#N/A	#N/A	#N/A	#N/A	#N/A	0	0	0	0	0	#N/A	#N/A	#N/A	#N/A	#N/A	0	0	0	0	0	#N/A	#N/A	#N/A	#N/A	#N/A
(AAATGAAATG)n:Simple_repeat:Simple_repeat	0	0	0	0	0	#N/A	#N/A	#N/A	#N/A	#N/A	0	0	0	0	0	#N/A	#N/A	#N/A	#N/A	#N/A	0	0	0	0	0	#N/A	#N/A	#N/A	#N/A	#N/A
(AAATGAAC)n:Simple_repeat:Simple_repeat	0	0	0	0	0	#N/A	#N/A	#N/A	#N/A	#N/A	0	0	0	0	0	#N/A	#N/A	#N/A	#N/A	#N/A	0	0	0	0	0	#N/A	#N/A	#N/A	#N/A	#N/A
(AAATGACC)n:Simple_repeat:Simple_repeat	0	0	0	0	0	#N/A	#N/A	#N/A	#N/A	#N/A	0	0	0	0	0	#N/A	#N/A	#N/A	#N/A	#N/A	0	0	0	0	0	#N/A	#N/A	#N/A	#N/A	#N/A
(AAATGC)n:Simple_repeat:Simple_repeat	0	0	0	0	0	#N/A	#N/A	#N/A	#N/A	#N/A	0	0	0	0	0	#N/A	#N/A	#N/A	#N/A	#N/A	0	0	0	0	0	#N/A	#N/A	#N/A	#N/A	#N/A
(AAATGCA)n:Simple_repeat:Simple_repeat	0	0	0	0	0	#N/A	#N/A	#N/A	#N/A	#N/A	0	0	0	0	0	#N/A	#N/A	#N/A	#N/A	#N/A	0	0	0	0	0	#N/A	#N/A	#N/A	#N/A	#N/A
(AAATGCAATA)n:Simple_repeat:Simple_repeat	0	0	0	0	0	#N/A	#N/A	#N/A	#N/A	#N/A	0	0	0	0	0	#N/A	#N/A	#N/A	#N/A	#N/A	0	0	0	0	0	#N/A	#N/A	#N/A	#N/A	#N/A
(AAATGCCC)n:Simple_repeat:Simple_repeat	0	0	0	0	0	#N/A	#N/A	#N/A	#N/A	#N/A	0	0	0	0	0	#N/A	#N/A	#N/A	#N/A	#N/A	0	0	0	0	0	#N/A	#N/A	#N/A	#N/A	#N/A
(AAATGCTTCA)n:Simple_repeat:Simple_repeat	0	0	0	0	0	#N/A	#N/A	#N/A	#N/A	#N/A	0	0	0	0	0	#N/A	#N/A	#N/A	#N/A	#N/A	0	0	0	0	0	#N/A	#N/A	#N/A	#N/A	#N/A
(AAATGGAATC)n:Simple_repeat:Simple_repeat	0	0	0	0	0	#N/A	#N/A	#N/A	#N/A	#N/A	0	0	0	0	0	#N/A	#N/A	#N/A	#N/A	#N/A	0	0	0	0	0	#N/A	#N/A	#N/A	#N/A	#N/A
(AAATGT)n:Simple_repeat:Simple_repeat	0	0	0	0	0	#N/A	#N/A	#N/A	#N/A	#N/A	0	0	0	0	0	#N/A	#N/A	#N/A	#N/A	#N/A	0	0	0	0	0	#N/A	#N/A	#N/A	#N/A	#N/A
(AAATGTA)n:Simple_repeat:Simple_repeat	0	0	0	0	0	#N/A	#N/A	#N/A	#N/A	#N/A	0	0	0	0	0	#N/A	#N/A	#N/A	#N/A	#N/A	0	0	0	0	0	#N/A	#N/A	#N/A	#N/A	#N/A
(AAATGTAAAG)n:Simple_repeat:Simple_repeat	0	0	0	0	0	#N/A	#N/A	#N/A	#N/A	#N/A	0	0	0	0	0	#N/A	#N/A	#N/A	#N/A	#N/A	0	0	0	0	0	#N/A	#N/A	#N/A	#N/A	#N/A
(AAATGTAT)n:Simple_repeat:Simple_repeat	0	0	0	0	0	#N/A	#N/A	#N/A	#N/A	#N/A	0	0	0	0	0	#N/A	#N/A	#N/A	#N/A	#N/A	0	0	0	0	0	#N/A	#N/A	#N/A	#N/A	#N/A
(AAATGTATAC)n:Simple_repeat:Simple_repeat	0	0	0	0	0	#N/A	#N/A	#N/A	#N/A	#N/A	0	0	0	0	0	#N/A	#N/A	#N/A	#N/A	#N/A	0	0	0	0	0	#N/A	#N/A	#N/A	#N/A	#N/A
(AAATGTTACA)n:Simple_repeat:Simple_repeat	0	0	0	0	0	#N/A	#N/A	#N/A	#N/A	#N/A	0	0	0	0	0	#N/A	#N/A	#N/A	#N/A	#N/A	0	0	0	0	0	#N/A	#N/A	#N/A	#N/A	#N/A
(AAATT)n:Simple_repeat:Simple_repeat	0	0	0	0	0	#N/A	#N/A	#N/A	#N/A	#N/A	0	0	0	0	0	#N/A	#N/A	#N/A	#N/A	#N/A	0	0	0	0	0	#N/A	#N/A	#N/A	#N/A	#N/A
(AAATTA)n:Simple_repeat:Simple_repeat	0	0	0	0	0	#N/A	#N/A	#N/A	#N/A	#N/A	0	0	0	0	0	#N/A	#N/A	#N/A	#N/A	#N/A	0	0	0	0	0	#N/A	#N/A	#N/A	#N/A	#N/A
(AAATTAA)n:Simple_repeat:Simple_repeat	0	0	0	0	0	#N/A	#N/A	#N/A	#N/A	#N/A	0	0	0	0	0	#N/A	#N/A	#N/A	#N/A	#N/A	0	0	0	0	0	#N/A	#N/A	#N/A	#N/A	#N/A
(AAATTAG)n:Simple_repeat:Simple_repeat	0	0	0	0	0	#N/A	#N/A	#N/A	#N/A	#N/A	0	0	0	0	0	#N/A	#N/A	#N/A	#N/A	#N/A	0	0	0	0	0	#N/A	#N/A	#N/A	#N/A	#N/A
(AAATTAGATA)n:Simple_repeat:Simple_repeat	0	0	0	0	0	#N/A	#N/A	#N/A	#N/A	#N/A	0	0	0	0	0	#N/A	#N/A	#N/A	#N/A	#N/A	0	0	0	0	0	#N/A	#N/A	#N/A	#N/A	#N/A
(AAATTAT)n:Simple_repeat:Simple_repeat	0	0	0	0	0	#N/A	#N/A	#N/A	#N/A	#N/A	0	0	0	0	0	#N/A	#N/A	#N/A	#N/A	#N/A	0	0	0	0	0	#N/A	#N/A	#N/A	#N/A	#N/A
(AAATTC)n:Simple_repeat:Simple_repeat	0	0	0	0	0	#N/A	#N/A	#N/A	#N/A	#N/A	0	0	0	0	0	#N/A	#N/A	#N/A	#N/A	#N/A	0	0	0	0	0	#N/A	#N/A	#N/A	#N/A	#N/A
(AAATTG)n:Simple_repeat:Simple_repeat	0	0	0	0	0	#N/A	#N/A	#N/A	#N/A	#N/A	0	0	0	0	0	#N/A	#N/A	#N/A	#N/A	#N/A	0	0	0	0	0	#N/A	#N/A	#N/A	#N/A	#N/A
(AAATTGATA)n:Simple_repeat:Simple_repeat	0	0	0	0	0	#N/A	#N/A	#N/A	#N/A	#N/A	0	0	0	0	0	#N/A	#N/A	#N/A	#N/A	#N/A	0	0	0	0	0	#N/A	#N/A	#N/A	#N/A	#N/A
(AAATTGTAC)n:Simple_repeat:Simple_repeat	0	0	0	0	0	#N/A	#N/A	#N/A	#N/A	#N/A	0	0	0	0	0	#N/A	#N/A	#N/A	#N/A	#N/A	0	0	0	0	0	#N/A	#N/A	#N/A	#N/A	#N/A
(AAATTT)n:Simple_repeat:Simple_repeat	0	0	0	0	0	#N/A	#N/A	#N/A	#N/A	#N/A	0	0	0	0	0	#N/A	#N/A	#N/A	#N/A	#N/A	0	0	0	0	0	#N/A	#N/A	#N/A	#N/A	#N/A
(AAATTTA)n:Simple_repeat:Simple_repeat	0	0	0	0	0	#N/A	#N/A	#N/A	#N/A	#N/A	0	0	0	0	0	#N/A	#N/A	#N/A	#N/A	#N/A	0	0	0	0	0	#N/A	#N/A	#N/A	#N/A	#N/A
(AAATTTAA)n:Simple_repeat:Simple_repeat	0	0	0	0	0	#N/A	#N/A	#N/A	#N/A	#N/A	0	0	0	0	0	#N/A	#N/A	#N/A	#N/A	#N/A	0	0	0	0	0	#N/A	#N/A	#N/A	#N/A	#N/A
(AAATTTAGCA)n:Simple_repeat:Simple_repeat	0	0	0	0	0	#N/A	#N/A	#N/A	#N/A	#N/A	0	0	0	0	0	#N/A	#N/A	#N/A	#N/A	#N/A	0	0	0	0	0	#N/A	#N/A	#N/A	#N/A	#N/A
(AAATTTCT)n:Simple_repeat:Simple_repeat	0	0	0	0	0	#N/A	#N/A	#N/A	#N/A	#N/A	0	0	0	0	0	#N/A	#N/A	#N/A	#N/A	#N/A	0	0	0	0	0	#N/A	#N/A	#N/A	#N/A	#N/A
(AAATTTT)n:Simple_repeat:Simple_repeat	0	0	0	0	0	#N/A	#N/A	#N/A	#N/A	#N/A	0	0	0	0	0	#N/A	#N/A	#N/A	#N/A	#N/A	0	0	0	0	0	#N/A	#N/A	#N/A	#N/A	#N/A
(AAATTTTAC)n:Simple_repeat:Simple_repeat	0	0	0	0	0	#N/A	#N/A	#N/A	#N/A	#N/A	0	0	0	0	0	#N/A	#N/A	#N/A	#N/A	#N/A	0	0	0	0	0	#N/A	#N/A	#N/A	#N/A	#N/A
(AAC)n:Simple_repeat:Simple_repeat	-0.125082	0.0653457	0.094195	-0.120527	-0.215836	0.999453	0.992076	0.979919	0.999368	0.919449	0.00261693	0.322603	-0.143852	-0.228911	-0.0229756	0.999738	0.999381	0.994292	0.765814	0.986801	-0.147688	0.450903	0.122669	-0.160786	-0.363676	0.998858	0.811461	0.942412	0.965778	0.69206
(AACA)n:Simple_repeat:Simple_repeat	-0.534453	0.420377	0	0.143669	0	0.999453	0.982177	#N/A	0.999368	#N/A	-0.774881	0.151245	0	0	-0.202362	0.999738	0.999381	#N/A	#N/A	0.98676	0	0	0	0.182626	-0.239272	#N/A	#N/A	#N/A	0.998042	0.92522
(AACAA)n:Simple_repeat:Simple_repeat	0.545836	-1.50128	0	-0.0256185	0	0.999453	0.904379	#N/A	0.999368	#N/A	-0.733048	-1.34986	0	0	0.494873	0.999738	0.999381	#N/A	#N/A	0.973991	0	0	0	-0.535442	0.442841	#N/A	#N/A	#N/A	0.917996	0.896947
(AACAAA)n:Simple_repeat:Simple_repeat	0	0	0	0	0	#N/A	#N/A	#N/A	#N/A	#N/A	0	0	0	0	0	#N/A	#N/A	#N/A	#N/A	#N/A	0	0	0	0	0	#N/A	#N/A	#N/A	#N/A	#N/A
(AACAAAA)n:Simple_repeat:Simple_repeat	0	0	0	0	0	#N/A	#N/A	#N/A	#N/A	#N/A	0	0	0	0	0	#N/A	#N/A	#N/A	#N/A	#N/A	0	0	0	0	0	#N/A	#N/A	#N/A	#N/A	#N/A
(AACAAAC)n:Simple_repeat:Simple_repeat	0	0	0	0	0	#N/A	#N/A	#N/A	#N/A	#N/A	0	0	0	0	0	#N/A	#N/A	#N/A	#N/A	#N/A	0	0	0	0	0	#N/A	#N/A	#N/A	#N/A	#N/A
(AACAAC)n:Simple_repeat:Simple_repeat	0	0	0	0	0	#N/A	#N/A	#N/A	#N/A	#N/A	0	0	0	0	0	#N/A	#N/A	#N/A	#N/A	#N/A	0	0	0	0	0	#N/A	#N/A	#N/A	#N/A	#N/A
(AACAACA)n:Simple_repeat:Simple_repeat	0	0	0	0	0	#N/A	#N/A	#N/A	#N/A	#N/A	0	0	0	0	0	#N/A	#N/A	#N/A	#N/A	#N/A	0	0	0	0	0	#N/A	#N/A	#N/A	#N/A	#N/A
(AACAACAA)n:Simple_repeat:Simple_repeat	0	0	0	0	0	#N/A	#N/A	#N/A	#N/A	#N/A	0	0	0	0	0	#N/A	#N/A	#N/A	#N/A	#N/A	0	0	0	0	0	#N/A	#N/A	#N/A	#N/A	#N/A
(AACAACC)n:Simple_repeat:Simple_repeat	0	0	0	0	0	#N/A	#N/A	#N/A	#N/A	#N/A	0	0	0	0	0	#N/A	#N/A	#N/A	#N/A	#N/A	0	0	0	0	0	#N/A	#N/A	#N/A	#N/A	#N/A
(AACAACCA)n:Simple_repeat:Simple_repeat	0	0	0	0	0	#N/A	#N/A	#N/A	#N/A	#N/A	0	0	0	0	0	#N/A	#N/A	#N/A	#N/A	#N/A	0	0	0	0	0	#N/A	#N/A	#N/A	#N/A	#N/A
(AACAACT)n:Simple_repeat:Simple_repeat	0	0	0	0	0	#N/A	#N/A	#N/A	#N/A	#N/A	0	0	0	0	0	#N/A	#N/A	#N/A	#N/A	#N/A	0	0	0	0	0	#N/A	#N/A	#N/A	#N/A	#N/A
(AACAAG)n:Simple_repeat:Simple_repeat	0	0	0	0	0	#N/A	#N/A	#N/A	#N/A	#N/A	0	0	0	0	0	#N/A	#N/A	#N/A	#N/A	#N/A	0	0	0	0	0	#N/A	#N/A	#N/A	#N/A	#N/A
(AACAAGA)n:Simple_repeat:Simple_repeat	0	0	0	0	0	#N/A	#N/A	#N/A	#N/A	#N/A	0	0	0	0	0	#N/A	#N/A	#N/A	#N/A	#N/A	0	0	0	0	0	#N/A	#N/A	#N/A	#N/A	#N/A
(AACAAGG)n:Simple_repeat:Simple_repeat	0	0	0	0	0	#N/A	#N/A	#N/A	#N/A	#N/A	0	0	0	0	0	#N/A	#N/A	#N/A	#N/A	#N/A	0	0	0	0	0	#N/A	#N/A	#N/A	#N/A	#N/A
(AACAAGGT)n:Simple_repeat:Simple_repeat	0	0	0	0	0	#N/A	#N/A	#N/A	#N/A	#N/A	0	0	0	0	0	#N/A	#N/A	#N/A	#N/A	#N/A	0	0	0	0	0	#N/A	#N/A	#N/A	#N/A	#N/A
(AACAAGT)n:Simple_repeat:Simple_repeat	0	0	0	0	0	#N/A	#N/A	#N/A	#N/A	#N/A	0	0	0	0	0	#N/A	#N/A	#N/A	#N/A	#N/A	0	0	0	0	0	#N/A	#N/A	#N/A	#N/A	#N/A
(AACAAT)n:Simple_repeat:Simple_repeat	0	0	0	0	0	#N/A	#N/A	#N/A	#N/A	#N/A	0	0	0	0	0	#N/A	#N/A	#N/A	#N/A	#N/A	0	0	0	-0.499627	0	#N/A	#N/A	#N/A	0.999174	#N/A
(AACAATA)n:Simple_repeat:Simple_repeat	0	0	0	0	0	#N/A	#N/A	#N/A	#N/A	#N/A	0	0	0	0	0	#N/A	#N/A	#N/A	#N/A	#N/A	0	0	0	0	0	#N/A	#N/A	#N/A	#N/A	#N/A
(AACAATAC)n:Simple_repeat:Simple_repeat	0	0	0	0	0	#N/A	#N/A	#N/A	#N/A	#N/A	0	0	0	0	0	#N/A	#N/A	#N/A	#N/A	#N/A	0	0	0	0	0	#N/A	#N/A	#N/A	#N/A	#N/A
(AACAATAG)n:Simple_repeat:Simple_repeat	0	0	0	0	0	#N/A	#N/A	#N/A	#N/A	#N/A	0	0	0	0	0	#N/A	#N/A	#N/A	#N/A	#N/A	0	0	0	0	0	#N/A	#N/A	#N/A	#N/A	#N/A
(AACAATAT)n:Simple_repeat:Simple_repeat	0	0	0	0	0	#N/A	#N/A	#N/A	#N/A	#N/A	0	0	0	0	0	#N/A	#N/A	#N/A	#N/A	#N/A	0	0	0	0	0	#N/A	#N/A	#N/A	#N/A	#N/A
(AACAATATT)n:Simple_repeat:Simple_repeat	0	0	0	0	0	#N/A	#N/A	#N/A	#N/A	#N/A	0	0	0	0	0	#N/A	#N/A	#N/A	#N/A	#N/A	0	0	0	0	0	#N/A	#N/A	#N/A	#N/A	#N/A
(AACAATC)n:Simple_repeat:Simple_repeat	0	0	0	0	0	#N/A	#N/A	#N/A	#N/A	#N/A	0	0	0	0	0	#N/A	#N/A	#N/A	#N/A	#N/A	0	0	0	0	0	#N/A	#N/A	#N/A	#N/A	#N/A
(AACAATG)n:Simple_repeat:Simple_repeat	0	0	0	0	0	#N/A	#N/A	#N/A	#N/A	#N/A	0	0	0	0	0	#N/A	#N/A	#N/A	#N/A	#N/A	0	0	0	0	0	#N/A	#N/A	#N/A	#N/A	#N/A
(AACAATGA)n:Simple_repeat:Simple_repeat	0	0	0	0	0	#N/A	#N/A	#N/A	#N/A	#N/A	0	0	0	0	0	#N/A	#N/A	#N/A	#N/A	#N/A	0	0	0	0	0	#N/A	#N/A	#N/A	#N/A	#N/A
(AACAATT)n:Simple_repeat:Simple_repeat	0	0	0	0	0	#N/A	#N/A	#N/A	#N/A	#N/A	0	0	0	0	0	#N/A	#N/A	#N/A	#N/A	#N/A	0	0	0	0.300471	0	#N/A	#N/A	#N/A	0.999174	#N/A
(AACAATTGT)n:Simple_repeat:Simple_repeat	0	0	0	0	0	#N/A	#N/A	#N/A	#N/A	#N/A	0	0	0	0	0	#N/A	#N/A	#N/A	#N/A	#N/A	0	0	0	0	0	#N/A	#N/A	#N/A	#N/A	#N/A
(AACAC)n:Simple_repeat:Simple_repeat	0	0	0	0	0	#N/A	#N/A	#N/A	#N/A	#N/A	0	0	0	0	0	#N/A	#N/A	#N/A	#N/A	#N/A	0	0	0	0	0	#N/A	#N/A	#N/A	#N/A	#N/A
(AACACA)n:Simple_repeat:Simple_repeat	0	0	0	0	0	#N/A	#N/A	#N/A	#N/A	#N/A	0	0	0	0	0	#N/A	#N/A	#N/A	#N/A	#N/A	0	0	0	0	0	#N/A	#N/A	#N/A	#N/A	#N/A
(AACACAA)n:Simple_repeat:Simple_repeat	0	0	0	0	0	#N/A	#N/A	#N/A	#N/A	#N/A	0	0	0	0	0	#N/A	#N/A	#N/A	#N/A	#N/A	0	0	0	0	0	#N/A	#N/A	#N/A	#N/A	#N/A
(AACACAC)n:Simple_repeat:Simple_repeat	0	0	0	0	0	#N/A	#N/A	#N/A	#N/A	#N/A	0	0	0	0	0	#N/A	#N/A	#N/A	#N/A	#N/A	0	0	0	0	0	#N/A	#N/A	#N/A	#N/A	#N/A
(AACACAG)n:Simple_repeat:Simple_repeat	0	0	0	0	0	#N/A	#N/A	#N/A	#N/A	#N/A	0	0	0	0	0	#N/A	#N/A	#N/A	#N/A	#N/A	0	0	0	0	0	#N/A	#N/A	#N/A	#N/A	#N/A
(AACACAT)n:Simple_repeat:Simple_repeat	0	0	0	0	0	#N/A	#N/A	#N/A	#N/A	#N/A	0	0	0	0	0	#N/A	#N/A	#N/A	#N/A	#N/A	0	0	0	0	0	#N/A	#N/A	#N/A	#N/A	#N/A
(AACACC)n:Simple_repeat:Simple_repeat	0	0	0	0	0	#N/A	#N/A	#N/A	#N/A	#N/A	0	0	0	0	0	#N/A	#N/A	#N/A	#N/A	#N/A	0	0	0	0	0	#N/A	#N/A	#N/A	#N/A	#N/A
(AACACCT)n:Simple_repeat:Simple_repeat	0	0	0	0	0	#N/A	#N/A	#N/A	#N/A	#N/A	0	0	0	0	0	#N/A	#N/A	#N/A	#N/A	#N/A	0	0	0	0	0	#N/A	#N/A	#N/A	#N/A	#N/A
(AACACT)n:Simple_repeat:Simple_repeat	0	0	0	0	0	#N/A	#N/A	#N/A	#N/A	#N/A	0	0	0	0	0	#N/A	#N/A	#N/A	#N/A	#N/A	0	0	0	0	0	#N/A	#N/A	#N/A	#N/A	#N/A
(AACACTT)n:Simple_repeat:Simple_repeat	0	0	0	0	0	#N/A	#N/A	#N/A	#N/A	#N/A	0	0	0	0	0	#N/A	#N/A	#N/A	#N/A	#N/A	0	0	0	0	0	#N/A	#N/A	#N/A	#N/A	#N/A
(AACAG)n:Simple_repeat:Simple_repeat	0	0	0	0	0	#N/A	#N/A	#N/A	#N/A	#N/A	0	0	0	0	0	#N/A	#N/A	#N/A	#N/A	#N/A	0	0	0	0	0	#N/A	#N/A	#N/A	#N/A	#N/A
(AACAGA)n:Simple_repeat:Simple_repeat	0	0	0	0	0	#N/A	#N/A	#N/A	#N/A	#N/A	0	0	0	0	0	#N/A	#N/A	#N/A	#N/A	#N/A	0	0	0	0	0	#N/A	#N/A	#N/A	#N/A	#N/A
(AACAGAA)n:Simple_repeat:Simple_repeat	0	0	0	0	0	#N/A	#N/A	#N/A	#N/A	#N/A	0	0	0	0	0	#N/A	#N/A	#N/A	#N/A	#N/A	0	0	0	0	0	#N/A	#N/A	#N/A	#N/A	#N/A
(AACAGAAG)n:Simple_repeat:Simple_repeat	0	0	0	0	0	#N/A	#N/A	#N/A	#N/A	#N/A	0	0	0	0	0	#N/A	#N/A	#N/A	#N/A	#N/A	0	0	0	0	0	#N/A	#N/A	#N/A	#N/A	#N/A
(AACAGAC)n:Simple_repeat:Simple_repeat	0	0	0	0	0	#N/A	#N/A	#N/A	#N/A	#N/A	0	0	0	0	0	#N/A	#N/A	#N/A	#N/A	#N/A	0	0	0	0	0	#N/A	#N/A	#N/A	#N/A	#N/A
(AACAGAG)n:Simple_repeat:Simple_repeat	0	0	0	0	0	#N/A	#N/A	#N/A	#N/A	#N/A	0	0	0	0	0	#N/A	#N/A	#N/A	#N/A	#N/A	0	0	0	0	0	#N/A	#N/A	#N/A	#N/A	#N/A
(AACAGAGTA)n:Simple_repeat:Simple_repeat	0	0	0	0	0	#N/A	#N/A	#N/A	#N/A	#N/A	0	0	0	0	0	#N/A	#N/A	#N/A	#N/A	#N/A	0	0	0	0	0	#N/A	#N/A	#N/A	#N/A	#N/A
(AACAGATT)n:Simple_repeat:Simple_repeat	0	0	0	0	0	#N/A	#N/A	#N/A	#N/A	#N/A	0	0	0	0	0	#N/A	#N/A	#N/A	#N/A	#N/A	0	0	0	0	0	#N/A	#N/A	#N/A	#N/A	#N/A
(AACAGC)n:Simple_repeat:Simple_repeat	0	0	0	0	0	#N/A	#N/A	#N/A	#N/A	#N/A	0	0	0	0	0	#N/A	#N/A	#N/A	#N/A	#N/A	0	0	0	0	0	#N/A	#N/A	#N/A	#N/A	#N/A
(AACAGCT)n:Simple_repeat:Simple_repeat	0	0	0	0	0	#N/A	#N/A	#N/A	#N/A	#N/A	0	0	0	0	0	#N/A	#N/A	#N/A	#N/A	#N/A	0	0	0	0	0	#N/A	#N/A	#N/A	#N/A	#N/A
(AACAGG)n:Simple_repeat:Simple_repeat	0	0	0	0	0	#N/A	#N/A	#N/A	#N/A	#N/A	0	0	0	0	0	#N/A	#N/A	#N/A	#N/A	#N/A	0	0	0	0	0	#N/A	#N/A	#N/A	#N/A	#N/A
(AACAGGA)n:Simple_repeat:Simple_repeat	0	0	0	0	0	#N/A	#N/A	#N/A	#N/A	#N/A	0	0	0	0	0	#N/A	#N/A	#N/A	#N/A	#N/A	0	0	0	0	0	#N/A	#N/A	#N/A	#N/A	#N/A
(AACAGGC)n:Simple_repeat:Simple_repeat	0	0	0	0	0	#N/A	#N/A	#N/A	#N/A	#N/A	0	0	0	0	0	#N/A	#N/A	#N/A	#N/A	#N/A	0	0	0	0	0	#N/A	#N/A	#N/A	#N/A	#N/A
(AACAGGG)n:Simple_repeat:Simple_repeat	0	0	0	0	0	#N/A	#N/A	#N/A	#N/A	#N/A	0	0	0	0	0	#N/A	#N/A	#N/A	#N/A	#N/A	0	0	0	0	0	#N/A	#N/A	#N/A	#N/A	#N/A
(AACAGT)n:Simple_repeat:Simple_repeat	0	0	0	0	0	#N/A	#N/A	#N/A	#N/A	#N/A	0	0	0	0	0	#N/A	#N/A	#N/A	#N/A	#N/A	0	0	0	0	0	#N/A	#N/A	#N/A	#N/A	#N/A
(AACAGTA)n:Simple_repeat:Simple_repeat	0	0	0	0	0	#N/A	#N/A	#N/A	#N/A	#N/A	0	0	0	0	0	#N/A	#N/A	#N/A	#N/A	#N/A	0	0	0	0	0	#N/A	#N/A	#N/A	#N/A	#N/A
(AACAGTCT)n:Simple_repeat:Simple_repeat	0	0	0	0	0	#N/A	#N/A	#N/A	#N/A	#N/A	0	0	0	0	0	#N/A	#N/A	#N/A	#N/A	#N/A	0	0	0	0	0	#N/A	#N/A	#N/A	#N/A	#N/A
(AACAGTT)n:Simple_repeat:Simple_repeat	0	0	0	0	0	#N/A	#N/A	#N/A	#N/A	#N/A	0	0	0	0	0	#N/A	#N/A	#N/A	#N/A	#N/A	0	0	0	0	0	#N/A	#N/A	#N/A	#N/A	#N/A
(AACAGTTT)n:Simple_repeat:Simple_repeat	0	0	0	0	0	#N/A	#N/A	#N/A	#N/A	#N/A	0	0	0	0	0	#N/A	#N/A	#N/A	#N/A	#N/A	0	0	0	0	0	#N/A	#N/A	#N/A	#N/A	#N/A
(AACAT)n:Simple_repeat:Simple_repeat	0	0	0	0	0	#N/A	#N/A	#N/A	#N/A	#N/A	0	0	0	0	0	#N/A	#N/A	#N/A	#N/A	#N/A	0	0	0	0	0	#N/A	#N/A	#N/A	#N/A	#N/A
(AACATA)n:Simple_repeat:Simple_repeat	0	0	0	0	0	#N/A	#N/A	#N/A	#N/A	#N/A	0	0	0	0	0	#N/A	#N/A	#N/A	#N/A	#N/A	0	0	0	0	0	#N/A	#N/A	#N/A	#N/A	#N/A
(AACATAA)n:Simple_repeat:Simple_repeat	0	0	0	0	0	#N/A	#N/A	#N/A	#N/A	#N/A	0	0	0	0	0	#N/A	#N/A	#N/A	#N/A	#N/A	0	0	0	0	0	#N/A	#N/A	#N/A	#N/A	#N/A
(AACATAC)n:Simple_repeat:Simple_repeat	0	0	0	0	0	#N/A	#N/A	#N/A	#N/A	#N/A	0	0	0	0	0	#N/A	#N/A	#N/A	#N/A	#N/A	0	0	0	0	0	#N/A	#N/A	#N/A	#N/A	#N/A
(AACATAG)n:Simple_repeat:Simple_repeat	0	0	0	0	0	#N/A	#N/A	#N/A	#N/A	#N/A	0	0	0	0	0	#N/A	#N/A	#N/A	#N/A	#N/A	0	0	0	0	0	#N/A	#N/A	#N/A	#N/A	#N/A
(AACATAGA)n:Simple_repeat:Simple_repeat	0	0	0	0	0	#N/A	#N/A	#N/A	#N/A	#N/A	0	0	0	0	0	#N/A	#N/A	#N/A	#N/A	#N/A	0	0	0	0	0	#N/A	#N/A	#N/A	#N/A	#N/A
(AACATAGACA)n:Simple_repeat:Simple_repeat	0	0	0	0	0	#N/A	#N/A	#N/A	#N/A	#N/A	0	0	0	0	0	#N/A	#N/A	#N/A	#N/A	#N/A	0	0	0	0	0	#N/A	#N/A	#N/A	#N/A	#N/A
(AACATAT)n:Simple_repeat:Simple_repeat	0	0	0	0	0	#N/A	#N/A	#N/A	#N/A	#N/A	0	0	0	0	0	#N/A	#N/A	#N/A	#N/A	#N/A	0	0	0	0	0	#N/A	#N/A	#N/A	#N/A	#N/A
(AACATATA)n:Simple_repeat:Simple_repeat	0	0	0	0	0	#N/A	#N/A	#N/A	#N/A	#N/A	0	0	0	0	0	#N/A	#N/A	#N/A	#N/A	#N/A	0	0	0	0	0	#N/A	#N/A	#N/A	#N/A	#N/A
(AACATATTT)n:Simple_repeat:Simple_repeat	0	0	0	0	0	#N/A	#N/A	#N/A	#N/A	#N/A	0	0	0	0	0	#N/A	#N/A	#N/A	#N/A	#N/A	0	0	0	0	0	#N/A	#N/A	#N/A	#N/A	#N/A
(AACATC)n:Simple_repeat:Simple_repeat	0	0	0	0	0	#N/A	#N/A	#N/A	#N/A	#N/A	0	0	0	0	0	#N/A	#N/A	#N/A	#N/A	#N/A	0	0	0	0	0	#N/A	#N/A	#N/A	#N/A	#N/A
(AACATCA)n:Simple_repeat:Simple_repeat	0	0	0	0	0	#N/A	#N/A	#N/A	#N/A	#N/A	0	0	0	0	0	#N/A	#N/A	#N/A	#N/A	#N/A	0	0	0	0	0	#N/A	#N/A	#N/A	#N/A	#N/A
(AACATG)n:Simple_repeat:Simple_repeat	0	0	0	0	0	#N/A	#N/A	#N/A	#N/A	#N/A	0	0	0	0	0	#N/A	#N/A	#N/A	#N/A	#N/A	0	0	0	0	0	#N/A	#N/A	#N/A	#N/A	#N/A
(AACATGA)n:Simple_repeat:Simple_repeat	0	0	0	0	0	#N/A	#N/A	#N/A	#N/A	#N/A	0	0	0	0	0	#N/A	#N/A	#N/A	#N/A	#N/A	0	0	0	0	0	#N/A	#N/A	#N/A	#N/A	#N/A
(AACATGC)n:Simple_repeat:Simple_repeat	0	0	0	0	0	#N/A	#N/A	#N/A	#N/A	#N/A	0	0	0	0	0	#N/A	#N/A	#N/A	#N/A	#N/A	0	0	0	0	0	#N/A	#N/A	#N/A	#N/A	#N/A
(AACATGGGTA)n:Simple_repeat:Simple_repeat	0	0	0	0	0	#N/A	#N/A	#N/A	#N/A	#N/A	0	0	0	0	0	#N/A	#N/A	#N/A	#N/A	#N/A	0	0	0	0	0	#N/A	#N/A	#N/A	#N/A	#N/A
(AACATGT)n:Simple_repeat:Simple_repeat	0	0	0	0	0	#N/A	#N/A	#N/A	#N/A	#N/A	0	0	0	0	0	#N/A	#N/A	#N/A	#N/A	#N/A	0	0	0	0	0	#N/A	#N/A	#N/A	#N/A	#N/A
(AACATT)n:Simple_repeat:Simple_repeat	0	0	0	0	0	#N/A	#N/A	#N/A	#N/A	#N/A	0	0	0	0	0	#N/A	#N/A	#N/A	#N/A	#N/A	0	0	0	0	0	#N/A	#N/A	#N/A	#N/A	#N/A
(AACATTA)n:Simple_repeat:Simple_repeat	0	0	0	0	0	#N/A	#N/A	#N/A	#N/A	#N/A	0	0	0	0	0	#N/A	#N/A	#N/A	#N/A	#N/A	0	0	0	0	0	#N/A	#N/A	#N/A	#N/A	#N/A
(AACATTC)n:Simple_repeat:Simple_repeat	0	0	0	0	0	#N/A	#N/A	#N/A	#N/A	#N/A	0	0	0	0	0	#N/A	#N/A	#N/A	#N/A	#N/A	0	0	0	0	0	#N/A	#N/A	#N/A	#N/A	#N/A
(AACATTG)n:Simple_repeat:Simple_repeat	0	0	0	0	0	#N/A	#N/A	#N/A	#N/A	#N/A	0	0	0	0	0	#N/A	#N/A	#N/A	#N/A	#N/A	0	0	0	0	0	#N/A	#N/A	#N/A	#N/A	#N/A
(AACATTT)n:Simple_repeat:Simple_repeat	0	0	0	0	0	#N/A	#N/A	#N/A	#N/A	#N/A	0	0	0	0	0	#N/A	#N/A	#N/A	#N/A	#N/A	0	0	0	0	0	#N/A	#N/A	#N/A	#N/A	#N/A
(AACATTTT)n:Simple_repeat:Simple_repeat	0	0	0	0	0	#N/A	#N/A	#N/A	#N/A	#N/A	0	0	0	0	0	#N/A	#N/A	#N/A	#N/A	#N/A	0	0	0	0	0	#N/A	#N/A	#N/A	#N/A	#N/A
(AACC)n:Simple_repeat:Simple_repeat	-0.200589	0	0	0.285888	0	0.999453	#N/A	#N/A	0.999368	#N/A	0.184757	0	0	0	0	0.999738	#N/A	#N/A	#N/A	#N/A	0	0	0	0.136363	-0.245262	#N/A	#N/A	#N/A	0.999174	0.952881
(AACCA)n:Simple_repeat:Simple_repeat	0	0	0	0	0	#N/A	#N/A	#N/A	#N/A	#N/A	0	0	0	0	0	#N/A	#N/A	#N/A	#N/A	#N/A	0	0	0	0	0	#N/A	#N/A	#N/A	#N/A	#N/A
(AACCAA)n:Simple_repeat:Simple_repeat	0	0	0	0	0	#N/A	#N/A	#N/A	#N/A	#N/A	0	0	0	0	0	#N/A	#N/A	#N/A	#N/A	#N/A	0	0	0	0	0	#N/A	#N/A	#N/A	#N/A	#N/A
(AACCAAG)n:Simple_repeat:Simple_repeat	0	0	0	0	0	#N/A	#N/A	#N/A	#N/A	#N/A	0	0	0	0	0	#N/A	#N/A	#N/A	#N/A	#N/A	0	0	0	0	0	#N/A	#N/A	#N/A	#N/A	#N/A
(AACCAAT)n:Simple_repeat:Simple_repeat	0	0	0	0	0	#N/A	#N/A	#N/A	#N/A	#N/A	0	0	0	0	0	#N/A	#N/A	#N/A	#N/A	#N/A	0	0	0	0	0	#N/A	#N/A	#N/A	#N/A	#N/A
(AACCAC)n:Simple_repeat:Simple_repeat	0	0	0	0	0	#N/A	#N/A	#N/A	#N/A	#N/A	0	0	0	0	0	#N/A	#N/A	#N/A	#N/A	#N/A	0	0	0	0	0	#N/A	#N/A	#N/A	#N/A	#N/A
(AACCACA)n:Simple_repeat:Simple_repeat	0	0	0	0	0	#N/A	#N/A	#N/A	#N/A	#N/A	0	0	0	0	0	#N/A	#N/A	#N/A	#N/A	#N/A	0	0	0	0	0	#N/A	#N/A	#N/A	#N/A	#N/A
(AACCAG)n:Simple_repeat:Simple_repeat	0	0	0	0	0	#N/A	#N/A	#N/A	#N/A	#N/A	0	0	0	0	0	#N/A	#N/A	#N/A	#N/A	#N/A	0	0	0	0	0	#N/A	#N/A	#N/A	#N/A	#N/A
(AACCAGA)n:Simple_repeat:Simple_repeat	0	0	0	0	0	#N/A	#N/A	#N/A	#N/A	#N/A	0	0	0	0	0	#N/A	#N/A	#N/A	#N/A	#N/A	0	0	0	0	0	#N/A	#N/A	#N/A	#N/A	#N/A
(AACCAGC)n:Simple_repeat:Simple_repeat	0	0	0	0	0	#N/A	#N/A	#N/A	#N/A	#N/A	0	0	0	0	0	#N/A	#N/A	#N/A	#N/A	#N/A	0	0	0	0	0	#N/A	#N/A	#N/A	#N/A	#N/A
(AACCAT)n:Simple_repeat:Simple_repeat	0	0	0	0	0	#N/A	#N/A	#N/A	#N/A	#N/A	0	0	0	0	0	#N/A	#N/A	#N/A	#N/A	#N/A	0	0	0	0	0	#N/A	#N/A	#N/A	#N/A	#N/A
(AACCATA)n:Simple_repeat:Simple_repeat	0	0	0	0	0	#N/A	#N/A	#N/A	#N/A	#N/A	0	0	0	0	0	#N/A	#N/A	#N/A	#N/A	#N/A	0	0	0	0	0	#N/A	#N/A	#N/A	#N/A	#N/A
(AACCATG)n:Simple_repeat:Simple_repeat	0	0	0	0	0	#N/A	#N/A	#N/A	#N/A	#N/A	0	0	0	0	0	#N/A	#N/A	#N/A	#N/A	#N/A	0	0	0	0	0	#N/A	#N/A	#N/A	#N/A	#N/A
(AACCATT)n:Simple_repeat:Simple_repeat	0	0	0	0	0	#N/A	#N/A	#N/A	#N/A	#N/A	0	0	0	0	0	#N/A	#N/A	#N/A	#N/A	#N/A	0	0	0	0	0	#N/A	#N/A	#N/A	#N/A	#N/A
(AACCC)n:Simple_repeat:Simple_repeat	0	0	0	0	0	#N/A	#N/A	#N/A	#N/A	#N/A	0	0	0	0	0	#N/A	#N/A	#N/A	#N/A	#N/A	0	0	0	0	0	#N/A	#N/A	#N/A	#N/A	#N/A
(AACCCA)n:Simple_repeat:Simple_repeat	0	0	0	0	0	#N/A	#N/A	#N/A	#N/A	#N/A	0	0	0	0	0	#N/A	#N/A	#N/A	#N/A	#N/A	0	0	0	0	0	#N/A	#N/A	#N/A	#N/A	#N/A
(AACCCC)n:Simple_repeat:Simple_repeat	0	0	0	0	0	#N/A	#N/A	#N/A	#N/A	#N/A	0	0	0	0	0	#N/A	#N/A	#N/A	#N/A	#N/A	0	0	0	0	0	#N/A	#N/A	#N/A	#N/A	#N/A
(AACCCCA)n:Simple_repeat:Simple_repeat	0	0	0	0	0	#N/A	#N/A	#N/A	#N/A	#N/A	0	0	0	0	0	#N/A	#N/A	#N/A	#N/A	#N/A	0	0	0	0	0	#N/A	#N/A	#N/A	#N/A	#N/A
(AACCCCC)n:Simple_repeat:Simple_repeat	0	0	0	0	0	#N/A	#N/A	#N/A	#N/A	#N/A	0	0	0	0	0	#N/A	#N/A	#N/A	#N/A	#N/A	0	0	0	0	0	#N/A	#N/A	#N/A	#N/A	#N/A
(AACCCGCTC)n:Simple_repeat:Simple_repeat	0	0	0	0	0	#N/A	#N/A	#N/A	#N/A	#N/A	0	0	0	0	0	#N/A	#N/A	#N/A	#N/A	#N/A	0	0	0	0	0	#N/A	#N/A	#N/A	#N/A	#N/A
(AACCCT)n:Simple_repeat:Simple_repeat	0	0	0	0	0	#N/A	#N/A	#N/A	#N/A	#N/A	0	0	0	0	0	#N/A	#N/A	#N/A	#N/A	#N/A	0	0	0	0	0	#N/A	#N/A	#N/A	#N/A	#N/A
(AACCCTAAAG)n:Simple_repeat:Simple_repeat	0	0	0	0	0	#N/A	#N/A	#N/A	#N/A	#N/A	0	0	0	0	0	#N/A	#N/A	#N/A	#N/A	#N/A	0	0	0	0	0	#N/A	#N/A	#N/A	#N/A	#N/A
(AACCCTG)n:Simple_repeat:Simple_repeat	0	0	0	0	0	#N/A	#N/A	#N/A	#N/A	#N/A	0	0	0	0	0	#N/A	#N/A	#N/A	#N/A	#N/A	0	0	0	0	0	#N/A	#N/A	#N/A	#N/A	#N/A
(AACCCTT)n:Simple_repeat:Simple_repeat	0	0	0	0	0	#N/A	#N/A	#N/A	#N/A	#N/A	0	0	0	0	0	#N/A	#N/A	#N/A	#N/A	#N/A	0	0	0	0	0	#N/A	#N/A	#N/A	#N/A	#N/A
(AACCGTA)n:Simple_repeat:Simple_repeat	0	0	0	0	0	#N/A	#N/A	#N/A	#N/A	#N/A	0	0	0	0	0	#N/A	#N/A	#N/A	#N/A	#N/A	0	0	0	0	0	#N/A	#N/A	#N/A	#N/A	#N/A
(AACCT)n:Simple_repeat:Simple_repeat	0	0	0	0	0	#N/A	#N/A	#N/A	#N/A	#N/A	0	0	0	0	0	#N/A	#N/A	#N/A	#N/A	#N/A	0	0	0	0	0	#N/A	#N/A	#N/A	#N/A	#N/A
(AACCTA)n:Simple_repeat:Simple_repeat	0	0	0	0	0	#N/A	#N/A	#N/A	#N/A	#N/A	0	0	0	0	0	#N/A	#N/A	#N/A	#N/A	#N/A	0	0	0	0	0	#N/A	#N/A	#N/A	#N/A	#N/A
(AACCTAA)n:Simple_repeat:Simple_repeat	0	0	0	0	0	#N/A	#N/A	#N/A	#N/A	#N/A	0	0	0	0	0	#N/A	#N/A	#N/A	#N/A	#N/A	0	0	0	0	0	#N/A	#N/A	#N/A	#N/A	#N/A
(AACCTC)n:Simple_repeat:Simple_repeat	0	0	0	0	0	#N/A	#N/A	#N/A	#N/A	#N/A	0	0	0	0	0	#N/A	#N/A	#N/A	#N/A	#N/A	0	0	0	0	0	#N/A	#N/A	#N/A	#N/A	#N/A
(AACCTCAG)n:Simple_repeat:Simple_repeat	0	0	0	0	0	#N/A	#N/A	#N/A	#N/A	#N/A	0	0	0	0	0	#N/A	#N/A	#N/A	#N/A	#N/A	0	0	0	0	0	#N/A	#N/A	#N/A	#N/A	#N/A
(AACCTCT)n:Simple_repeat:Simple_repeat	0	0	0	0	0	#N/A	#N/A	#N/A	#N/A	#N/A	0	0	0	0	0	#N/A	#N/A	#N/A	#N/A	#N/A	0	0	0	0	0	#N/A	#N/A	#N/A	#N/A	#N/A
(AACCTG)n:Simple_repeat:Simple_repeat	0	0	0	0	0	#N/A	#N/A	#N/A	#N/A	#N/A	0	0	0	0	0	#N/A	#N/A	#N/A	#N/A	#N/A	0	0	0	0	0	#N/A	#N/A	#N/A	#N/A	#N/A
(AACCTT)n:Simple_repeat:Simple_repeat	0	0	0	0	0	#N/A	#N/A	#N/A	#N/A	#N/A	0	0	0	0	0	#N/A	#N/A	#N/A	#N/A	#N/A	0	0	0	0	0	#N/A	#N/A	#N/A	#N/A	#N/A
(AACCTTT)n:Simple_repeat:Simple_repeat	0	0	0	0	0	#N/A	#N/A	#N/A	#N/A	#N/A	0	0	0	0	0	#N/A	#N/A	#N/A	#N/A	#N/A	0	0	0	0	0	#N/A	#N/A	#N/A	#N/A	#N/A
(AACG)n:Simple_repeat:Simple_repeat	0	0	0	0	0	#N/A	#N/A	#N/A	#N/A	#N/A	0	0	0	0	0	#N/A	#N/A	#N/A	#N/A	#N/A	0	0	0	0	0	#N/A	#N/A	#N/A	#N/A	#N/A
(AACGA)n:Simple_repeat:Simple_repeat	0	0	0	0	0	#N/A	#N/A	#N/A	#N/A	#N/A	0	0	0	0	0	#N/A	#N/A	#N/A	#N/A	#N/A	0	0	0	0	0	#N/A	#N/A	#N/A	#N/A	#N/A
(AACGAA)n:Simple_repeat:Simple_repeat	0	0	0	0	0	#N/A	#N/A	#N/A	#N/A	#N/A	0	0	0	0	0	#N/A	#N/A	#N/A	#N/A	#N/A	0	0	0	0	0	#N/A	#N/A	#N/A	#N/A	#N/A
(AACGGC)n:Simple_repeat:Simple_repeat	0	0	0	0	0	#N/A	#N/A	#N/A	#N/A	#N/A	0	0	0	0	0	#N/A	#N/A	#N/A	#N/A	#N/A	0	0	0	0	0	#N/A	#N/A	#N/A	#N/A	#N/A
(AACGTATTA)n:Simple_repeat:Simple_repeat	0	0	0	0	0	#N/A	#N/A	#N/A	#N/A	#N/A	0	0	0	0	0	#N/A	#N/A	#N/A	#N/A	#N/A	0	0	0	0	0	#N/A	#N/A	#N/A	#N/A	#N/A
(AACGTG)n:Simple_repeat:Simple_repeat	0	0	0	0	0	#N/A	#N/A	#N/A	#N/A	#N/A	0	0	0	0	0	#N/A	#N/A	#N/A	#N/A	#N/A	0	0	0	0	0	#N/A	#N/A	#N/A	#N/A	#N/A
(AACT)n:Simple_repeat:Simple_repeat	0	0	0	0	0	#N/A	#N/A	#N/A	#N/A	#N/A	0	0	0	0	0	#N/A	#N/A	#N/A	#N/A	#N/A	0	0	0	0	0	#N/A	#N/A	#N/A	#N/A	#N/A
(AACTA)n:Simple_repeat:Simple_repeat	0	0	0	0	0	#N/A	#N/A	#N/A	#N/A	#N/A	0	0	0	0	0	#N/A	#N/A	#N/A	#N/A	#N/A	0	0	0	0	0	#N/A	#N/A	#N/A	#N/A	#N/A
(AACTAA)n:Simple_repeat:Simple_repeat	0	0	0	0	0	#N/A	#N/A	#N/A	#N/A	#N/A	0	0	0	0	0	#N/A	#N/A	#N/A	#N/A	#N/A	0	0	0	0	0	#N/A	#N/A	#N/A	#N/A	#N/A
(AACTAAAA)n:Simple_repeat:Simple_repeat	0	0	0	0	0	#N/A	#N/A	#N/A	#N/A	#N/A	0	0	0	0	0	#N/A	#N/A	#N/A	#N/A	#N/A	0	0	0	0	0	#N/A	#N/A	#N/A	#N/A	#N/A
(AACTAAC)n:Simple_repeat:Simple_repeat	0	0	0	0	0	#N/A	#N/A	#N/A	#N/A	#N/A	0	0	0	0	0	#N/A	#N/A	#N/A	#N/A	#N/A	0	0	0	0	0	#N/A	#N/A	#N/A	#N/A	#N/A
(AACTAAG)n:Simple_repeat:Simple_repeat	0	0	0	0	0	#N/A	#N/A	#N/A	#N/A	#N/A	0	0	0	0	0	#N/A	#N/A	#N/A	#N/A	#N/A	0	0	0	0	0	#N/A	#N/A	#N/A	#N/A	#N/A
(AACTAAT)n:Simple_repeat:Simple_repeat	0	0	0	0	0	#N/A	#N/A	#N/A	#N/A	#N/A	0	0	0	0	0	#N/A	#N/A	#N/A	#N/A	#N/A	0	0	0	0	0	#N/A	#N/A	#N/A	#N/A	#N/A
(AACTAC)n:Simple_repeat:Simple_repeat	0	0	0	0	0	#N/A	#N/A	#N/A	#N/A	#N/A	0	0	0	0	0	#N/A	#N/A	#N/A	#N/A	#N/A	0	0	0	0	0	#N/A	#N/A	#N/A	#N/A	#N/A
(AACTACA)n:Simple_repeat:Simple_repeat	0	0	0	0	0	#N/A	#N/A	#N/A	#N/A	#N/A	0	0	0	0	0	#N/A	#N/A	#N/A	#N/A	#N/A	0	0	0	0	0	#N/A	#N/A	#N/A	#N/A	#N/A
(AACTACT)n:Simple_repeat:Simple_repeat	0	0	0	0	0	#N/A	#N/A	#N/A	#N/A	#N/A	0	0	0	0	0	#N/A	#N/A	#N/A	#N/A	#N/A	0	0	0	0	0	#N/A	#N/A	#N/A	#N/A	#N/A
(AACTACTT)n:Simple_repeat:Simple_repeat	0	0	0	0	0	#N/A	#N/A	#N/A	#N/A	#N/A	0	0	0	0	0	#N/A	#N/A	#N/A	#N/A	#N/A	0	0	0	0	0	#N/A	#N/A	#N/A	#N/A	#N/A
(AACTAG)n:Simple_repeat:Simple_repeat	0	0	0	0	0	#N/A	#N/A	#N/A	#N/A	#N/A	0	0	0	0	0	#N/A	#N/A	#N/A	#N/A	#N/A	0	0	0	-0.330378	0	#N/A	#N/A	#N/A	0.999174	#N/A
(AACTAGC)n:Simple_repeat:Simple_repeat	0	0	0	0	0	#N/A	#N/A	#N/A	#N/A	#N/A	0	0	0	0	0	#N/A	#N/A	#N/A	#N/A	#N/A	0	0	0	0	0	#N/A	#N/A	#N/A	#N/A	#N/A
(AACTAT)n:Simple_repeat:Simple_repeat	0	0	0	0	0	#N/A	#N/A	#N/A	#N/A	#N/A	0	0	0	0	0	#N/A	#N/A	#N/A	#N/A	#N/A	0	0	0	0	0	#N/A	#N/A	#N/A	#N/A	#N/A
(AACTATA)n:Simple_repeat:Simple_repeat	0	0	0	0	0	#N/A	#N/A	#N/A	#N/A	#N/A	0	0	0	0	0	#N/A	#N/A	#N/A	#N/A	#N/A	0	0	0	0	0	#N/A	#N/A	#N/A	#N/A	#N/A
(AACTATAT)n:Simple_repeat:Simple_repeat	0	0	0	0	0	#N/A	#N/A	#N/A	#N/A	#N/A	0	0	0	0	0	#N/A	#N/A	#N/A	#N/A	#N/A	0	0	0	0	0	#N/A	#N/A	#N/A	#N/A	#N/A
(AACTATC)n:Simple_repeat:Simple_repeat	0	0	0	0	0	#N/A	#N/A	#N/A	#N/A	#N/A	0	0	0	0	0	#N/A	#N/A	#N/A	#N/A	#N/A	0	0	0	0	0	#N/A	#N/A	#N/A	#N/A	#N/A
(AACTATG)n:Simple_repeat:Simple_repeat	0	0	0	0	0	#N/A	#N/A	#N/A	#N/A	#N/A	0	0	0	0	0	#N/A	#N/A	#N/A	#N/A	#N/A	0	0	0	0	0	#N/A	#N/A	#N/A	#N/A	#N/A
(AACTATT)n:Simple_repeat:Simple_repeat	0	0	0	0	0	#N/A	#N/A	#N/A	#N/A	#N/A	0	0	0	0	0	#N/A	#N/A	#N/A	#N/A	#N/A	0	0	0	0	0	#N/A	#N/A	#N/A	#N/A	#N/A
(AACTATTT)n:Simple_repeat:Simple_repeat	0	0	0	0	0	#N/A	#N/A	#N/A	#N/A	#N/A	0	0	0	0	0	#N/A	#N/A	#N/A	#N/A	#N/A	0	0	0	0	0	#N/A	#N/A	#N/A	#N/A	#N/A
(AACTC)n:Simple_repeat:Simple_repeat	0	0	0	0	0	#N/A	#N/A	#N/A	#N/A	#N/A	0	0	0	0	0	#N/A	#N/A	#N/A	#N/A	#N/A	0	0	0	0	0	#N/A	#N/A	#N/A	#N/A	#N/A
(AACTCA)n:Simple_repeat:Simple_repeat	0	0	0	0	0	#N/A	#N/A	#N/A	#N/A	#N/A	0	0	0	0	0	#N/A	#N/A	#N/A	#N/A	#N/A	0	0	0	0	0	#N/A	#N/A	#N/A	#N/A	#N/A
(AACTCAC)n:Simple_repeat:Simple_repeat	0	0	0	0	0	#N/A	#N/A	#N/A	#N/A	#N/A	0	0	0	0	0	#N/A	#N/A	#N/A	#N/A	#N/A	0	0	0	0	0	#N/A	#N/A	#N/A	#N/A	#N/A
(AACTCAG)n:Simple_repeat:Simple_repeat	0	0	0	0	0	#N/A	#N/A	#N/A	#N/A	#N/A	0	0	0	0	0	#N/A	#N/A	#N/A	#N/A	#N/A	0	0	0	0	0	#N/A	#N/A	#N/A	#N/A	#N/A
(AACTCAT)n:Simple_repeat:Simple_repeat	0	0	0	0	0	#N/A	#N/A	#N/A	#N/A	#N/A	0	0	0	0	0	#N/A	#N/A	#N/A	#N/A	#N/A	0	0	0	0	0	#N/A	#N/A	#N/A	#N/A	#N/A
(AACTCATG)n:Simple_repeat:Simple_repeat	0	0	0	0	0	#N/A	#N/A	#N/A	#N/A	#N/A	0	0	0	0	0	#N/A	#N/A	#N/A	#N/A	#N/A	0	0	0	0	0	#N/A	#N/A	#N/A	#N/A	#N/A
(AACTCC)n:Simple_repeat:Simple_repeat	0	0	0	0	0	#N/A	#N/A	#N/A	#N/A	#N/A	0	0	0	0	0	#N/A	#N/A	#N/A	#N/A	#N/A	0	0	0	0	0	#N/A	#N/A	#N/A	#N/A	#N/A
(AACTCCA)n:Simple_repeat:Simple_repeat	0	0	0	0	0	#N/A	#N/A	#N/A	#N/A	#N/A	0	0	0	0	0	#N/A	#N/A	#N/A	#N/A	#N/A	0	0	0	0	0	#N/A	#N/A	#N/A	#N/A	#N/A
(AACTCCC)n:Simple_repeat:Simple_repeat	0	0	0	0	0	#N/A	#N/A	#N/A	#N/A	#N/A	0	0	0	0	0	#N/A	#N/A	#N/A	#N/A	#N/A	0	0	0	0	0	#N/A	#N/A	#N/A	#N/A	#N/A
(AACTCCTCT)n:Simple_repeat:Simple_repeat	0	0	0	0	0	#N/A	#N/A	#N/A	#N/A	#N/A	0	0	0	0	0	#N/A	#N/A	#N/A	#N/A	#N/A	0	0	0	0	0	#N/A	#N/A	#N/A	#N/A	#N/A
(AACTCT)n:Simple_repeat:Simple_repeat	0	0	0	0	0	#N/A	#N/A	#N/A	#N/A	#N/A	0	0	0	0	0	#N/A	#N/A	#N/A	#N/A	#N/A	0	0	0	0	0	#N/A	#N/A	#N/A	#N/A	#N/A
(AACTCTC)n:Simple_repeat:Simple_repeat	0	0	0	0	0	#N/A	#N/A	#N/A	#N/A	#N/A	0	0	0	0	0	#N/A	#N/A	#N/A	#N/A	#N/A	0	0	0	0	0	#N/A	#N/A	#N/A	#N/A	#N/A
(AACTCTT)n:Simple_repeat:Simple_repeat	0	0	0	0	0	#N/A	#N/A	#N/A	#N/A	#N/A	0	0	0	0	0	#N/A	#N/A	#N/A	#N/A	#N/A	0	0	0	0	0	#N/A	#N/A	#N/A	#N/A	#N/A
(AACTG)n:Simple_repeat:Simple_repeat	0	0	0	0	0	#N/A	#N/A	#N/A	#N/A	#N/A	0	0	0	0	0	#N/A	#N/A	#N/A	#N/A	#N/A	0	0	0	0	0	#N/A	#N/A	#N/A	#N/A	#N/A
(AACTGA)n:Simple_repeat:Simple_repeat	0	0	0	0	0	#N/A	#N/A	#N/A	#N/A	#N/A	0	0	0	0	0	#N/A	#N/A	#N/A	#N/A	#N/A	0	0	0	-1.82738	0	#N/A	#N/A	#N/A	0.875408	#N/A
(AACTGAAG)n:Simple_repeat:Simple_repeat	0	0	0	0	0	#N/A	#N/A	#N/A	#N/A	#N/A	0	0	0	0	0	#N/A	#N/A	#N/A	#N/A	#N/A	0	0	0	0	0	#N/A	#N/A	#N/A	#N/A	#N/A
(AACTGAT)n:Simple_repeat:Simple_repeat	0	0	0	0	0	#N/A	#N/A	#N/A	#N/A	#N/A	0	0	0	0	0	#N/A	#N/A	#N/A	#N/A	#N/A	0	0	0	0	0	#N/A	#N/A	#N/A	#N/A	#N/A
(AACTGGA)n:Simple_repeat:Simple_repeat	0	0	0	0	0	#N/A	#N/A	#N/A	#N/A	#N/A	0	0	0	0	0	#N/A	#N/A	#N/A	#N/A	#N/A	0	0	0	0	0	#N/A	#N/A	#N/A	#N/A	#N/A
(AACTGGAC)n:Simple_repeat:Simple_repeat	0	0	0	0	0	#N/A	#N/A	#N/A	#N/A	#N/A	0	0	0	0	0	#N/A	#N/A	#N/A	#N/A	#N/A	0	0	0	0	0	#N/A	#N/A	#N/A	#N/A	#N/A
(AACTGT)n:Simple_repeat:Simple_repeat	0	0	0	0	0	#N/A	#N/A	#N/A	#N/A	#N/A	0	0	0	0	0	#N/A	#N/A	#N/A	#N/A	#N/A	0	0	0	0	0	#N/A	#N/A	#N/A	#N/A	#N/A
(AACTGTA)n:Simple_repeat:Simple_repeat	0	0	0	0	0	#N/A	#N/A	#N/A	#N/A	#N/A	0	0	0	0	0	#N/A	#N/A	#N/A	#N/A	#N/A	0	0	0	0	0	#N/A	#N/A	#N/A	#N/A	#N/A
(AACTGTAATG)n:Simple_repeat:Simple_repeat	0	0	0	0	0	#N/A	#N/A	#N/A	#N/A	#N/A	0	0	0	0	0	#N/A	#N/A	#N/A	#N/A	#N/A	0	0	0	0	0	#N/A	#N/A	#N/A	#N/A	#N/A
(AACTGTT)n:Simple_repeat:Simple_repeat	0	0	0	0	0	#N/A	#N/A	#N/A	#N/A	#N/A	0	0	0	0	0	#N/A	#N/A	#N/A	#N/A	#N/A	0	0	0	0	0	#N/A	#N/A	#N/A	#N/A	#N/A
(AACTT)n:Simple_repeat:Simple_repeat	0	0	0	0	0	#N/A	#N/A	#N/A	#N/A	#N/A	0	0	0	0	0	#N/A	#N/A	#N/A	#N/A	#N/A	0	0	0	0	0	#N/A	#N/A	#N/A	#N/A	#N/A
(AACTTA)n:Simple_repeat:Simple_repeat	0	0	0	0	0	#N/A	#N/A	#N/A	#N/A	#N/A	0	0	0	0	0	#N/A	#N/A	#N/A	#N/A	#N/A	0	0	0	0	0	#N/A	#N/A	#N/A	#N/A	#N/A
(AACTTAA)n:Simple_repeat:Simple_repeat	0	0	0	0	0	#N/A	#N/A	#N/A	#N/A	#N/A	0	0	0	0	0	#N/A	#N/A	#N/A	#N/A	#N/A	0	0	0	0	0	#N/A	#N/A	#N/A	#N/A	#N/A
(AACTTAT)n:Simple_repeat:Simple_repeat	0	0	0	0	0	#N/A	#N/A	#N/A	#N/A	#N/A	0	0	0	0	0	#N/A	#N/A	#N/A	#N/A	#N/A	0	0	0	0	0	#N/A	#N/A	#N/A	#N/A	#N/A
(AACTTATAA)n:Simple_repeat:Simple_repeat	0	0	0	0	0	#N/A	#N/A	#N/A	#N/A	#N/A	0	0	0	0	0	#N/A	#N/A	#N/A	#N/A	#N/A	0	0	0	0	0	#N/A	#N/A	#N/A	#N/A	#N/A
(AACTTC)n:Simple_repeat:Simple_repeat	0	0	0	0	0	#N/A	#N/A	#N/A	#N/A	#N/A	0	0	0	0	0	#N/A	#N/A	#N/A	#N/A	#N/A	0	0	0	0	0	#N/A	#N/A	#N/A	#N/A	#N/A
(AACTTCA)n:Simple_repeat:Simple_repeat	0	0	0	0	0	#N/A	#N/A	#N/A	#N/A	#N/A	0	0	0	0	0	#N/A	#N/A	#N/A	#N/A	#N/A	0	0	0	0	0	#N/A	#N/A	#N/A	#N/A	#N/A
(AACTTCT)n:Simple_repeat:Simple_repeat	0	0	0	0	0	#N/A	#N/A	#N/A	#N/A	#N/A	0	0	0	0	0	#N/A	#N/A	#N/A	#N/A	#N/A	0	0	0	0	0	#N/A	#N/A	#N/A	#N/A	#N/A
(AACTTG)n:Simple_repeat:Simple_repeat	0	0	0	0	0	#N/A	#N/A	#N/A	#N/A	#N/A	0	0	0	0	0	#N/A	#N/A	#N/A	#N/A	#N/A	0	0	0	0	0	#N/A	#N/A	#N/A	#N/A	#N/A
(AACTTGT)n:Simple_repeat:Simple_repeat	0	0	0	0	0	#N/A	#N/A	#N/A	#N/A	#N/A	0	0	0	0	0	#N/A	#N/A	#N/A	#N/A	#N/A	0	0	0	0	0	#N/A	#N/A	#N/A	#N/A	#N/A
(AACTTGTT)n:Simple_repeat:Simple_repeat	0	0	0	0	0	#N/A	#N/A	#N/A	#N/A	#N/A	0	0	0	0	0	#N/A	#N/A	#N/A	#N/A	#N/A	0	0	0	0	0	#N/A	#N/A	#N/A	#N/A	#N/A
(AACTTT)n:Simple_repeat:Simple_repeat	0	0	0	0	0	#N/A	#N/A	#N/A	#N/A	#N/A	0	0	0	0	0	#N/A	#N/A	#N/A	#N/A	#N/A	0	0	0	0	0	#N/A	#N/A	#N/A	#N/A	#N/A
(AACTTTA)n:Simple_repeat:Simple_repeat	0	0	0	0	0	#N/A	#N/A	#N/A	#N/A	#N/A	0	0	0	0	0	#N/A	#N/A	#N/A	#N/A	#N/A	0	0	0	0	0	#N/A	#N/A	#N/A	#N/A	#N/A
(AACTTTAT)n:Simple_repeat:Simple_repeat	0	0	0	0	0	#N/A	#N/A	#N/A	#N/A	#N/A	0	0	0	0	0	#N/A	#N/A	#N/A	#N/A	#N/A	0	0	0	0	0	#N/A	#N/A	#N/A	#N/A	#N/A
(AACTTTATGG)n:Simple_repeat:Simple_repeat	0	0	0	0	0	#N/A	#N/A	#N/A	#N/A	#N/A	0	0	0	0	0	#N/A	#N/A	#N/A	#N/A	#N/A	0	0	0	0	0	#N/A	#N/A	#N/A	#N/A	#N/A
(AACTTTC)n:Simple_repeat:Simple_repeat	0	0	0	0	0	#N/A	#N/A	#N/A	#N/A	#N/A	0	0	0	0	0	#N/A	#N/A	#N/A	#N/A	#N/A	0	0	0	0	0	#N/A	#N/A	#N/A	#N/A	#N/A
(AACTTTG)n:Simple_repeat:Simple_repeat	0	0	0	0	0	#N/A	#N/A	#N/A	#N/A	#N/A	0	0	0	0	0	#N/A	#N/A	#N/A	#N/A	#N/A	0	0	0	0	0	#N/A	#N/A	#N/A	#N/A	#N/A
(AACTTTT)n:Simple_repeat:Simple_repeat	0	0	0	0	0	#N/A	#N/A	#N/A	#N/A	#N/A	0	0	0	0	0	#N/A	#N/A	#N/A	#N/A	#N/A	0	0	0	0	0	#N/A	#N/A	#N/A	#N/A	#N/A
(AAG)n:Simple_repeat:Simple_repeat	-1.09436	-0.52908	-0.680677	-0.446578	0	0.999453	0.977386	0.793121	0.999368	#N/A	-0.378262	-1.02369	0	0	0.110658	0.999738	0.999381	#N/A	#N/A	0.98676	0	0	-2.01264	0.0917397	0.436894	#N/A	#N/A	0.24383	0.999174	0.896947
(AAGA)n:Simple_repeat:Simple_repeat	-0.517355	0.6021	-0.684085	-0.359666	0.74956	0.999453	0.893489	0.627384	0.999368	0.509346	0.570196	0.418371	-0.746656	0	0.786389	0.999738	0.999381	0.970943	#N/A	0.614201	0	-0.055581	-0.612357	-0.733958	0.418977	#N/A	0.984886	0.573644	0.541813	0.785969
(AAGAA)n:Simple_repeat:Simple_repeat	-0.431498	0	0	-0.773542	0	0.999453	#N/A	#N/A	0.999368	#N/A	0	0	0	0	0	#N/A	#N/A	#N/A	#N/A	#N/A	0	0	0	-0.924161	-0.196724	#N/A	#N/A	#N/A	0.809291	0.968661
(AAGAAA)n:Simple_repeat:Simple_repeat	0	0	0	0	0	#N/A	#N/A	#N/A	#N/A	#N/A	0	0	0	0	0	#N/A	#N/A	#N/A	#N/A	#N/A	0	0	0	0	0	#N/A	#N/A	#N/A	#N/A	#N/A
(AAGAAAA)n:Simple_repeat:Simple_repeat	0	0	0	0	0	#N/A	#N/A	#N/A	#N/A	#N/A	0	0	0	0	0	#N/A	#N/A	#N/A	#N/A	#N/A	0	0	0	0	0	#N/A	#N/A	#N/A	#N/A	#N/A
(AAGAAAAT)n:Simple_repeat:Simple_repeat	0	0	0	0	0	#N/A	#N/A	#N/A	#N/A	#N/A	0	0	0	0	0	#N/A	#N/A	#N/A	#N/A	#N/A	0	0	0	0	0	#N/A	#N/A	#N/A	#N/A	#N/A
(AAGAAAG)n:Simple_repeat:Simple_repeat	0	0	0	0	0	#N/A	#N/A	#N/A	#N/A	#N/A	0	0	0	0	0	#N/A	#N/A	#N/A	#N/A	#N/A	0	0	0	0	0	#N/A	#N/A	#N/A	#N/A	#N/A
(AAGAAAGC)n:Simple_repeat:Simple_repeat	0	0	0	0	0	#N/A	#N/A	#N/A	#N/A	#N/A	0	0	0	0	0	#N/A	#N/A	#N/A	#N/A	#N/A	0	0	0	0	0	#N/A	#N/A	#N/A	#N/A	#N/A
(AAGAAAT)n:Simple_repeat:Simple_repeat	0	0	0	0	0	#N/A	#N/A	#N/A	#N/A	#N/A	0	0	0	0	0	#N/A	#N/A	#N/A	#N/A	#N/A	0	0	0	0	0	#N/A	#N/A	#N/A	#N/A	#N/A
(AAGAAC)n:Simple_repeat:Simple_repeat	0	0	0	0	0	#N/A	#N/A	#N/A	#N/A	#N/A	0	0	0	0	0	#N/A	#N/A	#N/A	#N/A	#N/A	0	0	0	0	0	#N/A	#N/A	#N/A	#N/A	#N/A
(AAGAACA)n:Simple_repeat:Simple_repeat	0	0	0	0	0	#N/A	#N/A	#N/A	#N/A	#N/A	0	0	0	0	0	#N/A	#N/A	#N/A	#N/A	#N/A	0	0	0	0	0	#N/A	#N/A	#N/A	#N/A	#N/A
(AAGAACT)n:Simple_repeat:Simple_repeat	0	0	0	0	0	#N/A	#N/A	#N/A	#N/A	#N/A	0	0	0	0	0	#N/A	#N/A	#N/A	#N/A	#N/A	0	0	0	0	0	#N/A	#N/A	#N/A	#N/A	#N/A
(AAGAACTG)n:Simple_repeat:Simple_repeat	0	0	0	0	0	#N/A	#N/A	#N/A	#N/A	#N/A	0	0	0	0	0	#N/A	#N/A	#N/A	#N/A	#N/A	0	0	0	0	0	#N/A	#N/A	#N/A	#N/A	#N/A
(AAGAAG)n:Simple_repeat:Simple_repeat	0	0	0	0	0	#N/A	#N/A	#N/A	#N/A	#N/A	0	0	0	0	0	#N/A	#N/A	#N/A	#N/A	#N/A	0	0	0	0	0	#N/A	#N/A	#N/A	#N/A	#N/A
(AAGAAGA)n:Simple_repeat:Simple_repeat	0	0	0	0	0	#N/A	#N/A	#N/A	#N/A	#N/A	0	0	0	0	0	#N/A	#N/A	#N/A	#N/A	#N/A	0	0	0	0	0	#N/A	#N/A	#N/A	#N/A	#N/A
(AAGAAGC)n:Simple_repeat:Simple_repeat	0	0	0	0	0	#N/A	#N/A	#N/A	#N/A	#N/A	0	0	0	0	0	#N/A	#N/A	#N/A	#N/A	#N/A	0	0	0	-2.14744	0	#N/A	#N/A	#N/A	0.810629	#N/A
(AAGAAGG)n:Simple_repeat:Simple_repeat	0	0	0	0	0	#N/A	#N/A	#N/A	#N/A	#N/A	0	0	0	0	0	#N/A	#N/A	#N/A	#N/A	#N/A	0	0	0	0	0	#N/A	#N/A	#N/A	#N/A	#N/A
(AAGAAGGA)n:Simple_repeat:Simple_repeat	0	0	0	0	0	#N/A	#N/A	#N/A	#N/A	#N/A	0	0	0	0	0	#N/A	#N/A	#N/A	#N/A	#N/A	0	0	0	0	0	#N/A	#N/A	#N/A	#N/A	#N/A
(AAGAAGT)n:Simple_repeat:Simple_repeat	0	0	0	0	0	#N/A	#N/A	#N/A	#N/A	#N/A	0	0	0	0	0	#N/A	#N/A	#N/A	#N/A	#N/A	0	0	0	0	0	#N/A	#N/A	#N/A	#N/A	#N/A
(AAGAAT)n:Simple_repeat:Simple_repeat	0	0	0	0	0	#N/A	#N/A	#N/A	#N/A	#N/A	0	0	0	0	0	#N/A	#N/A	#N/A	#N/A	#N/A	0	0	0	0	0	#N/A	#N/A	#N/A	#N/A	#N/A
(AAGAATA)n:Simple_repeat:Simple_repeat	0	0	0	0	0	#N/A	#N/A	#N/A	#N/A	#N/A	0	0	0	0	0	#N/A	#N/A	#N/A	#N/A	#N/A	0	0	0	0	0	#N/A	#N/A	#N/A	#N/A	#N/A
(AAGAATAA)n:Simple_repeat:Simple_repeat	0	0	0	0	0	#N/A	#N/A	#N/A	#N/A	#N/A	0	0	0	0	0	#N/A	#N/A	#N/A	#N/A	#N/A	0	0	0	0	0	#N/A	#N/A	#N/A	#N/A	#N/A
(AAGAATAG)n:Simple_repeat:Simple_repeat	0	0	0	0	0	#N/A	#N/A	#N/A	#N/A	#N/A	0	0	0	0	0	#N/A	#N/A	#N/A	#N/A	#N/A	0	0	0	0	0	#N/A	#N/A	#N/A	#N/A	#N/A
(AAGAATAT)n:Simple_repeat:Simple_repeat	0	0	0	0	0	#N/A	#N/A	#N/A	#N/A	#N/A	0	0	0	0	0	#N/A	#N/A	#N/A	#N/A	#N/A	0	0	0	0	0	#N/A	#N/A	#N/A	#N/A	#N/A
(AAGAATC)n:Simple_repeat:Simple_repeat	0	0	0	0	0	#N/A	#N/A	#N/A	#N/A	#N/A	0	0	0	0	0	#N/A	#N/A	#N/A	#N/A	#N/A	0	0	0	0	0	#N/A	#N/A	#N/A	#N/A	#N/A
(AAGAATG)n:Simple_repeat:Simple_repeat	0	0	0	0	0	#N/A	#N/A	#N/A	#N/A	#N/A	0	0	0	0	0	#N/A	#N/A	#N/A	#N/A	#N/A	0	0	0	0	0	#N/A	#N/A	#N/A	#N/A	#N/A
(AAGAATT)n:Simple_repeat:Simple_repeat	0	0	0	0	0	#N/A	#N/A	#N/A	#N/A	#N/A	0	0	0	0	0	#N/A	#N/A	#N/A	#N/A	#N/A	0	0	0	0	0	#N/A	#N/A	#N/A	#N/A	#N/A
(AAGAC)n:Simple_repeat:Simple_repeat	0	0	0	0	0	#N/A	#N/A	#N/A	#N/A	#N/A	0	0	0	0	0	#N/A	#N/A	#N/A	#N/A	#N/A	0	0	0	0	0	#N/A	#N/A	#N/A	#N/A	#N/A
(AAGACA)n:Simple_repeat:Simple_repeat	0	0	0	0	0	#N/A	#N/A	#N/A	#N/A	#N/A	0	0	0	0	0	#N/A	#N/A	#N/A	#N/A	#N/A	0	0	0	0	0	#N/A	#N/A	#N/A	#N/A	#N/A
(AAGACAA)n:Simple_repeat:Simple_repeat	0	0	0	0	0	#N/A	#N/A	#N/A	#N/A	#N/A	0	0	0	0	0	#N/A	#N/A	#N/A	#N/A	#N/A	0	0	0	0	0	#N/A	#N/A	#N/A	#N/A	#N/A
(AAGACAAG)n:Simple_repeat:Simple_repeat	0	0	0	0	0	#N/A	#N/A	#N/A	#N/A	#N/A	0	0	0	0	0	#N/A	#N/A	#N/A	#N/A	#N/A	0	0	0	0	0	#N/A	#N/A	#N/A	#N/A	#N/A
(AAGACAAT)n:Simple_repeat:Simple_repeat	0	0	0	0	0	#N/A	#N/A	#N/A	#N/A	#N/A	0	0	0	0	0	#N/A	#N/A	#N/A	#N/A	#N/A	0	0	0	0	0	#N/A	#N/A	#N/A	#N/A	#N/A
(AAGACAC)n:Simple_repeat:Simple_repeat	0	0	0	0	0	#N/A	#N/A	#N/A	#N/A	#N/A	0	0	0	0	0	#N/A	#N/A	#N/A	#N/A	#N/A	0	0	0	0	0	#N/A	#N/A	#N/A	#N/A	#N/A
(AAGACAG)n:Simple_repeat:Simple_repeat	0	0	0	0	0	#N/A	#N/A	#N/A	#N/A	#N/A	0	0	0	0	0	#N/A	#N/A	#N/A	#N/A	#N/A	0	0	0	0	0	#N/A	#N/A	#N/A	#N/A	#N/A
(AAGACAT)n:Simple_repeat:Simple_repeat	0	0	0	0	0	#N/A	#N/A	#N/A	#N/A	#N/A	0	0	0	0	0	#N/A	#N/A	#N/A	#N/A	#N/A	0	0	0	0	0	#N/A	#N/A	#N/A	#N/A	#N/A
(AAGACC)n:Simple_repeat:Simple_repeat	0	0	0	0	0	#N/A	#N/A	#N/A	#N/A	#N/A	0	0	0	0	0	#N/A	#N/A	#N/A	#N/A	#N/A	0	0	0	0	0	#N/A	#N/A	#N/A	#N/A	#N/A
(AAGACCA)n:Simple_repeat:Simple_repeat	0	0	0	0	0	#N/A	#N/A	#N/A	#N/A	#N/A	0	0	0	0	0	#N/A	#N/A	#N/A	#N/A	#N/A	0	0	0	0	0	#N/A	#N/A	#N/A	#N/A	#N/A
(AAGACT)n:Simple_repeat:Simple_repeat	0	0	0	0	0	#N/A	#N/A	#N/A	#N/A	#N/A	0	0	0	0	0	#N/A	#N/A	#N/A	#N/A	#N/A	0	0	0	0	0	#N/A	#N/A	#N/A	#N/A	#N/A
(AAGACTA)n:Simple_repeat:Simple_repeat	0	0	0	0	0	#N/A	#N/A	#N/A	#N/A	#N/A	0	0	0	0	0	#N/A	#N/A	#N/A	#N/A	#N/A	0	0	0	0	0	#N/A	#N/A	#N/A	#N/A	#N/A
(AAGACTATA)n:Simple_repeat:Simple_repeat	0	0	0	0	0	#N/A	#N/A	#N/A	#N/A	#N/A	0	0	0	0	0	#N/A	#N/A	#N/A	#N/A	#N/A	0	0	0	0	0	#N/A	#N/A	#N/A	#N/A	#N/A
(AAGACTTA)n:Simple_repeat:Simple_repeat	0	0	0	0	0	#N/A	#N/A	#N/A	#N/A	#N/A	0	0	0	0	0	#N/A	#N/A	#N/A	#N/A	#N/A	0	0	0	0	0	#N/A	#N/A	#N/A	#N/A	#N/A
(AAGAG)n:Simple_repeat:Simple_repeat	0	0	0	0	0	#N/A	#N/A	#N/A	#N/A	#N/A	0	0	0	0	0	#N/A	#N/A	#N/A	#N/A	#N/A	0	0	0	0	0	#N/A	#N/A	#N/A	#N/A	#N/A
(AAGAGA)n:Simple_repeat:Simple_repeat	0	0	0	0	0	#N/A	#N/A	#N/A	#N/A	#N/A	0	0	0	0	0	#N/A	#N/A	#N/A	#N/A	#N/A	0	0	0	0	0	#N/A	#N/A	#N/A	#N/A	#N/A
(AAGAGAA)n:Simple_repeat:Simple_repeat	0	0	0	0	0	#N/A	#N/A	#N/A	#N/A	#N/A	0	0	0	0	0	#N/A	#N/A	#N/A	#N/A	#N/A	0	0	0	0	0	#N/A	#N/A	#N/A	#N/A	#N/A
(AAGAGAAGAG)n:Simple_repeat:Simple_repeat	0	0	0	0	0	#N/A	#N/A	#N/A	#N/A	#N/A	0	0	0	0	0	#N/A	#N/A	#N/A	#N/A	#N/A	0	0	0	0	0	#N/A	#N/A	#N/A	#N/A	#N/A
(AAGAGAC)n:Simple_repeat:Simple_repeat	0	0	0	0	0	#N/A	#N/A	#N/A	#N/A	#N/A	0	0	0	0	0	#N/A	#N/A	#N/A	#N/A	#N/A	0	0	0	0	0	#N/A	#N/A	#N/A	#N/A	#N/A
(AAGAGAG)n:Simple_repeat:Simple_repeat	0	0	0	0	0	#N/A	#N/A	#N/A	#N/A	#N/A	0	0	0	0	0	#N/A	#N/A	#N/A	#N/A	#N/A	0	0	0	0	0	#N/A	#N/A	#N/A	#N/A	#N/A
(AAGAGAT)n:Simple_repeat:Simple_repeat	0	0	0	0	0	#N/A	#N/A	#N/A	#N/A	#N/A	0	0	0	0	0	#N/A	#N/A	#N/A	#N/A	#N/A	0	0	0	0	0	#N/A	#N/A	#N/A	#N/A	#N/A
(AAGAGATA)n:Simple_repeat:Simple_repeat	0	0	0	0	0	#N/A	#N/A	#N/A	#N/A	#N/A	0	0	0	0	0	#N/A	#N/A	#N/A	#N/A	#N/A	0	0	0	0	0	#N/A	#N/A	#N/A	#N/A	#N/A
(AAGAGATG)n:Simple_repeat:Simple_repeat	0	0	0	0	0	#N/A	#N/A	#N/A	#N/A	#N/A	0	0	0	0	0	#N/A	#N/A	#N/A	#N/A	#N/A	0	0	0	0	0	#N/A	#N/A	#N/A	#N/A	#N/A
(AAGAGATT)n:Simple_repeat:Simple_repeat	0	0	0	0	0	#N/A	#N/A	#N/A	#N/A	#N/A	0	0	0	0	0	#N/A	#N/A	#N/A	#N/A	#N/A	0	0	0	0	0	#N/A	#N/A	#N/A	#N/A	#N/A
(AAGAGC)n:Simple_repeat:Simple_repeat	0	0	0	0	0	#N/A	#N/A	#N/A	#N/A	#N/A	0	0	0	0	0	#N/A	#N/A	#N/A	#N/A	#N/A	0	0	0	0	0	#N/A	#N/A	#N/A	#N/A	#N/A
(AAGAGCA)n:Simple_repeat:Simple_repeat	0	0	0	0	0	#N/A	#N/A	#N/A	#N/A	#N/A	0	0	0	0	0	#N/A	#N/A	#N/A	#N/A	#N/A	0	0	0	0	0	#N/A	#N/A	#N/A	#N/A	#N/A
(AAGAGCC)n:Simple_repeat:Simple_repeat	0	0	0	0	0	#N/A	#N/A	#N/A	#N/A	#N/A	0	0	0	0	0	#N/A	#N/A	#N/A	#N/A	#N/A	0	0	0	0	0	#N/A	#N/A	#N/A	#N/A	#N/A
(AAGAGCT)n:Simple_repeat:Simple_repeat	0	0	0	0	0	#N/A	#N/A	#N/A	#N/A	#N/A	0	0	0	0	0	#N/A	#N/A	#N/A	#N/A	#N/A	0	0	0	0	0	#N/A	#N/A	#N/A	#N/A	#N/A
(AAGAGG)n:Simple_repeat:Simple_repeat	0	0	0	0	0	#N/A	#N/A	#N/A	#N/A	#N/A	0	0	0	0	0	#N/A	#N/A	#N/A	#N/A	#N/A	0	0	0	0	0	#N/A	#N/A	#N/A	#N/A	#N/A
(AAGAGGC)n:Simple_repeat:Simple_repeat	0	0	0	0	0	#N/A	#N/A	#N/A	#N/A	#N/A	0	0	0	0	0	#N/A	#N/A	#N/A	#N/A	#N/A	0	0	0	0	0	#N/A	#N/A	#N/A	#N/A	#N/A
(AAGAGGGGGC)n:Simple_repeat:Simple_repeat	0	0	0	0	0	#N/A	#N/A	#N/A	#N/A	#N/A	0	0	0	0	0	#N/A	#N/A	#N/A	#N/A	#N/A	0	0	0	0	0	#N/A	#N/A	#N/A	#N/A	#N/A
(AAGAGGT)n:Simple_repeat:Simple_repeat	0	0	0	0	0	#N/A	#N/A	#N/A	#N/A	#N/A	0	0	0	0	0	#N/A	#N/A	#N/A	#N/A	#N/A	0	0	0	0	0	#N/A	#N/A	#N/A	#N/A	#N/A
(AAGAGT)n:Simple_repeat:Simple_repeat	0	0	0	0	0	#N/A	#N/A	#N/A	#N/A	#N/A	0	0	0	0	0	#N/A	#N/A	#N/A	#N/A	#N/A	0	0	0	0	0	#N/A	#N/A	#N/A	#N/A	#N/A
(AAGAGTA)n:Simple_repeat:Simple_repeat	0	0	0	0	0	#N/A	#N/A	#N/A	#N/A	#N/A	0	0	0	0	0	#N/A	#N/A	#N/A	#N/A	#N/A	0	0	0	0	0	#N/A	#N/A	#N/A	#N/A	#N/A
(AAGAGTG)n:Simple_repeat:Simple_repeat	0	0	0	0	0	#N/A	#N/A	#N/A	#N/A	#N/A	0	0	0	0	0	#N/A	#N/A	#N/A	#N/A	#N/A	0	0	0	0	0	#N/A	#N/A	#N/A	#N/A	#N/A
(AAGAGTGA)n:Simple_repeat:Simple_repeat	0	0	0	0	0	#N/A	#N/A	#N/A	#N/A	#N/A	0	0	0	0	0	#N/A	#N/A	#N/A	#N/A	#N/A	0	0	0	0	0	#N/A	#N/A	#N/A	#N/A	#N/A
(AAGAGTT)n:Simple_repeat:Simple_repeat	0	0	0	0	0	#N/A	#N/A	#N/A	#N/A	#N/A	0	0	0	0	0	#N/A	#N/A	#N/A	#N/A	#N/A	0	0	0	0	0	#N/A	#N/A	#N/A	#N/A	#N/A
(AAGAT)n:Simple_repeat:Simple_repeat	0	0	0	0	0	#N/A	#N/A	#N/A	#N/A	#N/A	0	0	0	0	0	#N/A	#N/A	#N/A	#N/A	#N/A	0	0	0	0	0	#N/A	#N/A	#N/A	#N/A	#N/A
(AAGATA)n:Simple_repeat:Simple_repeat	0	0	0	0	0	#N/A	#N/A	#N/A	#N/A	#N/A	0	0	0	0	0	#N/A	#N/A	#N/A	#N/A	#N/A	0	0	0	0.392206	0	#N/A	#N/A	#N/A	0.999174	#N/A
(AAGATAA)n:Simple_repeat:Simple_repeat	0	0	0	0	0	#N/A	#N/A	#N/A	#N/A	#N/A	0	0	0	0	0	#N/A	#N/A	#N/A	#N/A	#N/A	0	0	0	0	0	#N/A	#N/A	#N/A	#N/A	#N/A
(AAGATAC)n:Simple_repeat:Simple_repeat	0	0	0	0	0	#N/A	#N/A	#N/A	#N/A	#N/A	0	0	0	0	0	#N/A	#N/A	#N/A	#N/A	#N/A	0	0	0	0	0	#N/A	#N/A	#N/A	#N/A	#N/A
(AAGATACTTC)n:Simple_repeat:Simple_repeat	0	0	0	0	0	#N/A	#N/A	#N/A	#N/A	#N/A	0	0	0	0	0	#N/A	#N/A	#N/A	#N/A	#N/A	0	0	0	0	0	#N/A	#N/A	#N/A	#N/A	#N/A
(AAGATAG)n:Simple_repeat:Simple_repeat	0	0	0	0	0	#N/A	#N/A	#N/A	#N/A	#N/A	0	0	0	0	0	#N/A	#N/A	#N/A	#N/A	#N/A	0	0	0	0	0	#N/A	#N/A	#N/A	#N/A	#N/A
(AAGATAT)n:Simple_repeat:Simple_repeat	0	0	0	0	0	#N/A	#N/A	#N/A	#N/A	#N/A	0	0	0	0	0	#N/A	#N/A	#N/A	#N/A	#N/A	0	0	0	0	0	#N/A	#N/A	#N/A	#N/A	#N/A
(AAGATATT)n:Simple_repeat:Simple_repeat	0	0	0	0	0	#N/A	#N/A	#N/A	#N/A	#N/A	0	0	0	0	0	#N/A	#N/A	#N/A	#N/A	#N/A	0	0	0	0	0	#N/A	#N/A	#N/A	#N/A	#N/A
(AAGATC)n:Simple_repeat:Simple_repeat	0	0	0	0	0	#N/A	#N/A	#N/A	#N/A	#N/A	0	0	0	0	0	#N/A	#N/A	#N/A	#N/A	#N/A	0	0	0	0	0	#N/A	#N/A	#N/A	#N/A	#N/A
(AAGATCA)n:Simple_repeat:Simple_repeat	0	0	0	0	0	#N/A	#N/A	#N/A	#N/A	#N/A	0	0	0	0	0	#N/A	#N/A	#N/A	#N/A	#N/A	0	0	0	0	0	#N/A	#N/A	#N/A	#N/A	#N/A
(AAGATCC)n:Simple_repeat:Simple_repeat	0	0	0	0	0	#N/A	#N/A	#N/A	#N/A	#N/A	0	0	0	0	0	#N/A	#N/A	#N/A	#N/A	#N/A	0	0	0	0	0	#N/A	#N/A	#N/A	#N/A	#N/A
(AAGATCG)n:Simple_repeat:Simple_repeat	0	0	0	0	0	#N/A	#N/A	#N/A	#N/A	#N/A	0	0	0	0	0	#N/A	#N/A	#N/A	#N/A	#N/A	0	0	0	0	0	#N/A	#N/A	#N/A	#N/A	#N/A
(AAGATG)n:Simple_repeat:Simple_repeat	0	0	0	0	0	#N/A	#N/A	#N/A	#N/A	#N/A	0	0	0	0	0	#N/A	#N/A	#N/A	#N/A	#N/A	0	0	0	0	0	#N/A	#N/A	#N/A	#N/A	#N/A
(AAGATGA)n:Simple_repeat:Simple_repeat	0	0	0	0	0	#N/A	#N/A	#N/A	#N/A	#N/A	0	0	0	0	0	#N/A	#N/A	#N/A	#N/A	#N/A	0	0	0	0	0	#N/A	#N/A	#N/A	#N/A	#N/A
(AAGATGAA)n:Simple_repeat:Simple_repeat	0	0	0	0	0	#N/A	#N/A	#N/A	#N/A	#N/A	0	0	0	0	0	#N/A	#N/A	#N/A	#N/A	#N/A	0	0	0	0	0	#N/A	#N/A	#N/A	#N/A	#N/A
(AAGATGAC)n:Simple_repeat:Simple_repeat	0	0	0	0	0	#N/A	#N/A	#N/A	#N/A	#N/A	0	0	0	0	0	#N/A	#N/A	#N/A	#N/A	#N/A	0	0	0	0	0	#N/A	#N/A	#N/A	#N/A	#N/A
(AAGATGC)n:Simple_repeat:Simple_repeat	0	0	0	0	0	#N/A	#N/A	#N/A	#N/A	#N/A	0	0	0	0	0	#N/A	#N/A	#N/A	#N/A	#N/A	0	0	0	0	0	#N/A	#N/A	#N/A	#N/A	#N/A
(AAGATGG)n:Simple_repeat:Simple_repeat	0	0	0	0	0	#N/A	#N/A	#N/A	#N/A	#N/A	0	0	0	0	0	#N/A	#N/A	#N/A	#N/A	#N/A	0	0	0	0	0	#N/A	#N/A	#N/A	#N/A	#N/A
(AAGATGT)n:Simple_repeat:Simple_repeat	0	0	0	0	0	#N/A	#N/A	#N/A	#N/A	#N/A	0	0	0	0	0	#N/A	#N/A	#N/A	#N/A	#N/A	0	0	0	0	0	#N/A	#N/A	#N/A	#N/A	#N/A
(AAGATT)n:Simple_repeat:Simple_repeat	0	0	0	0	0	#N/A	#N/A	#N/A	#N/A	#N/A	0	0	0	0	0	#N/A	#N/A	#N/A	#N/A	#N/A	0	0	0	0	0	#N/A	#N/A	#N/A	#N/A	#N/A
(AAGATTA)n:Simple_repeat:Simple_repeat	0	0	0	0	0	#N/A	#N/A	#N/A	#N/A	#N/A	0	0	0	0	0	#N/A	#N/A	#N/A	#N/A	#N/A	0	0	0	0	0	#N/A	#N/A	#N/A	#N/A	#N/A
(AAGATTC)n:Simple_repeat:Simple_repeat	0	0	0	0	0	#N/A	#N/A	#N/A	#N/A	#N/A	0	0	0	0	0	#N/A	#N/A	#N/A	#N/A	#N/A	0	0	0	0	0	#N/A	#N/A	#N/A	#N/A	#N/A
(AAGATTG)n:Simple_repeat:Simple_repeat	0	0	0	0	0	#N/A	#N/A	#N/A	#N/A	#N/A	0	0	0	0	0	#N/A	#N/A	#N/A	#N/A	#N/A	0	0	0	0	0	#N/A	#N/A	#N/A	#N/A	#N/A
(AAGATTGG)n:Simple_repeat:Simple_repeat	0	0	0	0	0	#N/A	#N/A	#N/A	#N/A	#N/A	0	0	0	0	0	#N/A	#N/A	#N/A	#N/A	#N/A	0	0	0	0	0	#N/A	#N/A	#N/A	#N/A	#N/A
(AAGATTT)n:Simple_repeat:Simple_repeat	0	0	0	0	0	#N/A	#N/A	#N/A	#N/A	#N/A	0	0	0	0	0	#N/A	#N/A	#N/A	#N/A	#N/A	0	0	0	0	0	#N/A	#N/A	#N/A	#N/A	#N/A
(AAGATTTT)n:Simple_repeat:Simple_repeat	0	0	0	0	0	#N/A	#N/A	#N/A	#N/A	#N/A	0	0	0	0	0	#N/A	#N/A	#N/A	#N/A	#N/A	0	0	0	0	0	#N/A	#N/A	#N/A	#N/A	#N/A
(AAGC)n:Simple_repeat:Simple_repeat	0	0	0	0	0	#N/A	#N/A	#N/A	#N/A	#N/A	0	0	0	0	0	#N/A	#N/A	#N/A	#N/A	#N/A	0	0	0	0	0	#N/A	#N/A	#N/A	#N/A	#N/A
(AAGCA)n:Simple_repeat:Simple_repeat	0	0	0	0	0	#N/A	#N/A	#N/A	#N/A	#N/A	0	0	0	0	0	#N/A	#N/A	#N/A	#N/A	#N/A	0	0	0	0	0	#N/A	#N/A	#N/A	#N/A	#N/A
(AAGCAA)n:Simple_repeat:Simple_repeat	0	0	0	0	0	#N/A	#N/A	#N/A	#N/A	#N/A	0	0	0	0	0	#N/A	#N/A	#N/A	#N/A	#N/A	0	0	0	0	0	#N/A	#N/A	#N/A	#N/A	#N/A
(AAGCAAC)n:Simple_repeat:Simple_repeat	-0.658289	0	0	0	0	0.999453	#N/A	#N/A	#N/A	#N/A	-1.39861	0	0	0	0	0.999738	#N/A	#N/A	#N/A	#N/A	0	0	0	0	0	#N/A	#N/A	#N/A	#N/A	#N/A
(AAGCAAG)n:Simple_repeat:Simple_repeat	0	0	0	0	0	#N/A	#N/A	#N/A	#N/A	#N/A	0	0	0	0	0	#N/A	#N/A	#N/A	#N/A	#N/A	0	0	0	0	0	#N/A	#N/A	#N/A	#N/A	#N/A
(AAGCAAGA)n:Simple_repeat:Simple_repeat	0	0	0	0	0	#N/A	#N/A	#N/A	#N/A	#N/A	0	0	0	0	0	#N/A	#N/A	#N/A	#N/A	#N/A	0	0	0	0	0	#N/A	#N/A	#N/A	#N/A	#N/A
(AAGCAAT)n:Simple_repeat:Simple_repeat	0	0	0	0	0	#N/A	#N/A	#N/A	#N/A	#N/A	0	0	0	0	0	#N/A	#N/A	#N/A	#N/A	#N/A	0	0	0	0	0	#N/A	#N/A	#N/A	#N/A	#N/A
(AAGCAC)n:Simple_repeat:Simple_repeat	0	0	0	0	0	#N/A	#N/A	#N/A	#N/A	#N/A	0	0	0	0	0	#N/A	#N/A	#N/A	#N/A	#N/A	0	0	0	0	0	#N/A	#N/A	#N/A	#N/A	#N/A
(AAGCACA)n:Simple_repeat:Simple_repeat	0	0	0	0	0	#N/A	#N/A	#N/A	#N/A	#N/A	0	0	0	0	0	#N/A	#N/A	#N/A	#N/A	#N/A	0	0	0	0	0	#N/A	#N/A	#N/A	#N/A	#N/A
(AAGCACT)n:Simple_repeat:Simple_repeat	0	0	0	0	0	#N/A	#N/A	#N/A	#N/A	#N/A	0	0	0	0	0	#N/A	#N/A	#N/A	#N/A	#N/A	0	0	0	0	0	#N/A	#N/A	#N/A	#N/A	#N/A
(AAGCAG)n:Simple_repeat:Simple_repeat	0	0	0	0	0	#N/A	#N/A	#N/A	#N/A	#N/A	0	0	0	0	0	#N/A	#N/A	#N/A	#N/A	#N/A	0	0	0	0	0	#N/A	#N/A	#N/A	#N/A	#N/A
(AAGCAGA)n:Simple_repeat:Simple_repeat	0	0	0	0	0	#N/A	#N/A	#N/A	#N/A	#N/A	0	0	0	0	0	#N/A	#N/A	#N/A	#N/A	#N/A	0	0	0	0	0	#N/A	#N/A	#N/A	#N/A	#N/A
(AAGCAGAA)n:Simple_repeat:Simple_repeat	0	0	0	0	0	#N/A	#N/A	#N/A	#N/A	#N/A	0	0	0	0	0	#N/A	#N/A	#N/A	#N/A	#N/A	0	0	0	0	0	#N/A	#N/A	#N/A	#N/A	#N/A
(AAGCAGAATTT)n:Simple_repeat:Simple_repeat	0	0	0	0	0	#N/A	#N/A	#N/A	#N/A	#N/A	0	0	0	0	0	#N/A	#N/A	#N/A	#N/A	#N/A	0	0	0	0	0	#N/A	#N/A	#N/A	#N/A	#N/A
(AAGCAGC)n:Simple_repeat:Simple_repeat	0	0	0	0	0	#N/A	#N/A	#N/A	#N/A	#N/A	0	0	0	0	0	#N/A	#N/A	#N/A	#N/A	#N/A	0	0	0	0	0	#N/A	#N/A	#N/A	#N/A	#N/A
(AAGCAGG)n:Simple_repeat:Simple_repeat	0	0	0	0	0	#N/A	#N/A	#N/A	#N/A	#N/A	0	0	0	0	0	#N/A	#N/A	#N/A	#N/A	#N/A	0	0	0	0	0	#N/A	#N/A	#N/A	#N/A	#N/A
(AAGCAT)n:Simple_repeat:Simple_repeat	0	0	0	0	0	#N/A	#N/A	#N/A	#N/A	#N/A	0	0	0	0	0	#N/A	#N/A	#N/A	#N/A	#N/A	0	0	0	0	0	#N/A	#N/A	#N/A	#N/A	#N/A
(AAGCATA)n:Simple_repeat:Simple_repeat	0	0	0	0	0	#N/A	#N/A	#N/A	#N/A	#N/A	0	0	0	0	0	#N/A	#N/A	#N/A	#N/A	#N/A	0	0	0	0	0	#N/A	#N/A	#N/A	#N/A	#N/A
(AAGCATC)n:Simple_repeat:Simple_repeat	0	0	0	0	0	#N/A	#N/A	#N/A	#N/A	#N/A	0	0	0	0	0	#N/A	#N/A	#N/A	#N/A	#N/A	0	0	0	0	0	#N/A	#N/A	#N/A	#N/A	#N/A
(AAGCATG)n:Simple_repeat:Simple_repeat	0	0	0	0	0	#N/A	#N/A	#N/A	#N/A	#N/A	0	0	0	0	0	#N/A	#N/A	#N/A	#N/A	#N/A	0	0	0	0	0	#N/A	#N/A	#N/A	#N/A	#N/A
(AAGCATT)n:Simple_repeat:Simple_repeat	0	0	0	0	0	#N/A	#N/A	#N/A	#N/A	#N/A	0	0	0	0	0	#N/A	#N/A	#N/A	#N/A	#N/A	0	0	0	0	0	#N/A	#N/A	#N/A	#N/A	#N/A
(AAGCC)n:Simple_repeat:Simple_repeat	0	0	0	0	0	#N/A	#N/A	#N/A	#N/A	#N/A	0	0	0	0	0	#N/A	#N/A	#N/A	#N/A	#N/A	0	0	0	0	0	#N/A	#N/A	#N/A	#N/A	#N/A
(AAGCCA)n:Simple_repeat:Simple_repeat	0	0	0	0	0	#N/A	#N/A	#N/A	#N/A	#N/A	0	0	0	0	0	#N/A	#N/A	#N/A	#N/A	#N/A	0	0	0	0	0	#N/A	#N/A	#N/A	#N/A	#N/A
(AAGCCAG)n:Simple_repeat:Simple_repeat	0	0	0	0	0	#N/A	#N/A	#N/A	#N/A	#N/A	0	0	0	0	0	#N/A	#N/A	#N/A	#N/A	#N/A	0	0	0	0	0	#N/A	#N/A	#N/A	#N/A	#N/A
(AAGCCC)n:Simple_repeat:Simple_repeat	0	0	0	0	0	#N/A	#N/A	#N/A	#N/A	#N/A	0	0	0	0	0	#N/A	#N/A	#N/A	#N/A	#N/A	0	0	0	0	0	#N/A	#N/A	#N/A	#N/A	#N/A
(AAGCCCCA)n:Simple_repeat:Simple_repeat	0	0	0	0	0	#N/A	#N/A	#N/A	#N/A	#N/A	0	0	0	0	0	#N/A	#N/A	#N/A	#N/A	#N/A	0	0	0	0	0	#N/A	#N/A	#N/A	#N/A	#N/A
(AAGCCT)n:Simple_repeat:Simple_repeat	0	0	0	0	0	#N/A	#N/A	#N/A	#N/A	#N/A	0	0	0	0	0	#N/A	#N/A	#N/A	#N/A	#N/A	0	0	0	0	0	#N/A	#N/A	#N/A	#N/A	#N/A
(AAGCCTTAA)n:Simple_repeat:Simple_repeat	0	0	0	0	0	#N/A	#N/A	#N/A	#N/A	#N/A	0	0	0	0	0	#N/A	#N/A	#N/A	#N/A	#N/A	0	0	0	0	0	#N/A	#N/A	#N/A	#N/A	#N/A
(AAGCGAC)n:Simple_repeat:Simple_repeat	0	0	0	0	0	#N/A	#N/A	#N/A	#N/A	#N/A	0	0	0	0	0	#N/A	#N/A	#N/A	#N/A	#N/A	0	0	0	0	0	#N/A	#N/A	#N/A	#N/A	#N/A
(AAGCGAG)n:Simple_repeat:Simple_repeat	0	0	0	0	0	#N/A	#N/A	#N/A	#N/A	#N/A	0	0	0	0	0	#N/A	#N/A	#N/A	#N/A	#N/A	0	0	0	0	0	#N/A	#N/A	#N/A	#N/A	#N/A
(AAGCGG)n:Simple_repeat:Simple_repeat	0	0	0	0	0	#N/A	#N/A	#N/A	#N/A	#N/A	0	0	0	0	0	#N/A	#N/A	#N/A	#N/A	#N/A	0	0	0	0	0	#N/A	#N/A	#N/A	#N/A	#N/A
(AAGCTA)n:Simple_repeat:Simple_repeat	0	0	0	0	0	#N/A	#N/A	#N/A	#N/A	#N/A	0	0	0	0	0	#N/A	#N/A	#N/A	#N/A	#N/A	0	0	0	0	0	#N/A	#N/A	#N/A	#N/A	#N/A
(AAGCTAA)n:Simple_repeat:Simple_repeat	0	0	0	0	0	#N/A	#N/A	#N/A	#N/A	#N/A	0	0	0	0	0	#N/A	#N/A	#N/A	#N/A	#N/A	0	0	0	0	0	#N/A	#N/A	#N/A	#N/A	#N/A
(AAGCTAC)n:Simple_repeat:Simple_repeat	0	0	0	0	0	#N/A	#N/A	#N/A	#N/A	#N/A	0	0	0	0	0	#N/A	#N/A	#N/A	#N/A	#N/A	0	0	0	0	0	#N/A	#N/A	#N/A	#N/A	#N/A
(AAGCTAGA)n:Simple_repeat:Simple_repeat	0	0	0	0	0	#N/A	#N/A	#N/A	#N/A	#N/A	0	0	0	0	0	#N/A	#N/A	#N/A	#N/A	#N/A	0	0	0	0	0	#N/A	#N/A	#N/A	#N/A	#N/A
(AAGCTC)n:Simple_repeat:Simple_repeat	0	0	0	0	0	#N/A	#N/A	#N/A	#N/A	#N/A	0	0	0	0	0	#N/A	#N/A	#N/A	#N/A	#N/A	0	0	0	0	0	#N/A	#N/A	#N/A	#N/A	#N/A
(AAGCTCA)n:Simple_repeat:Simple_repeat	0	0	0	0	0	#N/A	#N/A	#N/A	#N/A	#N/A	0	0	0	0	0	#N/A	#N/A	#N/A	#N/A	#N/A	0	0	0	0	0	#N/A	#N/A	#N/A	#N/A	#N/A
(AAGCTCC)n:Simple_repeat:Simple_repeat	0	0	0	0	0	#N/A	#N/A	#N/A	#N/A	#N/A	0	0	0	0	0	#N/A	#N/A	#N/A	#N/A	#N/A	0	0	0	0	0	#N/A	#N/A	#N/A	#N/A	#N/A
(AAGCTCT)n:Simple_repeat:Simple_repeat	0	0	0	0	0	#N/A	#N/A	#N/A	#N/A	#N/A	0	0	0	0	0	#N/A	#N/A	#N/A	#N/A	#N/A	0	0	0	0	0	#N/A	#N/A	#N/A	#N/A	#N/A
(AAGCTG)n:Simple_repeat:Simple_repeat	0	0	0	0	0	#N/A	#N/A	#N/A	#N/A	#N/A	0	0	0	0	0	#N/A	#N/A	#N/A	#N/A	#N/A	0	0	0	0	0	#N/A	#N/A	#N/A	#N/A	#N/A
(AAGCTGCT)n:Simple_repeat:Simple_repeat	0	0	0	0	0	#N/A	#N/A	#N/A	#N/A	#N/A	0	0	0	0	0	#N/A	#N/A	#N/A	#N/A	#N/A	0	0	0	0	0	#N/A	#N/A	#N/A	#N/A	#N/A
(AAGCTGG)n:Simple_repeat:Simple_repeat	0	0	0	0	0	#N/A	#N/A	#N/A	#N/A	#N/A	0	0	0	0	0	#N/A	#N/A	#N/A	#N/A	#N/A	0	0	0	0	0	#N/A	#N/A	#N/A	#N/A	#N/A
(AAGCTT)n:Simple_repeat:Simple_repeat	0	0	0	0	0	#N/A	#N/A	#N/A	#N/A	#N/A	0	0	0	0	0	#N/A	#N/A	#N/A	#N/A	#N/A	0	0	0	0	0	#N/A	#N/A	#N/A	#N/A	#N/A
(AAGCTTA)n:Simple_repeat:Simple_repeat	0	0	0	0	0	#N/A	#N/A	#N/A	#N/A	#N/A	0	0	0	0	0	#N/A	#N/A	#N/A	#N/A	#N/A	0	0	0	0	0	#N/A	#N/A	#N/A	#N/A	#N/A
(AAGCTTATAT)n:Simple_repeat:Simple_repeat	0	0	0	0	0	#N/A	#N/A	#N/A	#N/A	#N/A	0	0	0	0	0	#N/A	#N/A	#N/A	#N/A	#N/A	0	0	0	0	0	#N/A	#N/A	#N/A	#N/A	#N/A
(AAGG)n:Simple_repeat:Simple_repeat	0.31755	-2.45309	0	-0.142623	0	0.999453	0.246324	#N/A	0.999368	#N/A	-0.334057	-0.983785	0	0	-2.52802	0.999738	0.999381	#N/A	#N/A	0.189555	0	0	0	-0.427678	-2.04467	#N/A	#N/A	#N/A	0.965778	0.0931052
(AAGGA)n:Simple_repeat:Simple_repeat	0	0	0	0	0	#N/A	#N/A	#N/A	#N/A	#N/A	0	0	0	0	0	#N/A	#N/A	#N/A	#N/A	#N/A	0	0	0	0	0	#N/A	#N/A	#N/A	#N/A	#N/A
(AAGGAA)n:Simple_repeat:Simple_repeat	0	0	0	0	0	#N/A	#N/A	#N/A	#N/A	#N/A	0	0	0	0	0	#N/A	#N/A	#N/A	#N/A	#N/A	0	0	0	0	0	#N/A	#N/A	#N/A	#N/A	#N/A
(AAGGAAA)n:Simple_repeat:Simple_repeat	0	0	0	0	0	#N/A	#N/A	#N/A	#N/A	#N/A	0	0	0	0	0	#N/A	#N/A	#N/A	#N/A	#N/A	0	0	0	0	0	#N/A	#N/A	#N/A	#N/A	#N/A
(AAGGAAAG)n:Simple_repeat:Simple_repeat	0	0	0	0	0	#N/A	#N/A	#N/A	#N/A	#N/A	0	0	0	0	0	#N/A	#N/A	#N/A	#N/A	#N/A	0	0	0	0	0	#N/A	#N/A	#N/A	#N/A	#N/A
(AAGGAAC)n:Simple_repeat:Simple_repeat	0	0	0	0	0	#N/A	#N/A	#N/A	#N/A	#N/A	0	0	0	0	0	#N/A	#N/A	#N/A	#N/A	#N/A	0	0	0	0	0	#N/A	#N/A	#N/A	#N/A	#N/A
(AAGGAAG)n:Simple_repeat:Simple_repeat	0	0	0	0	0	#N/A	#N/A	#N/A	#N/A	#N/A	0	0	0	0	0	#N/A	#N/A	#N/A	#N/A	#N/A	0	0	0	0	0	#N/A	#N/A	#N/A	#N/A	#N/A
(AAGGAAGG)n:Simple_repeat:Simple_repeat	0	0	0	0	0	#N/A	#N/A	#N/A	#N/A	#N/A	0	0	0	0	0	#N/A	#N/A	#N/A	#N/A	#N/A	0	0	0	0	0	#N/A	#N/A	#N/A	#N/A	#N/A
(AAGGAAT)n:Simple_repeat:Simple_repeat	0	0	0	0	0	#N/A	#N/A	#N/A	#N/A	#N/A	0	0	0	0	0	#N/A	#N/A	#N/A	#N/A	#N/A	0	0	0	0	0	#N/A	#N/A	#N/A	#N/A	#N/A
(AAGGAC)n:Simple_repeat:Simple_repeat	0	0	0	0	0	#N/A	#N/A	#N/A	#N/A	#N/A	0	0	0	0	0	#N/A	#N/A	#N/A	#N/A	#N/A	0	0	0	0	0	#N/A	#N/A	#N/A	#N/A	#N/A
(AAGGACA)n:Simple_repeat:Simple_repeat	0	0	0	0	0	#N/A	#N/A	#N/A	#N/A	#N/A	0	0	0	0	0	#N/A	#N/A	#N/A	#N/A	#N/A	0	0	0	0	0	#N/A	#N/A	#N/A	#N/A	#N/A
(AAGGACT)n:Simple_repeat:Simple_repeat	0	0	0	0	0	#N/A	#N/A	#N/A	#N/A	#N/A	0	0	0	0	0	#N/A	#N/A	#N/A	#N/A	#N/A	0	0	0	0	0	#N/A	#N/A	#N/A	#N/A	#N/A
(AAGGAG)n:Simple_repeat:Simple_repeat	0	0	0	0	0	#N/A	#N/A	#N/A	#N/A	#N/A	0	0	0	0	0	#N/A	#N/A	#N/A	#N/A	#N/A	0	0	0	0	0	#N/A	#N/A	#N/A	#N/A	#N/A
(AAGGAGC)n:Simple_repeat:Simple_repeat	0	0	0	0	0	#N/A	#N/A	#N/A	#N/A	#N/A	0	0	0	0	0	#N/A	#N/A	#N/A	#N/A	#N/A	0	0	0	0	0	#N/A	#N/A	#N/A	#N/A	#N/A
(AAGGAGG)n:Simple_repeat:Simple_repeat	0	0	0	0	0	#N/A	#N/A	#N/A	#N/A	#N/A	0	0	0	0	0	#N/A	#N/A	#N/A	#N/A	#N/A	0	0	0	0	0	#N/A	#N/A	#N/A	#N/A	#N/A
(AAGGAGGG)n:Simple_repeat:Simple_repeat	0	0	0	0	0	#N/A	#N/A	#N/A	#N/A	#N/A	0	0	0	0	0	#N/A	#N/A	#N/A	#N/A	#N/A	0	0	0	0	0	#N/A	#N/A	#N/A	#N/A	#N/A
(AAGGAT)n:Simple_repeat:Simple_repeat	0	0	0	0	0	#N/A	#N/A	#N/A	#N/A	#N/A	0	0	0	0	0	#N/A	#N/A	#N/A	#N/A	#N/A	0	0	0	0	0	#N/A	#N/A	#N/A	#N/A	#N/A
(AAGGATA)n:Simple_repeat:Simple_repeat	0	0	0	0	0	#N/A	#N/A	#N/A	#N/A	#N/A	0	0	0	0	0	#N/A	#N/A	#N/A	#N/A	#N/A	0	0	0	0	0	#N/A	#N/A	#N/A	#N/A	#N/A
(AAGGATG)n:Simple_repeat:Simple_repeat	0	0	0	0	0	#N/A	#N/A	#N/A	#N/A	#N/A	0	0	0	0	0	#N/A	#N/A	#N/A	#N/A	#N/A	0	0	0	0	0	#N/A	#N/A	#N/A	#N/A	#N/A
(AAGGATT)n:Simple_repeat:Simple_repeat	0	0	0	0	0	#N/A	#N/A	#N/A	#N/A	#N/A	0	0	0	0	0	#N/A	#N/A	#N/A	#N/A	#N/A	0	0	0	0	0	#N/A	#N/A	#N/A	#N/A	#N/A
(AAGGC)n:Simple_repeat:Simple_repeat	0	0	0	0	0	#N/A	#N/A	#N/A	#N/A	#N/A	0	0	0	0	0	#N/A	#N/A	#N/A	#N/A	#N/A	0	0	0	0	0	#N/A	#N/A	#N/A	#N/A	#N/A
(AAGGCA)n:Simple_repeat:Simple_repeat	0	0	0	0	0	#N/A	#N/A	#N/A	#N/A	#N/A	0	0	0	0	0	#N/A	#N/A	#N/A	#N/A	#N/A	0	0	0	0	0	#N/A	#N/A	#N/A	#N/A	#N/A
(AAGGCAA)n:Simple_repeat:Simple_repeat	0	0	0	0	0	#N/A	#N/A	#N/A	#N/A	#N/A	0	0	0	0	0	#N/A	#N/A	#N/A	#N/A	#N/A	0	0	0	0	0	#N/A	#N/A	#N/A	#N/A	#N/A
(AAGGCAC)n:Simple_repeat:Simple_repeat	0	0	0	0	0	#N/A	#N/A	#N/A	#N/A	#N/A	0	0	0	0	0	#N/A	#N/A	#N/A	#N/A	#N/A	0	0	0	0	0	#N/A	#N/A	#N/A	#N/A	#N/A
(AAGGCAG)n:Simple_repeat:Simple_repeat	0	0	0	0	0	#N/A	#N/A	#N/A	#N/A	#N/A	0	0	0	0	0	#N/A	#N/A	#N/A	#N/A	#N/A	0	0	0	0	0	#N/A	#N/A	#N/A	#N/A	#N/A
(AAGGCAGA)n:Simple_repeat:Simple_repeat	0	0	0	0	0	#N/A	#N/A	#N/A	#N/A	#N/A	0	0	0	0	0	#N/A	#N/A	#N/A	#N/A	#N/A	0	0	0	0	0	#N/A	#N/A	#N/A	#N/A	#N/A
(AAGGCAGG)n:Simple_repeat:Simple_repeat	0	0	0	0	0	#N/A	#N/A	#N/A	#N/A	#N/A	0	0	0	0	0	#N/A	#N/A	#N/A	#N/A	#N/A	0	0	0	0	0	#N/A	#N/A	#N/A	#N/A	#N/A
(AAGGCAT)n:Simple_repeat:Simple_repeat	0	0	0	0	0	#N/A	#N/A	#N/A	#N/A	#N/A	0	0	0	0	0	#N/A	#N/A	#N/A	#N/A	#N/A	0	0	0	0	0	#N/A	#N/A	#N/A	#N/A	#N/A
(AAGGCC)n:Simple_repeat:Simple_repeat	0	0	0	0	0	#N/A	#N/A	#N/A	#N/A	#N/A	0	0	0	0	0	#N/A	#N/A	#N/A	#N/A	#N/A	0	0	0	0	0	#N/A	#N/A	#N/A	#N/A	#N/A
(AAGGCCA)n:Simple_repeat:Simple_repeat	0	0	0	0	0	#N/A	#N/A	#N/A	#N/A	#N/A	0	0	0	0	0	#N/A	#N/A	#N/A	#N/A	#N/A	0	0	0	0	0	#N/A	#N/A	#N/A	#N/A	#N/A
(AAGGCCT)n:Simple_repeat:Simple_repeat	0	0	0	0	0	#N/A	#N/A	#N/A	#N/A	#N/A	0	0	0	0	0	#N/A	#N/A	#N/A	#N/A	#N/A	0	0	0	0	0	#N/A	#N/A	#N/A	#N/A	#N/A
(AAGGCT)n:Simple_repeat:Simple_repeat	0	0	0	0	0	#N/A	#N/A	#N/A	#N/A	#N/A	0	0	0	0	0	#N/A	#N/A	#N/A	#N/A	#N/A	0	0	0	0	0	#N/A	#N/A	#N/A	#N/A	#N/A
(AAGGG)n:Simple_repeat:Simple_repeat	0	0	0	0	0	#N/A	#N/A	#N/A	#N/A	#N/A	0	0	0	0	0	#N/A	#N/A	#N/A	#N/A	#N/A	0	0	0	0	0	#N/A	#N/A	#N/A	#N/A	#N/A
(AAGGGA)n:Simple_repeat:Simple_repeat	0	0	0	0	0	#N/A	#N/A	#N/A	#N/A	#N/A	0	0	0	0	0	#N/A	#N/A	#N/A	#N/A	#N/A	0	0	0	0	0	#N/A	#N/A	#N/A	#N/A	#N/A
(AAGGGAGGGG)n:Simple_repeat:Simple_repeat	0	0	0	0	0	#N/A	#N/A	#N/A	#N/A	#N/A	0	0	0	0	0	#N/A	#N/A	#N/A	#N/A	#N/A	0	0	0	0	0	#N/A	#N/A	#N/A	#N/A	#N/A
(AAGGGG)n:Simple_repeat:Simple_repeat	0	0	0	0	0	#N/A	#N/A	#N/A	#N/A	#N/A	0	0	0	0	0	#N/A	#N/A	#N/A	#N/A	#N/A	0	0	0	0	0	#N/A	#N/A	#N/A	#N/A	#N/A
(AAGGGGG)n:Simple_repeat:Simple_repeat	0	0	0	0	0	#N/A	#N/A	#N/A	#N/A	#N/A	0	0	0	0	0	#N/A	#N/A	#N/A	#N/A	#N/A	0	0	0	0	0	#N/A	#N/A	#N/A	#N/A	#N/A
(AAGGGTA)n:Simple_repeat:Simple_repeat	0	0	0	0	0	#N/A	#N/A	#N/A	#N/A	#N/A	0	0	0	0	0	#N/A	#N/A	#N/A	#N/A	#N/A	0	0	0	0	0	#N/A	#N/A	#N/A	#N/A	#N/A
(AAGGT)n:Simple_repeat:Simple_repeat	0	0	0	0	0	#N/A	#N/A	#N/A	#N/A	#N/A	0	0	0	0	0	#N/A	#N/A	#N/A	#N/A	#N/A	0	0	0	0	0	#N/A	#N/A	#N/A	#N/A	#N/A
(AAGGTA)n:Simple_repeat:Simple_repeat	0	0	0	0	0	#N/A	#N/A	#N/A	#N/A	#N/A	0	0	0	0	0	#N/A	#N/A	#N/A	#N/A	#N/A	0	0	0	0	0	#N/A	#N/A	#N/A	#N/A	#N/A
(AAGGTAA)n:Simple_repeat:Simple_repeat	0	0	0	0	0	#N/A	#N/A	#N/A	#N/A	#N/A	0	0	0	0	0	#N/A	#N/A	#N/A	#N/A	#N/A	0	0	0	0	0	#N/A	#N/A	#N/A	#N/A	#N/A
(AAGGTAC)n:Simple_repeat:Simple_repeat	0	0	0	0	0	#N/A	#N/A	#N/A	#N/A	#N/A	0	0	0	0	0	#N/A	#N/A	#N/A	#N/A	#N/A	0	0	0	0	0	#N/A	#N/A	#N/A	#N/A	#N/A
(AAGGTAG)n:Simple_repeat:Simple_repeat	0	0	0	0	0	#N/A	#N/A	#N/A	#N/A	#N/A	0	0	0	0	0	#N/A	#N/A	#N/A	#N/A	#N/A	0	0	0	0	0	#N/A	#N/A	#N/A	#N/A	#N/A
(AAGGTC)n:Simple_repeat:Simple_repeat	0	0	0	0	0	#N/A	#N/A	#N/A	#N/A	#N/A	0	0	0	0	0	#N/A	#N/A	#N/A	#N/A	#N/A	0	0	0	0	0	#N/A	#N/A	#N/A	#N/A	#N/A
(AAGGTG)n:Simple_repeat:Simple_repeat	0	0	0	0	0	#N/A	#N/A	#N/A	#N/A	#N/A	0	0	0	0	0	#N/A	#N/A	#N/A	#N/A	#N/A	0	0	0	0	0	#N/A	#N/A	#N/A	#N/A	#N/A
(AAGGTGA)n:Simple_repeat:Simple_repeat	0	0	0	0	0	#N/A	#N/A	#N/A	#N/A	#N/A	0	0	0	0	0	#N/A	#N/A	#N/A	#N/A	#N/A	0	0	0	0	0	#N/A	#N/A	#N/A	#N/A	#N/A
(AAGGTGG)n:Simple_repeat:Simple_repeat	0	0	0	0	0	#N/A	#N/A	#N/A	#N/A	#N/A	0	0	0	0	0	#N/A	#N/A	#N/A	#N/A	#N/A	0	0	0	0	0	#N/A	#N/A	#N/A	#N/A	#N/A
(AAGGTT)n:Simple_repeat:Simple_repeat	0	0	0	0	0	#N/A	#N/A	#N/A	#N/A	#N/A	0	0	0	0	0	#N/A	#N/A	#N/A	#N/A	#N/A	0	0	0	0	0	#N/A	#N/A	#N/A	#N/A	#N/A
(AAGGTTA)n:Simple_repeat:Simple_repeat	0	0	0	0	0	#N/A	#N/A	#N/A	#N/A	#N/A	0	0	0	0	0	#N/A	#N/A	#N/A	#N/A	#N/A	0	0	0	0	0	#N/A	#N/A	#N/A	#N/A	#N/A
(AAGGTTG)n:Simple_repeat:Simple_repeat	0	0	0	0	0	#N/A	#N/A	#N/A	#N/A	#N/A	0	0	0	0	0	#N/A	#N/A	#N/A	#N/A	#N/A	0	0	0	0	0	#N/A	#N/A	#N/A	#N/A	#N/A
(AAGGTTTC)n:Simple_repeat:Simple_repeat	0	0	0	0	0	#N/A	#N/A	#N/A	#N/A	#N/A	0	0	0	0	0	#N/A	#N/A	#N/A	#N/A	#N/A	0	0	0	0	0	#N/A	#N/A	#N/A	#N/A	#N/A
(AAGT)n:Simple_repeat:Simple_repeat	0	0	0	0	0	#N/A	#N/A	#N/A	#N/A	#N/A	0	0	0	0	0	#N/A	#N/A	#N/A	#N/A	#N/A	0	0	0	0	0	#N/A	#N/A	#N/A	#N/A	#N/A
(AAGTA)n:Simple_repeat:Simple_repeat	0	0	0	0	0	#N/A	#N/A	#N/A	#N/A	#N/A	0	0	0	0	0	#N/A	#N/A	#N/A	#N/A	#N/A	0	0	0	0	0	#N/A	#N/A	#N/A	#N/A	#N/A
(AAGTAA)n:Simple_repeat:Simple_repeat	0	0	0	0	0	#N/A	#N/A	#N/A	#N/A	#N/A	0	0	0	0	0	#N/A	#N/A	#N/A	#N/A	#N/A	0	0	0	0	0	#N/A	#N/A	#N/A	#N/A	#N/A
(AAGTAAACT)n:Simple_repeat:Simple_repeat	0	0	0	0	0	#N/A	#N/A	#N/A	#N/A	#N/A	0	0	0	0	0	#N/A	#N/A	#N/A	#N/A	#N/A	0	0	0	0	0	#N/A	#N/A	#N/A	#N/A	#N/A
(AAGTAAC)n:Simple_repeat:Simple_repeat	0	0	0	0	0	#N/A	#N/A	#N/A	#N/A	#N/A	0	0	0	0	0	#N/A	#N/A	#N/A	#N/A	#N/A	0	0	0	0	0	#N/A	#N/A	#N/A	#N/A	#N/A
(AAGTAAG)n:Simple_repeat:Simple_repeat	0	0	0	0	0	#N/A	#N/A	#N/A	#N/A	#N/A	0	0	0	0	0	#N/A	#N/A	#N/A	#N/A	#N/A	0	0	0	0	0	#N/A	#N/A	#N/A	#N/A	#N/A
(AAGTAAT)n:Simple_repeat:Simple_repeat	0	0	0	0	0	#N/A	#N/A	#N/A	#N/A	#N/A	0	0	0	0	0	#N/A	#N/A	#N/A	#N/A	#N/A	0	0	0	0	0	#N/A	#N/A	#N/A	#N/A	#N/A
(AAGTAC)n:Simple_repeat:Simple_repeat	0	0	0	0	0	#N/A	#N/A	#N/A	#N/A	#N/A	0	0	0	0	0	#N/A	#N/A	#N/A	#N/A	#N/A	0	0	0	0	0	#N/A	#N/A	#N/A	#N/A	#N/A
(AAGTACA)n:Simple_repeat:Simple_repeat	0	0	0	0	0	#N/A	#N/A	#N/A	#N/A	#N/A	0	0	0	0	0	#N/A	#N/A	#N/A	#N/A	#N/A	0	0	0	0	0	#N/A	#N/A	#N/A	#N/A	#N/A
(AAGTACT)n:Simple_repeat:Simple_repeat	0	0	0	0	0	#N/A	#N/A	#N/A	#N/A	#N/A	0	0	0	0	0	#N/A	#N/A	#N/A	#N/A	#N/A	0	0	0	0	0	#N/A	#N/A	#N/A	#N/A	#N/A
(AAGTAG)n:Simple_repeat:Simple_repeat	0	0	0	0	0	#N/A	#N/A	#N/A	#N/A	#N/A	0	0	0	0	0	#N/A	#N/A	#N/A	#N/A	#N/A	0	0	0	0	0	#N/A	#N/A	#N/A	#N/A	#N/A
(AAGTAGA)n:Simple_repeat:Simple_repeat	0	0	0	0	0	#N/A	#N/A	#N/A	#N/A	#N/A	0	0	0	0	0	#N/A	#N/A	#N/A	#N/A	#N/A	0	0	0	0	0	#N/A	#N/A	#N/A	#N/A	#N/A
(AAGTAGCAT)n:Simple_repeat:Simple_repeat	0	0	0	0	0	#N/A	#N/A	#N/A	#N/A	#N/A	0	0	0	0	0	#N/A	#N/A	#N/A	#N/A	#N/A	0	0	0	0	0	#N/A	#N/A	#N/A	#N/A	#N/A
(AAGTAGG)n:Simple_repeat:Simple_repeat	0	0	0	0	0	#N/A	#N/A	#N/A	#N/A	#N/A	0	0	0	0	0	#N/A	#N/A	#N/A	#N/A	#N/A	0	0	0	0	0	#N/A	#N/A	#N/A	#N/A	#N/A
(AAGTAGGA)n:Simple_repeat:Simple_repeat	0	0	0	0	0	#N/A	#N/A	#N/A	#N/A	#N/A	0	0	0	0	0	#N/A	#N/A	#N/A	#N/A	#N/A	0	0	0	0	0	#N/A	#N/A	#N/A	#N/A	#N/A
(AAGTAGT)n:Simple_repeat:Simple_repeat	0	0	0	0	0	#N/A	#N/A	#N/A	#N/A	#N/A	0	0	0	0	0	#N/A	#N/A	#N/A	#N/A	#N/A	0	0	0	0	0	#N/A	#N/A	#N/A	#N/A	#N/A
(AAGTAT)n:Simple_repeat:Simple_repeat	0	0	0	0	0	#N/A	#N/A	#N/A	#N/A	#N/A	0	0	0	0	0	#N/A	#N/A	#N/A	#N/A	#N/A	0	0	0	0	0	#N/A	#N/A	#N/A	#N/A	#N/A
(AAGTATA)n:Simple_repeat:Simple_repeat	0	0	0	0	0	#N/A	#N/A	#N/A	#N/A	#N/A	0	0	0	0	0	#N/A	#N/A	#N/A	#N/A	#N/A	0	0	0	0	0	#N/A	#N/A	#N/A	#N/A	#N/A
(AAGTATAT)n:Simple_repeat:Simple_repeat	0	0	0	0	0	#N/A	#N/A	#N/A	#N/A	#N/A	0	0	0	0	0	#N/A	#N/A	#N/A	#N/A	#N/A	0	0	0	0	0	#N/A	#N/A	#N/A	#N/A	#N/A
(AAGTATG)n:Simple_repeat:Simple_repeat	0	0	0	0	0	#N/A	#N/A	#N/A	#N/A	#N/A	0	0	0	0	0	#N/A	#N/A	#N/A	#N/A	#N/A	0	0	0	0	0	#N/A	#N/A	#N/A	#N/A	#N/A
(AAGTATGA)n:Simple_repeat:Simple_repeat	0	0	0	0	0	#N/A	#N/A	#N/A	#N/A	#N/A	0	0	0	0	0	#N/A	#N/A	#N/A	#N/A	#N/A	0	0	0	0	0	#N/A	#N/A	#N/A	#N/A	#N/A
(AAGTATT)n:Simple_repeat:Simple_repeat	0	0	0	0	0	#N/A	#N/A	#N/A	#N/A	#N/A	0	0	0	0	0	#N/A	#N/A	#N/A	#N/A	#N/A	0	0	0	0	0	#N/A	#N/A	#N/A	#N/A	#N/A
(AAGTATTA)n:Simple_repeat:Simple_repeat	0	0	0	0	0	#N/A	#N/A	#N/A	#N/A	#N/A	0	0	0	0	0	#N/A	#N/A	#N/A	#N/A	#N/A	0	0	0	0	0	#N/A	#N/A	#N/A	#N/A	#N/A
(AAGTATTG)n:Simple_repeat:Simple_repeat	0	0	0	0	0	#N/A	#N/A	#N/A	#N/A	#N/A	0	0	0	0	0	#N/A	#N/A	#N/A	#N/A	#N/A	0	0	0	0	0	#N/A	#N/A	#N/A	#N/A	#N/A
(AAGTATTT)n:Simple_repeat:Simple_repeat	0	0	0	0	0	#N/A	#N/A	#N/A	#N/A	#N/A	0	0	0	0	0	#N/A	#N/A	#N/A	#N/A	#N/A	0	0	0	0	0	#N/A	#N/A	#N/A	#N/A	#N/A
(AAGTC)n:Simple_repeat:Simple_repeat	0	0	0	0	0	#N/A	#N/A	#N/A	#N/A	#N/A	0	0	0	0	0	#N/A	#N/A	#N/A	#N/A	#N/A	0	0	0	0	0	#N/A	#N/A	#N/A	#N/A	#N/A
(AAGTCA)n:Simple_repeat:Simple_repeat	0	0	0	0	0	#N/A	#N/A	#N/A	#N/A	#N/A	0	0	0	0	0	#N/A	#N/A	#N/A	#N/A	#N/A	0	0	0	0	0	#N/A	#N/A	#N/A	#N/A	#N/A
(AAGTCAA)n:Simple_repeat:Simple_repeat	0	0	0	0	0	#N/A	#N/A	#N/A	#N/A	#N/A	0	0	0	0	0	#N/A	#N/A	#N/A	#N/A	#N/A	0	0	0	0	0	#N/A	#N/A	#N/A	#N/A	#N/A
(AAGTCAC)n:Simple_repeat:Simple_repeat	0	0	0	0	0	#N/A	#N/A	#N/A	#N/A	#N/A	0	0	0	0	0	#N/A	#N/A	#N/A	#N/A	#N/A	0	0	0	0	0	#N/A	#N/A	#N/A	#N/A	#N/A
(AAGTCAG)n:Simple_repeat:Simple_repeat	0	0	0	0	0	#N/A	#N/A	#N/A	#N/A	#N/A	0	0	0	0	0	#N/A	#N/A	#N/A	#N/A	#N/A	0	0	0	0	0	#N/A	#N/A	#N/A	#N/A	#N/A
(AAGTCAT)n:Simple_repeat:Simple_repeat	0	0	0	0	0	#N/A	#N/A	#N/A	#N/A	#N/A	0.275037	0	0	0	0	0.999738	#N/A	#N/A	#N/A	#N/A	0	0	0	-1.31582	0	#N/A	#N/A	#N/A	0.965778	#N/A
(AAGTCCA)n:Simple_repeat:Simple_repeat	0	0	0	0	0	#N/A	#N/A	#N/A	#N/A	#N/A	0	0	0	0	0	#N/A	#N/A	#N/A	#N/A	#N/A	0	0	0	0	0	#N/A	#N/A	#N/A	#N/A	#N/A
(AAGTCCC)n:Simple_repeat:Simple_repeat	0	0	0	0	0	#N/A	#N/A	#N/A	#N/A	#N/A	0	0	0	0	0	#N/A	#N/A	#N/A	#N/A	#N/A	0	0	0	0	0	#N/A	#N/A	#N/A	#N/A	#N/A
(AAGTCT)n:Simple_repeat:Simple_repeat	0	0	0	0	0	#N/A	#N/A	#N/A	#N/A	#N/A	0	0	0	0	0	#N/A	#N/A	#N/A	#N/A	#N/A	0	0	0	0	0	#N/A	#N/A	#N/A	#N/A	#N/A
(AAGTCTA)n:Simple_repeat:Simple_repeat	0	0	0	0	0	#N/A	#N/A	#N/A	#N/A	#N/A	0	0	0	0	0	#N/A	#N/A	#N/A	#N/A	#N/A	0	0	0	0	0	#N/A	#N/A	#N/A	#N/A	#N/A
(AAGTCTT)n:Simple_repeat:Simple_repeat	0	0	0	0	0	#N/A	#N/A	#N/A	#N/A	#N/A	0	0	0	0	0	#N/A	#N/A	#N/A	#N/A	#N/A	0	0	0	0	0	#N/A	#N/A	#N/A	#N/A	#N/A
(AAGTG)n:Simple_repeat:Simple_repeat	0	0	0	0	0	#N/A	#N/A	#N/A	#N/A	#N/A	0	0	0	0	0	#N/A	#N/A	#N/A	#N/A	#N/A	0	0	0	0	0	#N/A	#N/A	#N/A	#N/A	#N/A
(AAGTGA)n:Simple_repeat:Simple_repeat	0	0	0	0	0	#N/A	#N/A	#N/A	#N/A	#N/A	0	0	0	0	0	#N/A	#N/A	#N/A	#N/A	#N/A	0	0	0	0	0	#N/A	#N/A	#N/A	#N/A	#N/A
(AAGTGAA)n:Simple_repeat:Simple_repeat	0	0	0	0	0	#N/A	#N/A	#N/A	#N/A	#N/A	0	0	0	0	0	#N/A	#N/A	#N/A	#N/A	#N/A	0	0	0	0	0	#N/A	#N/A	#N/A	#N/A	#N/A
(AAGTGAC)n:Simple_repeat:Simple_repeat	0	0	0	0	0	#N/A	#N/A	#N/A	#N/A	#N/A	0	0	0	0	0	#N/A	#N/A	#N/A	#N/A	#N/A	0	0	0	0	0	#N/A	#N/A	#N/A	#N/A	#N/A
(AAGTGAG)n:Simple_repeat:Simple_repeat	0	0	0	0	0	#N/A	#N/A	#N/A	#N/A	#N/A	0	0	0	0	0	#N/A	#N/A	#N/A	#N/A	#N/A	0	0	0	0	0	#N/A	#N/A	#N/A	#N/A	#N/A
(AAGTGC)n:Simple_repeat:Simple_repeat	0	0	0	0	0	#N/A	#N/A	#N/A	#N/A	#N/A	0	0	0	0	0	#N/A	#N/A	#N/A	#N/A	#N/A	0	0	0	0	0	#N/A	#N/A	#N/A	#N/A	#N/A
(AAGTGG)n:Simple_repeat:Simple_repeat	0	0	0	0	0	#N/A	#N/A	#N/A	#N/A	#N/A	0	0	0	0	0	#N/A	#N/A	#N/A	#N/A	#N/A	0	0	0	0	0	#N/A	#N/A	#N/A	#N/A	#N/A
(AAGTGGA)n:Simple_repeat:Simple_repeat	0	0	0	0	0	#N/A	#N/A	#N/A	#N/A	#N/A	0	0	0	0	0	#N/A	#N/A	#N/A	#N/A	#N/A	0	0	0	0	0	#N/A	#N/A	#N/A	#N/A	#N/A
(AAGTGGC)n:Simple_repeat:Simple_repeat	0	0	0	0	0	#N/A	#N/A	#N/A	#N/A	#N/A	0	0	0	0	0	#N/A	#N/A	#N/A	#N/A	#N/A	0	0	0	0	0	#N/A	#N/A	#N/A	#N/A	#N/A
(AAGTGGTGG)n:Simple_repeat:Simple_repeat	0	0	0	0	0	#N/A	#N/A	#N/A	#N/A	#N/A	0	0	0	0	0	#N/A	#N/A	#N/A	#N/A	#N/A	0	0	0	0	0	#N/A	#N/A	#N/A	#N/A	#N/A
(AAGTGT)n:Simple_repeat:Simple_repeat	0	0	0	0	0	#N/A	#N/A	#N/A	#N/A	#N/A	0	0	0	0	0	#N/A	#N/A	#N/A	#N/A	#N/A	0	0	0	0	0	#N/A	#N/A	#N/A	#N/A	#N/A
(AAGTGTA)n:Simple_repeat:Simple_repeat	0	0	0	0	0	#N/A	#N/A	#N/A	#N/A	#N/A	0	0	0	0	0	#N/A	#N/A	#N/A	#N/A	#N/A	0	0	0	0	0	#N/A	#N/A	#N/A	#N/A	#N/A
(AAGTGTGAGC)n:Simple_repeat:Simple_repeat	0	0	0	0	0	#N/A	#N/A	#N/A	#N/A	#N/A	0	0	0	0	0	#N/A	#N/A	#N/A	#N/A	#N/A	0	0	0	0	0	#N/A	#N/A	#N/A	#N/A	#N/A
(AAGTT)n:Simple_repeat:Simple_repeat	0	0	0	0	0	#N/A	#N/A	#N/A	#N/A	#N/A	0	0	0	0	0	#N/A	#N/A	#N/A	#N/A	#N/A	0	0	0	0	0	#N/A	#N/A	#N/A	#N/A	#N/A
(AAGTTA)n:Simple_repeat:Simple_repeat	0	0	0	0	0	#N/A	#N/A	#N/A	#N/A	#N/A	0	0	0	0	0	#N/A	#N/A	#N/A	#N/A	#N/A	0	0	0	0	0	#N/A	#N/A	#N/A	#N/A	#N/A
(AAGTTAA)n:Simple_repeat:Simple_repeat	0	0	0	0	0	#N/A	#N/A	#N/A	#N/A	#N/A	0	0	0	0	0	#N/A	#N/A	#N/A	#N/A	#N/A	0	0	0	0	0	#N/A	#N/A	#N/A	#N/A	#N/A
(AAGTTAG)n:Simple_repeat:Simple_repeat	0	0	0	0	0	#N/A	#N/A	#N/A	#N/A	#N/A	0	0	0	0	0	#N/A	#N/A	#N/A	#N/A	#N/A	0	0	0	0	0	#N/A	#N/A	#N/A	#N/A	#N/A
(AAGTTAT)n:Simple_repeat:Simple_repeat	0	0	0	0	0	#N/A	#N/A	#N/A	#N/A	#N/A	0	0	0	0	0	#N/A	#N/A	#N/A	#N/A	#N/A	0	0	0	0	0	#N/A	#N/A	#N/A	#N/A	#N/A
(AAGTTATTA)n:Simple_repeat:Simple_repeat	0	0	0	0	0	#N/A	#N/A	#N/A	#N/A	#N/A	0	0	0	0	0	#N/A	#N/A	#N/A	#N/A	#N/A	0	0	0	0	0	#N/A	#N/A	#N/A	#N/A	#N/A
(AAGTTC)n:Simple_repeat:Simple_repeat	0	0	0	0	0	#N/A	#N/A	#N/A	#N/A	#N/A	0	0	0	0	0	#N/A	#N/A	#N/A	#N/A	#N/A	0	0	0	0	0	#N/A	#N/A	#N/A	#N/A	#N/A
(AAGTTCA)n:Simple_repeat:Simple_repeat	0	0	0	0	0	#N/A	#N/A	#N/A	#N/A	#N/A	0	0	0	0	0	#N/A	#N/A	#N/A	#N/A	#N/A	0	0	0	0	0	#N/A	#N/A	#N/A	#N/A	#N/A
(AAGTTCT)n:Simple_repeat:Simple_repeat	0	0	0	0	0	#N/A	#N/A	#N/A	#N/A	#N/A	0	0	0	0	0	#N/A	#N/A	#N/A	#N/A	#N/A	0	0	0	0	0	#N/A	#N/A	#N/A	#N/A	#N/A
(AAGTTG)n:Simple_repeat:Simple_repeat	0	0	0	0	0	#N/A	#N/A	#N/A	#N/A	#N/A	0	0	0	0	0	#N/A	#N/A	#N/A	#N/A	#N/A	0	0	0	0	0	#N/A	#N/A	#N/A	#N/A	#N/A
(AAGTTGG)n:Simple_repeat:Simple_repeat	0	0	0	0	0	#N/A	#N/A	#N/A	#N/A	#N/A	0	0	0	0	0	#N/A	#N/A	#N/A	#N/A	#N/A	0	0	0	0	0	#N/A	#N/A	#N/A	#N/A	#N/A
(AAGTTGT)n:Simple_repeat:Simple_repeat	0	0	0	0	0	#N/A	#N/A	#N/A	#N/A	#N/A	0	0	0	0	0	#N/A	#N/A	#N/A	#N/A	#N/A	0	0	0	0	0	#N/A	#N/A	#N/A	#N/A	#N/A
(AAGTTT)n:Simple_repeat:Simple_repeat	0	0	0	0	0	#N/A	#N/A	#N/A	#N/A	#N/A	0	0	0	0	0	#N/A	#N/A	#N/A	#N/A	#N/A	0	0	0	0	0	#N/A	#N/A	#N/A	#N/A	#N/A
(AAGTTTA)n:Simple_repeat:Simple_repeat	0	0	0	0	0	#N/A	#N/A	#N/A	#N/A	#N/A	0	0	0	0	0	#N/A	#N/A	#N/A	#N/A	#N/A	0	0	0	0	0	#N/A	#N/A	#N/A	#N/A	#N/A
(AAGTTTAA)n:Simple_repeat:Simple_repeat	0	0	0	0	0	#N/A	#N/A	#N/A	#N/A	#N/A	0	0	0	0	0	#N/A	#N/A	#N/A	#N/A	#N/A	0	0	0	0	0	#N/A	#N/A	#N/A	#N/A	#N/A
(AAGTTTC)n:Simple_repeat:Simple_repeat	0	0	0	0	0	#N/A	#N/A	#N/A	#N/A	#N/A	0	0	0	0	0	#N/A	#N/A	#N/A	#N/A	#N/A	0	0	0	0	0	#N/A	#N/A	#N/A	#N/A	#N/A
(AAGTTTG)n:Simple_repeat:Simple_repeat	0	0	0	0	0	#N/A	#N/A	#N/A	#N/A	#N/A	0	0	0	0	0	#N/A	#N/A	#N/A	#N/A	#N/A	0	0	0	0	0	#N/A	#N/A	#N/A	#N/A	#N/A
(AAGTTTT)n:Simple_repeat:Simple_repeat	0	0	0	0	0	#N/A	#N/A	#N/A	#N/A	#N/A	0	0	0	0	0	#N/A	#N/A	#N/A	#N/A	#N/A	0	0	0	0	0	#N/A	#N/A	#N/A	#N/A	#N/A
(AAT)n:Simple_repeat:Simple_repeat	0.000430271	0.552542	0.0297982	0.0716575	-0.0194402	0.999453	0.749525	0.991447	0.999368	0.995977	0.711201	0.423566	0.344083	0	0.10216	0.999738	0.999381	0.987721	#N/A	0.98676	0.267578	0.419402	0.115711	-0.0446826	-0.556321	0.998858	0.762584	0.922507	0.999174	0.42939
(AATA)n:Simple_repeat:Simple_repeat	-0.223133	-0.877711	0.231049	0.232488	-0.354899	0.999453	0.87214	0.969026	0.999368	0.901351	0.0461226	-0.733481	0.30775	0	0.199841	0.999738	0.999381	0.990249	#N/A	0.985892	0	-0.460023	1.21099	-0.07596	0.399782	#N/A	0.915454	0.418306	0.999174	0.823295
(AATAA)n:Simple_repeat:Simple_repeat	-0.278895	0.221909	0	0.160122	0	0.999453	0.985082	#N/A	0.999368	#N/A	-2.16577	0.148435	0	0	1.02575	0.999738	0.999381	#N/A	#N/A	0.843109	0	0	0	0.480609	1.07785	#N/A	#N/A	#N/A	0.958522	0.664403
(AATAAA)n:Simple_repeat:Simple_repeat	0	0	0	0	0	#N/A	#N/A	#N/A	#N/A	#N/A	0	0	0	0	0	#N/A	#N/A	#N/A	#N/A	#N/A	0	0	0	0	0	#N/A	#N/A	#N/A	#N/A	#N/A
(AATAAAA)n:Simple_repeat:Simple_repeat	0	0	0	0	0	#N/A	#N/A	#N/A	#N/A	#N/A	0	0	0	0	0	#N/A	#N/A	#N/A	#N/A	#N/A	0	0	0	0	0	#N/A	#N/A	#N/A	#N/A	#N/A
(AATAAACTT)n:Simple_repeat:Simple_repeat	0	0	0	0	0	#N/A	#N/A	#N/A	#N/A	#N/A	0	0	0	0	0	#N/A	#N/A	#N/A	#N/A	#N/A	0	0	0	0	0	#N/A	#N/A	#N/A	#N/A	#N/A
(AATAAAT)n:Simple_repeat:Simple_repeat	0	0	0	0	0	#N/A	#N/A	#N/A	#N/A	#N/A	0	0	0	0	0	#N/A	#N/A	#N/A	#N/A	#N/A	0	0	0	0	0	#N/A	#N/A	#N/A	#N/A	#N/A
(AATAAATAGA)n:Simple_repeat:Simple_repeat	0	0	0	0	0	#N/A	#N/A	#N/A	#N/A	#N/A	0	0	0	0	0	#N/A	#N/A	#N/A	#N/A	#N/A	0	0	0	0	0	#N/A	#N/A	#N/A	#N/A	#N/A
(AATAAATC)n:Simple_repeat:Simple_repeat	0	0	0	0	0	#N/A	#N/A	#N/A	#N/A	#N/A	0	0	0	0	0	#N/A	#N/A	#N/A	#N/A	#N/A	0	0	0	0	0	#N/A	#N/A	#N/A	#N/A	#N/A
(AATAAATT)n:Simple_repeat:Simple_repeat	0	0	0	0	0	#N/A	#N/A	#N/A	#N/A	#N/A	0	0	0	0	0	#N/A	#N/A	#N/A	#N/A	#N/A	0	0	0	0	0	#N/A	#N/A	#N/A	#N/A	#N/A
(AATAAC)n:Simple_repeat:Simple_repeat	0	0	0	0	0	#N/A	#N/A	#N/A	#N/A	#N/A	0	0	0	0	0	#N/A	#N/A	#N/A	#N/A	#N/A	0	0	0	0	0	#N/A	#N/A	#N/A	#N/A	#N/A
(AATAACA)n:Simple_repeat:Simple_repeat	0	0	0	0	0	#N/A	#N/A	#N/A	#N/A	#N/A	0	0	0	0	0	#N/A	#N/A	#N/A	#N/A	#N/A	0	0	0	0	0	#N/A	#N/A	#N/A	#N/A	#N/A
(AATAACAA)n:Simple_repeat:Simple_repeat	0	0	0	0	0	#N/A	#N/A	#N/A	#N/A	#N/A	0	0	0	0	0	#N/A	#N/A	#N/A	#N/A	#N/A	0	0	0	0	0	#N/A	#N/A	#N/A	#N/A	#N/A
(AATAACT)n:Simple_repeat:Simple_repeat	0	0	0	0	0	#N/A	#N/A	#N/A	#N/A	#N/A	0	0	0	0	0	#N/A	#N/A	#N/A	#N/A	#N/A	0	0	0	0	0	#N/A	#N/A	#N/A	#N/A	#N/A
(AATAACTC)n:Simple_repeat:Simple_repeat	0	0	0	0	0	#N/A	#N/A	#N/A	#N/A	#N/A	0	0	0	0	0	#N/A	#N/A	#N/A	#N/A	#N/A	0	0	0	0	0	#N/A	#N/A	#N/A	#N/A	#N/A
(AATAACTT)n:Simple_repeat:Simple_repeat	0	0	0	0	0	#N/A	#N/A	#N/A	#N/A	#N/A	0	0	0	0	0	#N/A	#N/A	#N/A	#N/A	#N/A	0	0	0	0	0	#N/A	#N/A	#N/A	#N/A	#N/A
(AATAAG)n:Simple_repeat:Simple_repeat	0	0	0	0	0	#N/A	#N/A	#N/A	#N/A	#N/A	0	0	0	0	0	#N/A	#N/A	#N/A	#N/A	#N/A	0	0	0	0	0	#N/A	#N/A	#N/A	#N/A	#N/A
(AATAAGA)n:Simple_repeat:Simple_repeat	0	0	0	0	0	#N/A	#N/A	#N/A	#N/A	#N/A	0	0.755809	0	0	0	#N/A	0.999381	#N/A	#N/A	#N/A	0	0	0	0	0	#N/A	#N/A	#N/A	#N/A	#N/A
(AATAAGAT)n:Simple_repeat:Simple_repeat	0	0	0	0	0	#N/A	#N/A	#N/A	#N/A	#N/A	0	0	0	0	0	#N/A	#N/A	#N/A	#N/A	#N/A	0	0	0	0	0	#N/A	#N/A	#N/A	#N/A	#N/A
(AATAAGC)n:Simple_repeat:Simple_repeat	0	0	0	0	0	#N/A	#N/A	#N/A	#N/A	#N/A	0	0	0	0	0	#N/A	#N/A	#N/A	#N/A	#N/A	0	0	0	0	0	#N/A	#N/A	#N/A	#N/A	#N/A
(AATAAGCCAC)n:Simple_repeat:Simple_repeat	0	0	0	0	0	#N/A	#N/A	#N/A	#N/A	#N/A	0	0	0	0	0	#N/A	#N/A	#N/A	#N/A	#N/A	0	0	0	0	0	#N/A	#N/A	#N/A	#N/A	#N/A
(AATAAGG)n:Simple_repeat:Simple_repeat	0	0	0	0	0	#N/A	#N/A	#N/A	#N/A	#N/A	0	0	0	0	0	#N/A	#N/A	#N/A	#N/A	#N/A	0	0	0	0	0	#N/A	#N/A	#N/A	#N/A	#N/A
(AATAAGT)n:Simple_repeat:Simple_repeat	0	0	0	0	0	#N/A	#N/A	#N/A	#N/A	#N/A	0	0	0	0	0	#N/A	#N/A	#N/A	#N/A	#N/A	0	0	0	0	0	#N/A	#N/A	#N/A	#N/A	#N/A
(AATAAGTA)n:Simple_repeat:Simple_repeat	0	0	0	0	0	#N/A	#N/A	#N/A	#N/A	#N/A	0	0	0	0	0	#N/A	#N/A	#N/A	#N/A	#N/A	0	0	0	0	0	#N/A	#N/A	#N/A	#N/A	#N/A
(AATAAGTG)n:Simple_repeat:Simple_repeat	0	0	0	0	0	#N/A	#N/A	#N/A	#N/A	#N/A	0	0	0	0	0	#N/A	#N/A	#N/A	#N/A	#N/A	0	0	0	0	0	#N/A	#N/A	#N/A	#N/A	#N/A
(AATAAGTTAGC)n:Simple_repeat:Simple_repeat	0	0	0	0	0	#N/A	#N/A	#N/A	#N/A	#N/A	0	0	0	0	0	#N/A	#N/A	#N/A	#N/A	#N/A	0	0	0	0	0	#N/A	#N/A	#N/A	#N/A	#N/A
(AATAAT)n:Simple_repeat:Simple_repeat	0	0	0	0	0	#N/A	#N/A	#N/A	#N/A	#N/A	0	0	0	0	0	#N/A	#N/A	#N/A	#N/A	#N/A	0	0	0	0	0	#N/A	#N/A	#N/A	#N/A	#N/A
(AATAATA)n:Simple_repeat:Simple_repeat	0	0	0	0	0	#N/A	#N/A	#N/A	#N/A	#N/A	0	0	0	0	0	#N/A	#N/A	#N/A	#N/A	#N/A	0	0	0	0	0	#N/A	#N/A	#N/A	#N/A	#N/A
(AATAATAC)n:Simple_repeat:Simple_repeat	0	0	0	0	0	#N/A	#N/A	#N/A	#N/A	#N/A	0	0	0	0	0	#N/A	#N/A	#N/A	#N/A	#N/A	0	0	0	0	0	#N/A	#N/A	#N/A	#N/A	#N/A
(AATAATC)n:Simple_repeat:Simple_repeat	0	0	0	0	0	#N/A	#N/A	#N/A	#N/A	#N/A	0	0	0	0	0	#N/A	#N/A	#N/A	#N/A	#N/A	0	0	0	0	0	#N/A	#N/A	#N/A	#N/A	#N/A
(AATAATCAT)n:Simple_repeat:Simple_repeat	0	0	0	0	0	#N/A	#N/A	#N/A	#N/A	#N/A	0	0	0	0	0	#N/A	#N/A	#N/A	#N/A	#N/A	0	0	0	0	0	#N/A	#N/A	#N/A	#N/A	#N/A
(AATAATG)n:Simple_repeat:Simple_repeat	0	0	0	0	0	#N/A	#N/A	#N/A	#N/A	#N/A	0	0	0	0	0	#N/A	#N/A	#N/A	#N/A	#N/A	0	0	0	0	0	#N/A	#N/A	#N/A	#N/A	#N/A
(AATAATT)n:Simple_repeat:Simple_repeat	0	0	0	0	0	#N/A	#N/A	#N/A	#N/A	#N/A	0	0	0	0	0	#N/A	#N/A	#N/A	#N/A	#N/A	0	0	0	0	0	#N/A	#N/A	#N/A	#N/A	#N/A
(AATAATTA)n:Simple_repeat:Simple_repeat	0	0	0	0	0	#N/A	#N/A	#N/A	#N/A	#N/A	0	0	0	0	0	#N/A	#N/A	#N/A	#N/A	#N/A	0	0	0	0	0	#N/A	#N/A	#N/A	#N/A	#N/A
(AATAATTT)n:Simple_repeat:Simple_repeat	0	0	0	0	0	#N/A	#N/A	#N/A	#N/A	#N/A	0	0	0	0	0	#N/A	#N/A	#N/A	#N/A	#N/A	0	0	0	0	0	#N/A	#N/A	#N/A	#N/A	#N/A
(AATAC)n:Simple_repeat:Simple_repeat	0	0	0	0	0	#N/A	#N/A	#N/A	#N/A	#N/A	0	0	0	0	0	#N/A	#N/A	#N/A	#N/A	#N/A	0	0	0	0	0	#N/A	#N/A	#N/A	#N/A	#N/A
(AATACA)n:Simple_repeat:Simple_repeat	0	0	0	-0.456461	0	#N/A	#N/A	#N/A	0.999368	#N/A	-1.2281	0	0	0	0	0.999738	#N/A	#N/A	#N/A	#N/A	0	0	0	-0.295284	-2.04976	#N/A	#N/A	#N/A	0.998042	0.48515
(AATACAA)n:Simple_repeat:Simple_repeat	0	0	0	0	0	#N/A	#N/A	#N/A	#N/A	#N/A	0	0	0	0	0	#N/A	#N/A	#N/A	#N/A	#N/A	0	0	0	0	0	#N/A	#N/A	#N/A	#N/A	#N/A
(AATACAC)n:Simple_repeat:Simple_repeat	0	0	0	0	0	#N/A	#N/A	#N/A	#N/A	#N/A	0	0	0	0	0	#N/A	#N/A	#N/A	#N/A	#N/A	0	0	0	0	0	#N/A	#N/A	#N/A	#N/A	#N/A
(AATACAG)n:Simple_repeat:Simple_repeat	0	0	0	0	0	#N/A	#N/A	#N/A	#N/A	#N/A	0	0	0	0	0	#N/A	#N/A	#N/A	#N/A	#N/A	0	0	0	0	0	#N/A	#N/A	#N/A	#N/A	#N/A
(AATACAT)n:Simple_repeat:Simple_repeat	0	0	0	0	0	#N/A	#N/A	#N/A	#N/A	#N/A	0	0	0	0	0	#N/A	#N/A	#N/A	#N/A	#N/A	0	0	0	0	0	#N/A	#N/A	#N/A	#N/A	#N/A
(AATACATA)n:Simple_repeat:Simple_repeat	0	0	0	0	0	#N/A	#N/A	#N/A	#N/A	#N/A	0	0	0	0	0	#N/A	#N/A	#N/A	#N/A	#N/A	0	0	0	0	0	#N/A	#N/A	#N/A	#N/A	#N/A
(AATACATAA)n:Simple_repeat:Simple_repeat	0	0	0	0	0	#N/A	#N/A	#N/A	#N/A	#N/A	0	0	0	0	0	#N/A	#N/A	#N/A	#N/A	#N/A	0	0	0	0	0	#N/A	#N/A	#N/A	#N/A	#N/A
(AATACATAT)n:Simple_repeat:Simple_repeat	0	0	0	0	0	#N/A	#N/A	#N/A	#N/A	#N/A	0	0	0	0	0	#N/A	#N/A	#N/A	#N/A	#N/A	0	0	0	0	0	#N/A	#N/A	#N/A	#N/A	#N/A
(AATACC)n:Simple_repeat:Simple_repeat	0	0	0	0	0	#N/A	#N/A	#N/A	#N/A	#N/A	0	0	0	0	0	#N/A	#N/A	#N/A	#N/A	#N/A	0	0	0	0	0	#N/A	#N/A	#N/A	#N/A	#N/A
(AATACCA)n:Simple_repeat:Simple_repeat	0	0	0	0	0	#N/A	#N/A	#N/A	#N/A	#N/A	0	0	0	0	0	#N/A	#N/A	#N/A	#N/A	#N/A	0	0	0	0	0	#N/A	#N/A	#N/A	#N/A	#N/A
(AATACCT)n:Simple_repeat:Simple_repeat	0	0	0	0	0	#N/A	#N/A	#N/A	#N/A	#N/A	0	0	0	0	0	#N/A	#N/A	#N/A	#N/A	#N/A	0	0	0	0	0	#N/A	#N/A	#N/A	#N/A	#N/A
(AATACCTAAG)n:Simple_repeat:Simple_repeat	0	0	0	0	0	#N/A	#N/A	#N/A	#N/A	#N/A	0	0	0	0	0	#N/A	#N/A	#N/A	#N/A	#N/A	0	0	0	0	0	#N/A	#N/A	#N/A	#N/A	#N/A
(AATACG)n:Simple_repeat:Simple_repeat	0	0	0	0	0	#N/A	#N/A	#N/A	#N/A	#N/A	0	0	0	0	0	#N/A	#N/A	#N/A	#N/A	#N/A	0	0	0	0	0	#N/A	#N/A	#N/A	#N/A	#N/A
(AATACT)n:Simple_repeat:Simple_repeat	0	0	0	0	0	#N/A	#N/A	#N/A	#N/A	#N/A	0	0	0	0	0	#N/A	#N/A	#N/A	#N/A	#N/A	0	0	0	0	0	#N/A	#N/A	#N/A	#N/A	#N/A
(AATACTA)n:Simple_repeat:Simple_repeat	0	0	0	0	0	#N/A	#N/A	#N/A	#N/A	#N/A	0	0	0	0	0	#N/A	#N/A	#N/A	#N/A	#N/A	0	0	0	0	0	#N/A	#N/A	#N/A	#N/A	#N/A
(AATACTAGAT)n:Simple_repeat:Simple_repeat	0	0	0	0	0	#N/A	#N/A	#N/A	#N/A	#N/A	0	0	0	0	0	#N/A	#N/A	#N/A	#N/A	#N/A	0	0	0	0	0	#N/A	#N/A	#N/A	#N/A	#N/A
(AATACTAT)n:Simple_repeat:Simple_repeat	0	0	0	0	0	#N/A	#N/A	#N/A	#N/A	#N/A	0	0	0	0	0	#N/A	#N/A	#N/A	#N/A	#N/A	0	0	0	0	0	#N/A	#N/A	#N/A	#N/A	#N/A
(AATACTC)n:Simple_repeat:Simple_repeat	0	0	0	0	0	#N/A	#N/A	#N/A	#N/A	#N/A	0	0	0	0	0	#N/A	#N/A	#N/A	#N/A	#N/A	0	0	0	0	0	#N/A	#N/A	#N/A	#N/A	#N/A
(AATACTG)n:Simple_repeat:Simple_repeat	0	0	0	0	0	#N/A	#N/A	#N/A	#N/A	#N/A	0	0	0	0	0	#N/A	#N/A	#N/A	#N/A	#N/A	0	0	0	0	0	#N/A	#N/A	#N/A	#N/A	#N/A
(AATACTT)n:Simple_repeat:Simple_repeat	0	0	0	0	0	#N/A	#N/A	#N/A	#N/A	#N/A	0	0	0	0	0	#N/A	#N/A	#N/A	#N/A	#N/A	0	0	0	0	0	#N/A	#N/A	#N/A	#N/A	#N/A
(AATAG)n:Simple_repeat:Simple_repeat	0	0	0	0	0	#N/A	#N/A	#N/A	#N/A	#N/A	0	0	0	0	0	#N/A	#N/A	#N/A	#N/A	#N/A	0	0	0	-0.00415614	0	#N/A	#N/A	#N/A	0.999174	#N/A
(AATAGA)n:Simple_repeat:Simple_repeat	0	0	0	0	0	#N/A	#N/A	#N/A	#N/A	#N/A	0	0	0	0	0	#N/A	#N/A	#N/A	#N/A	#N/A	0	0	0	2.3576	0	#N/A	#N/A	#N/A	0.816156	#N/A
(AATAGAA)n:Simple_repeat:Simple_repeat	0	0	0	0	0	#N/A	#N/A	#N/A	#N/A	#N/A	0	0	0	0	0	#N/A	#N/A	#N/A	#N/A	#N/A	0	0	0	0	0	#N/A	#N/A	#N/A	#N/A	#N/A
(AATAGAC)n:Simple_repeat:Simple_repeat	0	0	0	0	0	#N/A	#N/A	#N/A	#N/A	#N/A	0	0	0	0	0	#N/A	#N/A	#N/A	#N/A	#N/A	0	0	0	0	0	#N/A	#N/A	#N/A	#N/A	#N/A
(AATAGAG)n:Simple_repeat:Simple_repeat	0	0	0	0	0	#N/A	#N/A	#N/A	#N/A	#N/A	0	0	0	0	0	#N/A	#N/A	#N/A	#N/A	#N/A	0	0	0	0	0	#N/A	#N/A	#N/A	#N/A	#N/A
(AATAGAT)n:Simple_repeat:Simple_repeat	0	0	0	0	0	#N/A	#N/A	#N/A	#N/A	#N/A	0	0	0	0	0	#N/A	#N/A	#N/A	#N/A	#N/A	0	0	0	0	0	#N/A	#N/A	#N/A	#N/A	#N/A
(AATAGATAG)n:Simple_repeat:Simple_repeat	0	0	0	0	0	#N/A	#N/A	#N/A	#N/A	#N/A	0	0	0	0	0	#N/A	#N/A	#N/A	#N/A	#N/A	0	0	0	0	0	#N/A	#N/A	#N/A	#N/A	#N/A
(AATAGATT)n:Simple_repeat:Simple_repeat	0	0	0	0	0	#N/A	#N/A	#N/A	#N/A	#N/A	0	0	0	0	0	#N/A	#N/A	#N/A	#N/A	#N/A	0	0	0	0	0	#N/A	#N/A	#N/A	#N/A	#N/A
(AATAGATTT)n:Simple_repeat:Simple_repeat	0	0	0	0	0	#N/A	#N/A	#N/A	#N/A	#N/A	0	0	0	0	0	#N/A	#N/A	#N/A	#N/A	#N/A	0	0	0	0	0	#N/A	#N/A	#N/A	#N/A	#N/A
(AATAGC)n:Simple_repeat:Simple_repeat	0	0	0	0	0	#N/A	#N/A	#N/A	#N/A	#N/A	0	0	0	0	0	#N/A	#N/A	#N/A	#N/A	#N/A	0	0	0	0	0	#N/A	#N/A	#N/A	#N/A	#N/A
(AATAGCA)n:Simple_repeat:Simple_repeat	0	0	0	0	0	#N/A	#N/A	#N/A	#N/A	#N/A	0	0	0	0	0	#N/A	#N/A	#N/A	#N/A	#N/A	0	0	0	0	0	#N/A	#N/A	#N/A	#N/A	#N/A
(AATAGCAA)n:Simple_repeat:Simple_repeat	0	0	0	0	0	#N/A	#N/A	#N/A	#N/A	#N/A	0	0	0	0	0	#N/A	#N/A	#N/A	#N/A	#N/A	0	0	0	0	0	#N/A	#N/A	#N/A	#N/A	#N/A
(AATAGCC)n:Simple_repeat:Simple_repeat	0	0	0	0	0	#N/A	#N/A	#N/A	#N/A	#N/A	0	0	0	0	0	#N/A	#N/A	#N/A	#N/A	#N/A	0	0	0	0	0	#N/A	#N/A	#N/A	#N/A	#N/A
(AATAGG)n:Simple_repeat:Simple_repeat	0	0	0	0	0	#N/A	#N/A	#N/A	#N/A	#N/A	0	0	0	0	0	#N/A	#N/A	#N/A	#N/A	#N/A	0	0	0	0	0	#N/A	#N/A	#N/A	#N/A	#N/A
(AATAGGA)n:Simple_repeat:Simple_repeat	0	0	0	0	0	#N/A	#N/A	#N/A	#N/A	#N/A	0	0	0	0	0	#N/A	#N/A	#N/A	#N/A	#N/A	0	0	0	0	0	#N/A	#N/A	#N/A	#N/A	#N/A
(AATAGGAA)n:Simple_repeat:Simple_repeat	0	0	0	0	0	#N/A	#N/A	#N/A	#N/A	#N/A	0	0	0	0	0	#N/A	#N/A	#N/A	#N/A	#N/A	0	0	0	0	0	#N/A	#N/A	#N/A	#N/A	#N/A
(AATAGT)n:Simple_repeat:Simple_repeat	0	0	0	0	0	#N/A	#N/A	#N/A	#N/A	#N/A	0	0	0	0	0	#N/A	#N/A	#N/A	#N/A	#N/A	0	0	0	0	0	#N/A	#N/A	#N/A	#N/A	#N/A
(AATAGTA)n:Simple_repeat:Simple_repeat	0	0	0	0	0	#N/A	#N/A	#N/A	#N/A	#N/A	0	0	0	0	0	#N/A	#N/A	#N/A	#N/A	#N/A	0	0	0	0	0	#N/A	#N/A	#N/A	#N/A	#N/A
(AATAGTAA)n:Simple_repeat:Simple_repeat	0	0	0	0	0	#N/A	#N/A	#N/A	#N/A	#N/A	0	0	0	0	0	#N/A	#N/A	#N/A	#N/A	#N/A	0	0	0	0	0	#N/A	#N/A	#N/A	#N/A	#N/A
(AATAGTAT)n:Simple_repeat:Simple_repeat	0	0	0	0	0	#N/A	#N/A	#N/A	#N/A	#N/A	0	0	0	0	0	#N/A	#N/A	#N/A	#N/A	#N/A	0	0	0	0	0	#N/A	#N/A	#N/A	#N/A	#N/A
(AATAGTATT)n:Simple_repeat:Simple_repeat	0	0	0	0	0	#N/A	#N/A	#N/A	#N/A	#N/A	0	0	0	0	0	#N/A	#N/A	#N/A	#N/A	#N/A	0	0	0	0	0	#N/A	#N/A	#N/A	#N/A	#N/A
(AATAGTC)n:Simple_repeat:Simple_repeat	0	0	0	0	0	#N/A	#N/A	#N/A	#N/A	#N/A	0	0	0	0	0	#N/A	#N/A	#N/A	#N/A	#N/A	0	0	0	0	0	#N/A	#N/A	#N/A	#N/A	#N/A
(AATAGTG)n:Simple_repeat:Simple_repeat	0	0	0	0	0	#N/A	#N/A	#N/A	#N/A	#N/A	0	0	0	0	0	#N/A	#N/A	#N/A	#N/A	#N/A	0	0	0	0	0	#N/A	#N/A	#N/A	#N/A	#N/A
(AATAGTT)n:Simple_repeat:Simple_repeat	0	0	0	0	0	#N/A	#N/A	#N/A	#N/A	#N/A	0	0	0	0	0	#N/A	#N/A	#N/A	#N/A	#N/A	0	0	0	0	0	#N/A	#N/A	#N/A	#N/A	#N/A
(AATAGTTCTT)n:Simple_repeat:Simple_repeat	0	0	0	0	0	#N/A	#N/A	#N/A	#N/A	#N/A	0	0	0	0	0	#N/A	#N/A	#N/A	#N/A	#N/A	0	0	0	0	0	#N/A	#N/A	#N/A	#N/A	#N/A
(AATAGTTGGG)n:Simple_repeat:Simple_repeat	0	0	0	0	0	#N/A	#N/A	#N/A	#N/A	#N/A	0	0	0	0	0	#N/A	#N/A	#N/A	#N/A	#N/A	0	0	0	0	0	#N/A	#N/A	#N/A	#N/A	#N/A
(AATAT)n:Simple_repeat:Simple_repeat	-0.652873	0	0	-0.101271	0	0.999453	#N/A	#N/A	0.999368	#N/A	-1.25505	0	0	0	0	0.999738	#N/A	#N/A	#N/A	#N/A	0	0	0	0.505737	0	#N/A	#N/A	#N/A	0.991396	#N/A
(AATATA)n:Simple_repeat:Simple_repeat	0	0	0	0.628984	0	#N/A	#N/A	#N/A	0.999368	#N/A	0	0	0	0	0	#N/A	#N/A	#N/A	#N/A	#N/A	0	0	0	0.127157	0.607496	#N/A	#N/A	#N/A	0.999174	0.896947
(AATATAA)n:Simple_repeat:Simple_repeat	-0.171296	0	0	0	0	0.999453	#N/A	#N/A	#N/A	#N/A	0	0	0	0	0	#N/A	#N/A	#N/A	#N/A	#N/A	0	0	0	0.393066	0	#N/A	#N/A	#N/A	0.998042	#N/A
(AATATAAC)n:Simple_repeat:Simple_repeat	0	0	0	0	0	#N/A	#N/A	#N/A	#N/A	#N/A	0	0	0	0	0	#N/A	#N/A	#N/A	#N/A	#N/A	0	0	0	0	0	#N/A	#N/A	#N/A	#N/A	#N/A
(AATATAACA)n:Simple_repeat:Simple_repeat	0	0	0	0	0	#N/A	#N/A	#N/A	#N/A	#N/A	0	0	0	0	0	#N/A	#N/A	#N/A	#N/A	#N/A	0	0	0	0	0	#N/A	#N/A	#N/A	#N/A	#N/A
(AATATAAG)n:Simple_repeat:Simple_repeat	0	0	0	0	0	#N/A	#N/A	#N/A	#N/A	#N/A	0	0	0	0	0	#N/A	#N/A	#N/A	#N/A	#N/A	0	0	0	0	0	#N/A	#N/A	#N/A	#N/A	#N/A
(AATATAAT)n:Simple_repeat:Simple_repeat	0	0	0	0	0	#N/A	#N/A	#N/A	#N/A	#N/A	0	0	0	0	0	#N/A	#N/A	#N/A	#N/A	#N/A	0	0	0	0	0	#N/A	#N/A	#N/A	#N/A	#N/A
(AATATAC)n:Simple_repeat:Simple_repeat	0	0	0	0	0	#N/A	#N/A	#N/A	#N/A	#N/A	0	0	0	0	0	#N/A	#N/A	#N/A	#N/A	#N/A	0	0	0	0	0	#N/A	#N/A	#N/A	#N/A	#N/A
(AATATACA)n:Simple_repeat:Simple_repeat	0	0	0	0	0	#N/A	#N/A	#N/A	#N/A	#N/A	0	0	0	0	0	#N/A	#N/A	#N/A	#N/A	#N/A	0	0	0	0	0	#N/A	#N/A	#N/A	#N/A	#N/A
(AATATACT)n:Simple_repeat:Simple_repeat	0	0	0	0	0	#N/A	#N/A	#N/A	#N/A	#N/A	0	0	0	0	0	#N/A	#N/A	#N/A	#N/A	#N/A	0	0	0	0	0	#N/A	#N/A	#N/A	#N/A	#N/A
(AATATACTGA)n:Simple_repeat:Simple_repeat	0	0	0	0	0	#N/A	#N/A	#N/A	#N/A	#N/A	0	0	0	0	0	#N/A	#N/A	#N/A	#N/A	#N/A	0	0	0	0	0	#N/A	#N/A	#N/A	#N/A	#N/A
(AATATAG)n:Simple_repeat:Simple_repeat	0	0	0	0	0	#N/A	#N/A	#N/A	#N/A	#N/A	0	0	0	0	0	#N/A	#N/A	#N/A	#N/A	#N/A	0	0	0	0	0	#N/A	#N/A	#N/A	#N/A	#N/A
(AATATAGAG)n:Simple_repeat:Simple_repeat	0	0	0	0	0	#N/A	#N/A	#N/A	#N/A	#N/A	0	0	0	0	0	#N/A	#N/A	#N/A	#N/A	#N/A	0	0	0	0	0	#N/A	#N/A	#N/A	#N/A	#N/A
(AATATAGT)n:Simple_repeat:Simple_repeat	0	0	0	0	0	#N/A	#N/A	#N/A	#N/A	#N/A	0	0	0	0	0	#N/A	#N/A	#N/A	#N/A	#N/A	0	0	0	0	0	#N/A	#N/A	#N/A	#N/A	#N/A
(AATATAT)n:Simple_repeat:Simple_repeat	0	0	0	0	0	#N/A	#N/A	#N/A	#N/A	#N/A	0	0	0	0	0	#N/A	#N/A	#N/A	#N/A	#N/A	0	0	0	0	0	#N/A	#N/A	#N/A	#N/A	#N/A
(AATATATA)n:Simple_repeat:Simple_repeat	0	0	0	0	0	#N/A	#N/A	#N/A	#N/A	#N/A	0	0	0	0	0	#N/A	#N/A	#N/A	#N/A	#N/A	0	0	0	0	0	#N/A	#N/A	#N/A	#N/A	#N/A
(AATATATATG)n:Simple_repeat:Simple_repeat	0	0	0	0	0	#N/A	#N/A	#N/A	#N/A	#N/A	0	0	0	0	0	#N/A	#N/A	#N/A	#N/A	#N/A	0	0	0	0	0	#N/A	#N/A	#N/A	#N/A	#N/A
(AATATATC)n:Simple_repeat:Simple_repeat	0	0	0	0	0	#N/A	#N/A	#N/A	#N/A	#N/A	0	0	0	0	0	#N/A	#N/A	#N/A	#N/A	#N/A	0	0	0	0	0	#N/A	#N/A	#N/A	#N/A	#N/A
(AATATATGAA)n:Simple_repeat:Simple_repeat	0	0	0	0	0	#N/A	#N/A	#N/A	#N/A	#N/A	0	0	0	0	0	#N/A	#N/A	#N/A	#N/A	#N/A	0	0	0	0	0	#N/A	#N/A	#N/A	#N/A	#N/A
(AATATATT)n:Simple_repeat:Simple_repeat	0	0	0	0	0	#N/A	#N/A	#N/A	#N/A	#N/A	0	0	0	0	0	#N/A	#N/A	#N/A	#N/A	#N/A	0	0	0	0	0	#N/A	#N/A	#N/A	#N/A	#N/A
(AATATATTT)n:Simple_repeat:Simple_repeat	0	0	0	0	0	#N/A	#N/A	#N/A	#N/A	#N/A	0	0	0	0	0	#N/A	#N/A	#N/A	#N/A	#N/A	0	0	0	0	0	#N/A	#N/A	#N/A	#N/A	#N/A
(AATATC)n:Simple_repeat:Simple_repeat	0	0	0	0	0	#N/A	#N/A	#N/A	#N/A	#N/A	0	0	0	0	0	#N/A	#N/A	#N/A	#N/A	#N/A	0	0	0	0	0	#N/A	#N/A	#N/A	#N/A	#N/A
(AATATCA)n:Simple_repeat:Simple_repeat	0	0	0	0	0	#N/A	#N/A	#N/A	#N/A	#N/A	0	0	0	0	0	#N/A	#N/A	#N/A	#N/A	#N/A	0	0	0	0	0	#N/A	#N/A	#N/A	#N/A	#N/A
(AATATCC)n:Simple_repeat:Simple_repeat	0	0	0	0	0	#N/A	#N/A	#N/A	#N/A	#N/A	0	0	0	0	0	#N/A	#N/A	#N/A	#N/A	#N/A	0	0	0	0	0	#N/A	#N/A	#N/A	#N/A	#N/A
(AATATCT)n:Simple_repeat:Simple_repeat	0	0	0	0	0	#N/A	#N/A	#N/A	#N/A	#N/A	0	0	0	0	0	#N/A	#N/A	#N/A	#N/A	#N/A	0	0	0	0	0	#N/A	#N/A	#N/A	#N/A	#N/A
(AATATG)n:Simple_repeat:Simple_repeat	0	0	0	0	0	#N/A	#N/A	#N/A	#N/A	#N/A	0	0	0	0	0	#N/A	#N/A	#N/A	#N/A	#N/A	0	0	0	0	0	#N/A	#N/A	#N/A	#N/A	#N/A
(AATATGA)n:Simple_repeat:Simple_repeat	0	0	0	0	0	#N/A	#N/A	#N/A	#N/A	#N/A	0	0	0	0	0	#N/A	#N/A	#N/A	#N/A	#N/A	0	0	0	0	0	#N/A	#N/A	#N/A	#N/A	#N/A
(AATATGAA)n:Simple_repeat:Simple_repeat	0	0	0	0	0	#N/A	#N/A	#N/A	#N/A	#N/A	0	0	0	0	0	#N/A	#N/A	#N/A	#N/A	#N/A	0	0	0	0	0	#N/A	#N/A	#N/A	#N/A	#N/A
(AATATGC)n:Simple_repeat:Simple_repeat	0	0	0	0	0	#N/A	#N/A	#N/A	#N/A	#N/A	0	0	0	0	0	#N/A	#N/A	#N/A	#N/A	#N/A	0	0	0	0	0	#N/A	#N/A	#N/A	#N/A	#N/A
(AATATGG)n:Simple_repeat:Simple_repeat	0	0	0	0	0	#N/A	#N/A	#N/A	#N/A	#N/A	0	0	0	0	0	#N/A	#N/A	#N/A	#N/A	#N/A	0	0	0	0	0	#N/A	#N/A	#N/A	#N/A	#N/A
(AATATGGC)n:Simple_repeat:Simple_repeat	0	0	0	0	0	#N/A	#N/A	#N/A	#N/A	#N/A	0	0	0	0	0	#N/A	#N/A	#N/A	#N/A	#N/A	0	0	0	0	0	#N/A	#N/A	#N/A	#N/A	#N/A
(AATATGT)n:Simple_repeat:Simple_repeat	0	0	0	0	0	#N/A	#N/A	#N/A	#N/A	#N/A	0	0	0	0	0	#N/A	#N/A	#N/A	#N/A	#N/A	0	0	0	0	0	#N/A	#N/A	#N/A	#N/A	#N/A
(AATATGTGT)n:Simple_repeat:Simple_repeat	0	0	0	0	0	#N/A	#N/A	#N/A	#N/A	#N/A	0	0	0	0	0	#N/A	#N/A	#N/A	#N/A	#N/A	0	0	0	0	0	#N/A	#N/A	#N/A	#N/A	#N/A
(AATATT)n:Simple_repeat:Simple_repeat	0	0	0	0	0	#N/A	#N/A	#N/A	#N/A	#N/A	0	0	0	0	0	#N/A	#N/A	#N/A	#N/A	#N/A	0	0	0	-0.401411	0	#N/A	#N/A	#N/A	0.999174	#N/A
(AATATTA)n:Simple_repeat:Simple_repeat	0	0	0	0	0	#N/A	#N/A	#N/A	#N/A	#N/A	0	0	0	0	0	#N/A	#N/A	#N/A	#N/A	#N/A	0	0	0	0	0	#N/A	#N/A	#N/A	#N/A	#N/A
(AATATTAA)n:Simple_repeat:Simple_repeat	0	0	0	0	0	#N/A	#N/A	#N/A	#N/A	#N/A	0	0	0	0	0	#N/A	#N/A	#N/A	#N/A	#N/A	0	0	0	0	0	#N/A	#N/A	#N/A	#N/A	#N/A
(AATATTAAT)n:Simple_repeat:Simple_repeat	0	0	0	0	0	#N/A	#N/A	#N/A	#N/A	#N/A	0	0	0	0	0	#N/A	#N/A	#N/A	#N/A	#N/A	0	0	0	0	0	#N/A	#N/A	#N/A	#N/A	#N/A
(AATATTAG)n:Simple_repeat:Simple_repeat	0	0	0	0	0	#N/A	#N/A	#N/A	#N/A	#N/A	0	0	0	0	0	#N/A	#N/A	#N/A	#N/A	#N/A	0	0	0	0	0	#N/A	#N/A	#N/A	#N/A	#N/A
(AATATTAGTG)n:Simple_repeat:Simple_repeat	0	0	0	0	0	#N/A	#N/A	#N/A	#N/A	#N/A	0	0	0	0	0	#N/A	#N/A	#N/A	#N/A	#N/A	0	0	0	0	0	#N/A	#N/A	#N/A	#N/A	#N/A
(AATATTAT)n:Simple_repeat:Simple_repeat	0	0	0	0	0	#N/A	#N/A	#N/A	#N/A	#N/A	0	0	0	0	0	#N/A	#N/A	#N/A	#N/A	#N/A	0	0	0	0	0	#N/A	#N/A	#N/A	#N/A	#N/A
(AATATTC)n:Simple_repeat:Simple_repeat	0	0	0	0	0	#N/A	#N/A	#N/A	#N/A	#N/A	0	0	0	0	0	#N/A	#N/A	#N/A	#N/A	#N/A	0	0	0	0	0	#N/A	#N/A	#N/A	#N/A	#N/A
(AATATTCC)n:Simple_repeat:Simple_repeat	0	0	0	0	0	#N/A	#N/A	#N/A	#N/A	#N/A	0	0	0	0	0	#N/A	#N/A	#N/A	#N/A	#N/A	0	0	0	0	0	#N/A	#N/A	#N/A	#N/A	#N/A
(AATATTCTG)n:Simple_repeat:Simple_repeat	0	0	0	0	0	#N/A	#N/A	#N/A	#N/A	#N/A	0	0	0	0	0	#N/A	#N/A	#N/A	#N/A	#N/A	0	0	0	0	0	#N/A	#N/A	#N/A	#N/A	#N/A
(AATATTG)n:Simple_repeat:Simple_repeat	0	0	0	0	0	#N/A	#N/A	#N/A	#N/A	#N/A	0	0	0	0	0	#N/A	#N/A	#N/A	#N/A	#N/A	0	0	0	0	0	#N/A	#N/A	#N/A	#N/A	#N/A
(AATATTGAAT)n:Simple_repeat:Simple_repeat	0	0	0	0	0	#N/A	#N/A	#N/A	#N/A	#N/A	0	0	0	0	0	#N/A	#N/A	#N/A	#N/A	#N/A	0	0	0	0	0	#N/A	#N/A	#N/A	#N/A	#N/A
(AATATTGT)n:Simple_repeat:Simple_repeat	0	0	0	0	0	#N/A	#N/A	#N/A	#N/A	#N/A	0	0	0	0	0	#N/A	#N/A	#N/A	#N/A	#N/A	0	0	0	0	0	#N/A	#N/A	#N/A	#N/A	#N/A
(AATATTT)n:Simple_repeat:Simple_repeat	0.227198	0	0	0	0	0.999453	#N/A	#N/A	#N/A	#N/A	0	0	0	0	0	#N/A	#N/A	#N/A	#N/A	#N/A	0	0	0	-0.766458	0	#N/A	#N/A	#N/A	0.998042	#N/A
(AATATTTA)n:Simple_repeat:Simple_repeat	0	0	0	0	0	#N/A	#N/A	#N/A	#N/A	#N/A	0	0	0	0	0	#N/A	#N/A	#N/A	#N/A	#N/A	0	0	0	0	0	#N/A	#N/A	#N/A	#N/A	#N/A
(AATATTTC)n:Simple_repeat:Simple_repeat	0	0	0	0	0	#N/A	#N/A	#N/A	#N/A	#N/A	0	0	0	0	0	#N/A	#N/A	#N/A	#N/A	#N/A	0	0	0	0	0	#N/A	#N/A	#N/A	#N/A	#N/A
(AATATTTT)n:Simple_repeat:Simple_repeat	0	0	0	0	0	#N/A	#N/A	#N/A	#N/A	#N/A	0	0	0	0	0	#N/A	#N/A	#N/A	#N/A	#N/A	0	0	0	0	0	#N/A	#N/A	#N/A	#N/A	#N/A
(AATC)n:Simple_repeat:Simple_repeat	-3.54916	0	0	0	0	0.999453	#N/A	#N/A	#N/A	#N/A	-3.10968	0	0	0	0	0.999738	#N/A	#N/A	#N/A	#N/A	0	0	0	0.00295534	0.539852	#N/A	#N/A	#N/A	0.999174	0.922014
(AATCA)n:Simple_repeat:Simple_repeat	0	0	0	0	0	#N/A	#N/A	#N/A	#N/A	#N/A	0	0	0	0	0	#N/A	#N/A	#N/A	#N/A	#N/A	0	0	0	0	0	#N/A	#N/A	#N/A	#N/A	#N/A
(AATCAA)n:Simple_repeat:Simple_repeat	0	0	0	0	0	#N/A	#N/A	#N/A	#N/A	#N/A	0	0	0	0	0	#N/A	#N/A	#N/A	#N/A	#N/A	0	0	0	0	0	#N/A	#N/A	#N/A	#N/A	#N/A
(AATCAAATGG)n:Simple_repeat:Simple_repeat	0	0	0	0	0	#N/A	#N/A	#N/A	#N/A	#N/A	0	0	0	0	0	#N/A	#N/A	#N/A	#N/A	#N/A	0	0	0	0	0	#N/A	#N/A	#N/A	#N/A	#N/A
(AATCAAC)n:Simple_repeat:Simple_repeat	0	0	0	0	0	#N/A	#N/A	#N/A	#N/A	#N/A	0	0	0	0	0	#N/A	#N/A	#N/A	#N/A	#N/A	0	0	0	0	0	#N/A	#N/A	#N/A	#N/A	#N/A
(AATCAAG)n:Simple_repeat:Simple_repeat	0	0	0	0	0	#N/A	#N/A	#N/A	#N/A	#N/A	0	0	0	0	0	#N/A	#N/A	#N/A	#N/A	#N/A	0	0	0	0	0	#N/A	#N/A	#N/A	#N/A	#N/A
(AATCAAGG)n:Simple_repeat:Simple_repeat	0	0	0	0	0	#N/A	#N/A	#N/A	#N/A	#N/A	0	0	0	0	0	#N/A	#N/A	#N/A	#N/A	#N/A	0	0	0	0	0	#N/A	#N/A	#N/A	#N/A	#N/A
(AATCAAT)n:Simple_repeat:Simple_repeat	0	0	0	0	0	#N/A	#N/A	#N/A	#N/A	#N/A	0	0	0	0	0	#N/A	#N/A	#N/A	#N/A	#N/A	0	0	0	0	0	#N/A	#N/A	#N/A	#N/A	#N/A
(AATCAC)n:Simple_repeat:Simple_repeat	0	0	0	0	0	#N/A	#N/A	#N/A	#N/A	#N/A	0	0	0	0	0	#N/A	#N/A	#N/A	#N/A	#N/A	0	0	0	0	0	#N/A	#N/A	#N/A	#N/A	#N/A
(AATCACA)n:Simple_repeat:Simple_repeat	0	0	0	0	0	#N/A	#N/A	#N/A	#N/A	#N/A	0	0	0	0	0	#N/A	#N/A	#N/A	#N/A	#N/A	0	0	0	0	0	#N/A	#N/A	#N/A	#N/A	#N/A
(AATCACCA)n:Simple_repeat:Simple_repeat	0	0	0	0	0	#N/A	#N/A	#N/A	#N/A	#N/A	0	0	0	0	0	#N/A	#N/A	#N/A	#N/A	#N/A	0	0	0	0	0	#N/A	#N/A	#N/A	#N/A	#N/A
(AATCACT)n:Simple_repeat:Simple_repeat	0	0	0	0	0	#N/A	#N/A	#N/A	#N/A	#N/A	0	0	0	0	0	#N/A	#N/A	#N/A	#N/A	#N/A	0	0	0	0	0	#N/A	#N/A	#N/A	#N/A	#N/A
(AATCACTACT)n:Simple_repeat:Simple_repeat	0	0	0	0	0	#N/A	#N/A	#N/A	#N/A	#N/A	0	0	0	0	0	#N/A	#N/A	#N/A	#N/A	#N/A	0	0	0	0	0	#N/A	#N/A	#N/A	#N/A	#N/A
(AATCAG)n:Simple_repeat:Simple_repeat	0	0	0	0	0	#N/A	#N/A	#N/A	#N/A	#N/A	0	0	0	0	0	#N/A	#N/A	#N/A	#N/A	#N/A	0	0	0	0	0	#N/A	#N/A	#N/A	#N/A	#N/A
(AATCAGA)n:Simple_repeat:Simple_repeat	0	0	0	0	0	#N/A	#N/A	#N/A	#N/A	#N/A	0	0	0	0	0	#N/A	#N/A	#N/A	#N/A	#N/A	0	0	0	0	0	#N/A	#N/A	#N/A	#N/A	#N/A
(AATCAGAG)n:Simple_repeat:Simple_repeat	0	0	0	0	0	#N/A	#N/A	#N/A	#N/A	#N/A	0	0	0	0	0	#N/A	#N/A	#N/A	#N/A	#N/A	0	0	0	0	0	#N/A	#N/A	#N/A	#N/A	#N/A
(AATCAGC)n:Simple_repeat:Simple_repeat	0	0	0	0	0	#N/A	#N/A	#N/A	#N/A	#N/A	0	0	0	0	0	#N/A	#N/A	#N/A	#N/A	#N/A	0	0	0	0	0	#N/A	#N/A	#N/A	#N/A	#N/A
(AATCAGG)n:Simple_repeat:Simple_repeat	0	0	0	0	0	#N/A	#N/A	#N/A	#N/A	#N/A	0	0	0	0	0	#N/A	#N/A	#N/A	#N/A	#N/A	0	0	0	0	0	#N/A	#N/A	#N/A	#N/A	#N/A
(AATCAGT)n:Simple_repeat:Simple_repeat	0	0	0	0	0	#N/A	#N/A	#N/A	#N/A	#N/A	0	0	0	0	0	#N/A	#N/A	#N/A	#N/A	#N/A	0	0	0	0	0	#N/A	#N/A	#N/A	#N/A	#N/A
(AATCAT)n:Simple_repeat:Simple_repeat	0	0	0	0	0	#N/A	#N/A	#N/A	#N/A	#N/A	0	0	0	0	0	#N/A	#N/A	#N/A	#N/A	#N/A	0	0	0	0	0	#N/A	#N/A	#N/A	#N/A	#N/A
(AATCATA)n:Simple_repeat:Simple_repeat	0	0	0	0	0	#N/A	#N/A	#N/A	#N/A	#N/A	0	0	0	0	0	#N/A	#N/A	#N/A	#N/A	#N/A	0	0	0	0	0	#N/A	#N/A	#N/A	#N/A	#N/A
(AATCATAC)n:Simple_repeat:Simple_repeat	0	0	0	0	0	#N/A	#N/A	#N/A	#N/A	#N/A	0	0	0	0	0	#N/A	#N/A	#N/A	#N/A	#N/A	0	0	0	0	0	#N/A	#N/A	#N/A	#N/A	#N/A
(AATCATAT)n:Simple_repeat:Simple_repeat	0	0	0	0	0	#N/A	#N/A	#N/A	#N/A	#N/A	0	0	0	0	0	#N/A	#N/A	#N/A	#N/A	#N/A	0	0	0	0	0	#N/A	#N/A	#N/A	#N/A	#N/A
(AATCATC)n:Simple_repeat:Simple_repeat	0	0	0	0	0	#N/A	#N/A	#N/A	#N/A	#N/A	0	0	0	0	0	#N/A	#N/A	#N/A	#N/A	#N/A	0	0	0	0	0	#N/A	#N/A	#N/A	#N/A	#N/A
(AATCATG)n:Simple_repeat:Simple_repeat	0	0	0	0	0	#N/A	#N/A	#N/A	#N/A	#N/A	0	0	0	0	0	#N/A	#N/A	#N/A	#N/A	#N/A	0	0	0	0	0	#N/A	#N/A	#N/A	#N/A	#N/A
(AATCATT)n:Simple_repeat:Simple_repeat	0	0	0	0	0	#N/A	#N/A	#N/A	#N/A	#N/A	0	0	0	0	0	#N/A	#N/A	#N/A	#N/A	#N/A	0	0	0	0	0	#N/A	#N/A	#N/A	#N/A	#N/A
(AATCATTA)n:Simple_repeat:Simple_repeat	0	0	0	0	0	#N/A	#N/A	#N/A	#N/A	#N/A	0	0	0	0	0	#N/A	#N/A	#N/A	#N/A	#N/A	0	0	0	0	0	#N/A	#N/A	#N/A	#N/A	#N/A
(AATCC)n:Simple_repeat:Simple_repeat	0	0	0	0	0	#N/A	#N/A	#N/A	#N/A	#N/A	0	0	0	0	0	#N/A	#N/A	#N/A	#N/A	#N/A	0	0	0	0	0	#N/A	#N/A	#N/A	#N/A	#N/A
(AATCCA)n:Simple_repeat:Simple_repeat	0	0	0	0	0	#N/A	#N/A	#N/A	#N/A	#N/A	0	0	0	0	0	#N/A	#N/A	#N/A	#N/A	#N/A	0	0	0	0	0	#N/A	#N/A	#N/A	#N/A	#N/A
(AATCCAA)n:Simple_repeat:Simple_repeat	0	0	0	0	0	#N/A	#N/A	#N/A	#N/A	#N/A	0	0	0	0	0	#N/A	#N/A	#N/A	#N/A	#N/A	0	0	0	0	0	#N/A	#N/A	#N/A	#N/A	#N/A
(AATCCAG)n:Simple_repeat:Simple_repeat	0	0	0	1.64322	0	#N/A	#N/A	#N/A	0.858994	#N/A	0	0	0	0	0	#N/A	#N/A	#N/A	#N/A	#N/A	0	0	0	2.31199	0	#N/A	#N/A	#N/A	0.0663932	#N/A
(AATCCAT)n:Simple_repeat:Simple_repeat	0	0	0	0	0	#N/A	#N/A	#N/A	#N/A	#N/A	0	0	0	0	0	#N/A	#N/A	#N/A	#N/A	#N/A	0	0	0	0	0	#N/A	#N/A	#N/A	#N/A	#N/A
(AATCCATT)n:Simple_repeat:Simple_repeat	0	0	0	0	0	#N/A	#N/A	#N/A	#N/A	#N/A	0	0	0	0	0	#N/A	#N/A	#N/A	#N/A	#N/A	0	0	0	0	0	#N/A	#N/A	#N/A	#N/A	#N/A
(AATCCC)n:Simple_repeat:Simple_repeat	0	0	0	0	0	#N/A	#N/A	#N/A	#N/A	#N/A	0	0	0	0	0	#N/A	#N/A	#N/A	#N/A	#N/A	0	0	0	0	0	#N/A	#N/A	#N/A	#N/A	#N/A
(AATCCCA)n:Simple_repeat:Simple_repeat	0	0	0	0	0	#N/A	#N/A	#N/A	#N/A	#N/A	0	0	0	0	0	#N/A	#N/A	#N/A	#N/A	#N/A	0	0	0	0	0	#N/A	#N/A	#N/A	#N/A	#N/A
(AATCCGC)n:Simple_repeat:Simple_repeat	0	0	0	0	0	#N/A	#N/A	#N/A	#N/A	#N/A	0	0	0	0	0	#N/A	#N/A	#N/A	#N/A	#N/A	0	0	0	0	0	#N/A	#N/A	#N/A	#N/A	#N/A
(AATCCT)n:Simple_repeat:Simple_repeat	0	0	0	0	0	#N/A	#N/A	#N/A	#N/A	#N/A	0	0	0	0	0	#N/A	#N/A	#N/A	#N/A	#N/A	0	0	0	0	0	#N/A	#N/A	#N/A	#N/A	#N/A
(AATCCTA)n:Simple_repeat:Simple_repeat	0	0	0	0	0	#N/A	#N/A	#N/A	#N/A	#N/A	0	0	0	0	0	#N/A	#N/A	#N/A	#N/A	#N/A	0	0	0	0	0	#N/A	#N/A	#N/A	#N/A	#N/A
(AATCCTAATT)n:Simple_repeat:Simple_repeat	0	0	0	0	0	#N/A	#N/A	#N/A	#N/A	#N/A	0	0	0	0	0	#N/A	#N/A	#N/A	#N/A	#N/A	0	0	0	0	0	#N/A	#N/A	#N/A	#N/A	#N/A
(AATCCTC)n:Simple_repeat:Simple_repeat	0	0	0	0	0	#N/A	#N/A	#N/A	#N/A	#N/A	0	0	0	0	0	#N/A	#N/A	#N/A	#N/A	#N/A	0	0	0	0	0	#N/A	#N/A	#N/A	#N/A	#N/A
(AATCCTG)n:Simple_repeat:Simple_repeat	0	0	0	0	0	#N/A	#N/A	#N/A	#N/A	#N/A	0	0	0	0	0	#N/A	#N/A	#N/A	#N/A	#N/A	0	0	0	0	0	#N/A	#N/A	#N/A	#N/A	#N/A
(AATCCTT)n:Simple_repeat:Simple_repeat	0	0	0	0	0	#N/A	#N/A	#N/A	#N/A	#N/A	0	0	0	0	0	#N/A	#N/A	#N/A	#N/A	#N/A	0	0	0	0	0	#N/A	#N/A	#N/A	#N/A	#N/A
(AATCGAA)n:Simple_repeat:Simple_repeat	0	0	0	0	0	#N/A	#N/A	#N/A	#N/A	#N/A	0	0	0	0	0	#N/A	#N/A	#N/A	#N/A	#N/A	0	0	0	0	0	#N/A	#N/A	#N/A	#N/A	#N/A
(AATCGAATGG)n:Simple_repeat:Simple_repeat	0	0	0	0	0	#N/A	#N/A	#N/A	#N/A	#N/A	0	0	0	0	0	#N/A	#N/A	#N/A	#N/A	#N/A	0	0	0	0	0	#N/A	#N/A	#N/A	#N/A	#N/A
(AATCGAC)n:Simple_repeat:Simple_repeat	0	0	0	0	0	#N/A	#N/A	#N/A	#N/A	#N/A	0	0	0	0	0	#N/A	#N/A	#N/A	#N/A	#N/A	0	0	0	0	0	#N/A	#N/A	#N/A	#N/A	#N/A
(AATCGTC)n:Simple_repeat:Simple_repeat	0	0	0	0	0	#N/A	#N/A	#N/A	#N/A	#N/A	0	0	0	0	0	#N/A	#N/A	#N/A	#N/A	#N/A	0	0	0	0	0	#N/A	#N/A	#N/A	#N/A	#N/A
(AATCT)n:Simple_repeat:Simple_repeat	0	0	0	0	0	#N/A	#N/A	#N/A	#N/A	#N/A	0	0	0	0	0	#N/A	#N/A	#N/A	#N/A	#N/A	0	0	0	0	0	#N/A	#N/A	#N/A	#N/A	#N/A
(AATCTA)n:Simple_repeat:Simple_repeat	0	0	0	0	0	#N/A	#N/A	#N/A	#N/A	#N/A	0	0	0	0	0	#N/A	#N/A	#N/A	#N/A	#N/A	0	0	0	0	0	#N/A	#N/A	#N/A	#N/A	#N/A
(AATCTAA)n:Simple_repeat:Simple_repeat	0	0	0	0	0	#N/A	#N/A	#N/A	#N/A	#N/A	0	0	0	0	0	#N/A	#N/A	#N/A	#N/A	#N/A	0	0	0	0	0	#N/A	#N/A	#N/A	#N/A	#N/A
(AATCTAAT)n:Simple_repeat:Simple_repeat	0	0	0	0	0	#N/A	#N/A	#N/A	#N/A	#N/A	0	0	0	0	0	#N/A	#N/A	#N/A	#N/A	#N/A	0	0	0	0	0	#N/A	#N/A	#N/A	#N/A	#N/A
(AATCTAG)n:Simple_repeat:Simple_repeat	0	0	0	0	0	#N/A	#N/A	#N/A	#N/A	#N/A	0	0	0	0	0	#N/A	#N/A	#N/A	#N/A	#N/A	0	0	0	0	0	#N/A	#N/A	#N/A	#N/A	#N/A
(AATCTAT)n:Simple_repeat:Simple_repeat	0	0	0	0	0	#N/A	#N/A	#N/A	#N/A	#N/A	0	0	0	0	0	#N/A	#N/A	#N/A	#N/A	#N/A	0	0	0	0	0	#N/A	#N/A	#N/A	#N/A	#N/A
(AATCTATA)n:Simple_repeat:Simple_repeat	0	0	0	0	0	#N/A	#N/A	#N/A	#N/A	#N/A	0	0	0	0	0	#N/A	#N/A	#N/A	#N/A	#N/A	0	0	0	0	0	#N/A	#N/A	#N/A	#N/A	#N/A
(AATCTC)n:Simple_repeat:Simple_repeat	0	0	0	0	0	#N/A	#N/A	#N/A	#N/A	#N/A	0	0	0	0	0	#N/A	#N/A	#N/A	#N/A	#N/A	0	0	0	0	0	#N/A	#N/A	#N/A	#N/A	#N/A
(AATCTCA)n:Simple_repeat:Simple_repeat	0	0	0	0	0	#N/A	#N/A	#N/A	#N/A	#N/A	0	0	0	0	0	#N/A	#N/A	#N/A	#N/A	#N/A	0	0	0	0	0	#N/A	#N/A	#N/A	#N/A	#N/A
(AATCTCCC)n:Simple_repeat:Simple_repeat	0	0	0	0	0	#N/A	#N/A	#N/A	#N/A	#N/A	0	0	0	0	0	#N/A	#N/A	#N/A	#N/A	#N/A	0	0	0	0	0	#N/A	#N/A	#N/A	#N/A	#N/A
(AATCTG)n:Simple_repeat:Simple_repeat	0	0	0	0	0	#N/A	#N/A	#N/A	#N/A	#N/A	0	0	0	0	0	#N/A	#N/A	#N/A	#N/A	#N/A	0	0	0	0	0	#N/A	#N/A	#N/A	#N/A	#N/A
(AATCTGA)n:Simple_repeat:Simple_repeat	0	0	0	0	0	#N/A	#N/A	#N/A	#N/A	#N/A	0	0	0	0	0	#N/A	#N/A	#N/A	#N/A	#N/A	0	0	0	0	0	#N/A	#N/A	#N/A	#N/A	#N/A
(AATCTGAA)n:Simple_repeat:Simple_repeat	0	0	0	0	0	#N/A	#N/A	#N/A	#N/A	#N/A	0	0	0	0	0	#N/A	#N/A	#N/A	#N/A	#N/A	0	0	0	0	0	#N/A	#N/A	#N/A	#N/A	#N/A
(AATCTGG)n:Simple_repeat:Simple_repeat	0	0	0	0	0	#N/A	#N/A	#N/A	#N/A	#N/A	0	0	0	0	0	#N/A	#N/A	#N/A	#N/A	#N/A	0	0	0	0	0	#N/A	#N/A	#N/A	#N/A	#N/A
(AATCTT)n:Simple_repeat:Simple_repeat	0	0	0	0	0	#N/A	#N/A	#N/A	#N/A	#N/A	0	0	0	0	0	#N/A	#N/A	#N/A	#N/A	#N/A	0	0	0	0	0	#N/A	#N/A	#N/A	#N/A	#N/A
(AATCTTA)n:Simple_repeat:Simple_repeat	0	0	0	0	0	#N/A	#N/A	#N/A	#N/A	#N/A	0	0	0	0	0	#N/A	#N/A	#N/A	#N/A	#N/A	0	0	0	0	0	#N/A	#N/A	#N/A	#N/A	#N/A
(AATCTTT)n:Simple_repeat:Simple_repeat	0	0	0	0	0	#N/A	#N/A	#N/A	#N/A	#N/A	0	0	0	0	0	#N/A	#N/A	#N/A	#N/A	#N/A	0	0	0	0	0	#N/A	#N/A	#N/A	#N/A	#N/A
(AATG)n:Simple_repeat:Simple_repeat	0.134353	0.192922	0.808766	-0.105629	0.188052	0.999453	0.987866	0.745422	0.999368	0.953158	-0.586427	0.608207	0.676886	0	0.122239	0.999738	0.999381	0.987721	#N/A	0.98676	0	0	1.26955	0.0103075	-0.0313943	#N/A	#N/A	0.414819	0.999174	0.986886
(AATGA)n:Simple_repeat:Simple_repeat	0	0	0	-0.204062	0	#N/A	#N/A	#N/A	0.999368	#N/A	0	0	0	0	0	#N/A	#N/A	#N/A	#N/A	#N/A	0	0	0	0.14321	0	#N/A	#N/A	#N/A	0.999174	#N/A
(AATGAA)n:Simple_repeat:Simple_repeat	0	0	0	0	0	#N/A	#N/A	#N/A	#N/A	#N/A	0	0	0	0	0	#N/A	#N/A	#N/A	#N/A	#N/A	0	0	0	0	0	#N/A	#N/A	#N/A	#N/A	#N/A
(AATGAAA)n:Simple_repeat:Simple_repeat	0	0	0	0	0	#N/A	#N/A	#N/A	#N/A	#N/A	0	0	0	0	0	#N/A	#N/A	#N/A	#N/A	#N/A	0	0	0	0	0	#N/A	#N/A	#N/A	#N/A	#N/A
(AATGAAATG)n:Simple_repeat:Simple_repeat	0	0	0	0	0	#N/A	#N/A	#N/A	#N/A	#N/A	0	0	0	0	0	#N/A	#N/A	#N/A	#N/A	#N/A	0	0	0	0	0	#N/A	#N/A	#N/A	#N/A	#N/A
(AATGAAC)n:Simple_repeat:Simple_repeat	0	0	0	0	0	#N/A	#N/A	#N/A	#N/A	#N/A	0	0	0	0	0	#N/A	#N/A	#N/A	#N/A	#N/A	0	0	0	0	0	#N/A	#N/A	#N/A	#N/A	#N/A
(AATGAAG)n:Simple_repeat:Simple_repeat	0	0	0	0	0	#N/A	#N/A	#N/A	#N/A	#N/A	0	0	0	0	0	#N/A	#N/A	#N/A	#N/A	#N/A	0	0	0	0	0	#N/A	#N/A	#N/A	#N/A	#N/A
(AATGAAT)n:Simple_repeat:Simple_repeat	0	0	0	0	0	#N/A	#N/A	#N/A	#N/A	#N/A	0	0	0	0	0	#N/A	#N/A	#N/A	#N/A	#N/A	0	0	0	0	0	#N/A	#N/A	#N/A	#N/A	#N/A
(AATGAATA)n:Simple_repeat:Simple_repeat	0	0	0	0	0	#N/A	#N/A	#N/A	#N/A	#N/A	0	0	0	0	0	#N/A	#N/A	#N/A	#N/A	#N/A	0	0	0	0	0	#N/A	#N/A	#N/A	#N/A	#N/A
(AATGAATC)n:Simple_repeat:Simple_repeat	0	0	0	0	0	#N/A	#N/A	#N/A	#N/A	#N/A	0	0	0	0	0	#N/A	#N/A	#N/A	#N/A	#N/A	0	0	0	0	0	#N/A	#N/A	#N/A	#N/A	#N/A
(AATGAATGC)n:Simple_repeat:Simple_repeat	0	0	0	0	0	#N/A	#N/A	#N/A	#N/A	#N/A	0	0	0	0	0	#N/A	#N/A	#N/A	#N/A	#N/A	0	0	0	0	0	#N/A	#N/A	#N/A	#N/A	#N/A
(AATGAATTC)n:Simple_repeat:Simple_repeat	0	0	0	0	0	#N/A	#N/A	#N/A	#N/A	#N/A	0	0	0	0	0	#N/A	#N/A	#N/A	#N/A	#N/A	0	0	0	0	0	#N/A	#N/A	#N/A	#N/A	#N/A
(AATGAC)n:Simple_repeat:Simple_repeat	0	0	0	0	0	#N/A	#N/A	#N/A	#N/A	#N/A	0	0	0	0	0	#N/A	#N/A	#N/A	#N/A	#N/A	0	0	0	0	0	#N/A	#N/A	#N/A	#N/A	#N/A
(AATGACA)n:Simple_repeat:Simple_repeat	0	0	0	0	0	#N/A	#N/A	#N/A	#N/A	#N/A	0	0	0	0	0	#N/A	#N/A	#N/A	#N/A	#N/A	0	0	0	0	0	#N/A	#N/A	#N/A	#N/A	#N/A
(AATGACATAC)n:Simple_repeat:Simple_repeat	0	0	0	0	0	#N/A	#N/A	#N/A	#N/A	#N/A	0	0	0	0	0	#N/A	#N/A	#N/A	#N/A	#N/A	0	0	0	0	0	#N/A	#N/A	#N/A	#N/A	#N/A
(AATGACC)n:Simple_repeat:Simple_repeat	0	0	0	0	0	#N/A	#N/A	#N/A	#N/A	#N/A	0	0	0	0	0	#N/A	#N/A	#N/A	#N/A	#N/A	0	0	0	0	0	#N/A	#N/A	#N/A	#N/A	#N/A
(AATGACT)n:Simple_repeat:Simple_repeat	0	0	0	0	0	#N/A	#N/A	#N/A	#N/A	#N/A	0	0	0	0	0	#N/A	#N/A	#N/A	#N/A	#N/A	0	0	0	0	0	#N/A	#N/A	#N/A	#N/A	#N/A
(AATGAG)n:Simple_repeat:Simple_repeat	0	0	0	0	0	#N/A	#N/A	#N/A	#N/A	#N/A	0	0	0	0	0	#N/A	#N/A	#N/A	#N/A	#N/A	0	0	0	0	0	#N/A	#N/A	#N/A	#N/A	#N/A
(AATGAGA)n:Simple_repeat:Simple_repeat	0	0	0	0	0	#N/A	#N/A	#N/A	#N/A	#N/A	0	0	0	0	0	#N/A	#N/A	#N/A	#N/A	#N/A	0	0	0	0	0	#N/A	#N/A	#N/A	#N/A	#N/A
(AATGAGAA)n:Simple_repeat:Simple_repeat	0	0	0	0	0	#N/A	#N/A	#N/A	#N/A	#N/A	0	0	0	0	0	#N/A	#N/A	#N/A	#N/A	#N/A	0	0	0	0.250185	0	#N/A	#N/A	#N/A	0.999174	#N/A
(AATGAGAG)n:Simple_repeat:Simple_repeat	0	0	0	0	0	#N/A	#N/A	#N/A	#N/A	#N/A	0	0	0	0	0	#N/A	#N/A	#N/A	#N/A	#N/A	0	0	0	0	0	#N/A	#N/A	#N/A	#N/A	#N/A
(AATGAGG)n:Simple_repeat:Simple_repeat	0	0	0	0	0	#N/A	#N/A	#N/A	#N/A	#N/A	0	0	0	0	0	#N/A	#N/A	#N/A	#N/A	#N/A	0	0	0	0	0	#N/A	#N/A	#N/A	#N/A	#N/A
(AATGAGT)n:Simple_repeat:Simple_repeat	0	0	0	0	0	#N/A	#N/A	#N/A	#N/A	#N/A	0	0	0	0	0	#N/A	#N/A	#N/A	#N/A	#N/A	0	0	0	0	0	#N/A	#N/A	#N/A	#N/A	#N/A
(AATGAGTA)n:Simple_repeat:Simple_repeat	0	0	0	0	0	#N/A	#N/A	#N/A	#N/A	#N/A	0	0	0	0	0	#N/A	#N/A	#N/A	#N/A	#N/A	0	0	0	0	0	#N/A	#N/A	#N/A	#N/A	#N/A
(AATGAT)n:Simple_repeat:Simple_repeat	0	0	0	0	0	#N/A	#N/A	#N/A	#N/A	#N/A	0	0	0	0	0	#N/A	#N/A	#N/A	#N/A	#N/A	0	0	0	0	0	#N/A	#N/A	#N/A	#N/A	#N/A
(AATGATA)n:Simple_repeat:Simple_repeat	0	0	0	0	0	#N/A	#N/A	#N/A	#N/A	#N/A	0	0	0	0	0	#N/A	#N/A	#N/A	#N/A	#N/A	0	0	0	0	0	#N/A	#N/A	#N/A	#N/A	#N/A
(AATGATC)n:Simple_repeat:Simple_repeat	0	0	0	0	0	#N/A	#N/A	#N/A	#N/A	#N/A	0	0	0	0	0	#N/A	#N/A	#N/A	#N/A	#N/A	0	0	0	0	0	#N/A	#N/A	#N/A	#N/A	#N/A
(AATGATG)n:Simple_repeat:Simple_repeat	0	0	0	0	0	#N/A	#N/A	#N/A	#N/A	#N/A	0	0	0	0	0	#N/A	#N/A	#N/A	#N/A	#N/A	0	0	0	0	0	#N/A	#N/A	#N/A	#N/A	#N/A
(AATGATT)n:Simple_repeat:Simple_repeat	0	0	0	0	0	#N/A	#N/A	#N/A	#N/A	#N/A	0	0	0	0	0	#N/A	#N/A	#N/A	#N/A	#N/A	0	0	0	0	0	#N/A	#N/A	#N/A	#N/A	#N/A
(AATGATTT)n:Simple_repeat:Simple_repeat	0	0	0	0	0	#N/A	#N/A	#N/A	#N/A	#N/A	0	0	0	0	0	#N/A	#N/A	#N/A	#N/A	#N/A	0	0	0	0	0	#N/A	#N/A	#N/A	#N/A	#N/A
(AATGC)n:Simple_repeat:Simple_repeat	0	0	0	0	0	#N/A	#N/A	#N/A	#N/A	#N/A	0	0	0	0	0	#N/A	#N/A	#N/A	#N/A	#N/A	0	0	0	0	0	#N/A	#N/A	#N/A	#N/A	#N/A
(AATGCA)n:Simple_repeat:Simple_repeat	0	0	0	0	0	#N/A	#N/A	#N/A	#N/A	#N/A	0	0	0	0	0	#N/A	#N/A	#N/A	#N/A	#N/A	0	0	0	0	0	#N/A	#N/A	#N/A	#N/A	#N/A
(AATGCAA)n:Simple_repeat:Simple_repeat	0	0	0	0	0	#N/A	#N/A	#N/A	#N/A	#N/A	0	0	0	0	0	#N/A	#N/A	#N/A	#N/A	#N/A	0	0	0	0	0	#N/A	#N/A	#N/A	#N/A	#N/A
(AATGCAAAT)n:Simple_repeat:Simple_repeat	0	0	0	0	0	#N/A	#N/A	#N/A	#N/A	#N/A	0	0	0	0	0	#N/A	#N/A	#N/A	#N/A	#N/A	0	0	0	0	0	#N/A	#N/A	#N/A	#N/A	#N/A
(AATGCAATGG)n:Simple_repeat:Simple_repeat	0	0	0	0	0	#N/A	#N/A	#N/A	#N/A	#N/A	0	0	0	0	0	#N/A	#N/A	#N/A	#N/A	#N/A	0	0	0	0	0	#N/A	#N/A	#N/A	#N/A	#N/A
(AATGCAC)n:Simple_repeat:Simple_repeat	0	0	0	0	0	#N/A	#N/A	#N/A	#N/A	#N/A	0	0	0	0	0	#N/A	#N/A	#N/A	#N/A	#N/A	0	0	0	0	0	#N/A	#N/A	#N/A	#N/A	#N/A
(AATGCAG)n:Simple_repeat:Simple_repeat	0	0	0	0	0	#N/A	#N/A	#N/A	#N/A	#N/A	0	0	0	0	0	#N/A	#N/A	#N/A	#N/A	#N/A	0	0	0	0	0	#N/A	#N/A	#N/A	#N/A	#N/A
(AATGCAT)n:Simple_repeat:Simple_repeat	0	0	0	0	0	#N/A	#N/A	#N/A	#N/A	#N/A	0	0	0	0	0	#N/A	#N/A	#N/A	#N/A	#N/A	0	0	0	0	0	#N/A	#N/A	#N/A	#N/A	#N/A
(AATGCC)n:Simple_repeat:Simple_repeat	0	0	0	0	0	#N/A	#N/A	#N/A	#N/A	#N/A	0	0	0	0	0	#N/A	#N/A	#N/A	#N/A	#N/A	0	0	0	0	0	#N/A	#N/A	#N/A	#N/A	#N/A
(AATGCCA)n:Simple_repeat:Simple_repeat	0	0	0	0	0	#N/A	#N/A	#N/A	#N/A	#N/A	0	0	0	0	0	#N/A	#N/A	#N/A	#N/A	#N/A	0	0	0	0	0	#N/A	#N/A	#N/A	#N/A	#N/A
(AATGCCT)n:Simple_repeat:Simple_repeat	0	0	0	0	0	#N/A	#N/A	#N/A	#N/A	#N/A	0	0	0	0	0	#N/A	#N/A	#N/A	#N/A	#N/A	0	0	0	0	0	#N/A	#N/A	#N/A	#N/A	#N/A
(AATGCT)n:Simple_repeat:Simple_repeat	0	0	0	0	0	#N/A	#N/A	#N/A	#N/A	#N/A	0	0	0	0	0	#N/A	#N/A	#N/A	#N/A	#N/A	0	0	0	0	0	#N/A	#N/A	#N/A	#N/A	#N/A
(AATGCTG)n:Simple_repeat:Simple_repeat	0	0	0	0	0	#N/A	#N/A	#N/A	#N/A	#N/A	0	0	0	0	0	#N/A	#N/A	#N/A	#N/A	#N/A	0	0	0	0	0	#N/A	#N/A	#N/A	#N/A	#N/A
(AATGCTT)n:Simple_repeat:Simple_repeat	0	0	0	0	0	#N/A	#N/A	#N/A	#N/A	#N/A	0	0	0	0	0	#N/A	#N/A	#N/A	#N/A	#N/A	0	0	0	0	0	#N/A	#N/A	#N/A	#N/A	#N/A
(AATGG)n:Simple_repeat:Simple_repeat	0	0	0	0	0	#N/A	#N/A	#N/A	#N/A	#N/A	0	0	0	0	0	#N/A	#N/A	#N/A	#N/A	#N/A	0	0	0	0	0	#N/A	#N/A	#N/A	#N/A	#N/A
(AATGGA)n:Simple_repeat:Simple_repeat	0	0	0	0	0	#N/A	#N/A	#N/A	#N/A	#N/A	0	0	0	0	0	#N/A	#N/A	#N/A	#N/A	#N/A	0	0	0	0	0	#N/A	#N/A	#N/A	#N/A	#N/A
(AATGGAA)n:Simple_repeat:Simple_repeat	0	0	0	0	0	#N/A	#N/A	#N/A	#N/A	#N/A	0	0	0	0	0	#N/A	#N/A	#N/A	#N/A	#N/A	0	0	0	0	0	#N/A	#N/A	#N/A	#N/A	#N/A
(AATGGAATCA)n:Simple_repeat:Simple_repeat	0	0	0	0	0	#N/A	#N/A	#N/A	#N/A	#N/A	0	0	0	0	0	#N/A	#N/A	#N/A	#N/A	#N/A	0	0	0	0	0	#N/A	#N/A	#N/A	#N/A	#N/A
(AATGGAATCATC)n:Simple_repeat:Simple_repeat	0	0	0	0	0	#N/A	#N/A	#N/A	#N/A	#N/A	0	0	0	0	0	#N/A	#N/A	#N/A	#N/A	#N/A	0	0	0	0	0	#N/A	#N/A	#N/A	#N/A	#N/A
(AATGGAATCATCA)n:Simple_repeat:Simple_repeat	0	0	0	0	0	#N/A	#N/A	#N/A	#N/A	#N/A	0	0	0	0	0	#N/A	#N/A	#N/A	#N/A	#N/A	0	0	0	0	0	#N/A	#N/A	#N/A	#N/A	#N/A
(AATGGAATCG)n:Simple_repeat:Simple_repeat	0	0	0	0	0	#N/A	#N/A	#N/A	#N/A	#N/A	0	0	0	0	0	#N/A	#N/A	#N/A	#N/A	#N/A	0	0	0	0	0	#N/A	#N/A	#N/A	#N/A	#N/A
(AATGGAATGG)n:Simple_repeat:Simple_repeat	0	0	0	0	0	#N/A	#N/A	#N/A	#N/A	#N/A	0	0	0	0	0	#N/A	#N/A	#N/A	#N/A	#N/A	0	0	0	0	0	#N/A	#N/A	#N/A	#N/A	#N/A
(AATGGACTCG)n:Simple_repeat:Simple_repeat	0	0	0	0	0	#N/A	#N/A	#N/A	#N/A	#N/A	0	0	0	0	0	#N/A	#N/A	#N/A	#N/A	#N/A	0	0	0	0	0	#N/A	#N/A	#N/A	#N/A	#N/A
(AATGGAG)n:Simple_repeat:Simple_repeat	0	0	0	0	0	#N/A	#N/A	#N/A	#N/A	#N/A	0	0	0	0	0	#N/A	#N/A	#N/A	#N/A	#N/A	0	0	0	0	0	#N/A	#N/A	#N/A	#N/A	#N/A
(AATGGAGC)n:Simple_repeat:Simple_repeat	0	0	0	0	0	#N/A	#N/A	#N/A	#N/A	#N/A	0	0	0	0	0	#N/A	#N/A	#N/A	#N/A	#N/A	0	0	0	0	0	#N/A	#N/A	#N/A	#N/A	#N/A
(AATGGAT)n:Simple_repeat:Simple_repeat	0	0	0	0	0	#N/A	#N/A	#N/A	#N/A	#N/A	0	0	0	0	0	#N/A	#N/A	#N/A	#N/A	#N/A	0	0	0	0	0	#N/A	#N/A	#N/A	#N/A	#N/A
(AATGGATG)n:Simple_repeat:Simple_repeat	0	0	0	0	0	#N/A	#N/A	#N/A	#N/A	#N/A	0	0	0	0	0	#N/A	#N/A	#N/A	#N/A	#N/A	0	0	0	0	0	#N/A	#N/A	#N/A	#N/A	#N/A
(AATGGATT)n:Simple_repeat:Simple_repeat	0	0	0	0	0	#N/A	#N/A	#N/A	#N/A	#N/A	0	0	0	0	0	#N/A	#N/A	#N/A	#N/A	#N/A	0	0	0	0	0	#N/A	#N/A	#N/A	#N/A	#N/A
(AATGGC)n:Simple_repeat:Simple_repeat	0	0	0	0	0	#N/A	#N/A	#N/A	#N/A	#N/A	0	0	0	0	0	#N/A	#N/A	#N/A	#N/A	#N/A	0	0	0	0	0	#N/A	#N/A	#N/A	#N/A	#N/A
(AATGGCA)n:Simple_repeat:Simple_repeat	0	0	0	0	0	#N/A	#N/A	#N/A	#N/A	#N/A	0	0	0	0	0	#N/A	#N/A	#N/A	#N/A	#N/A	0	0	0	0	0	#N/A	#N/A	#N/A	#N/A	#N/A
(AATGGT)n:Simple_repeat:Simple_repeat	0	0	0	0	0	#N/A	#N/A	#N/A	#N/A	#N/A	0	0	0	0	0	#N/A	#N/A	#N/A	#N/A	#N/A	0	0	0	0	0	#N/A	#N/A	#N/A	#N/A	#N/A
(AATGGTA)n:Simple_repeat:Simple_repeat	0	0	0	0	0	#N/A	#N/A	#N/A	#N/A	#N/A	0	0	0	0	0	#N/A	#N/A	#N/A	#N/A	#N/A	0	0	0	0	0	#N/A	#N/A	#N/A	#N/A	#N/A
(AATGGTGTT)n:Simple_repeat:Simple_repeat	0	0	0	0	0	#N/A	#N/A	#N/A	#N/A	#N/A	0	0	0	0	0	#N/A	#N/A	#N/A	#N/A	#N/A	0	0	0	0	0	#N/A	#N/A	#N/A	#N/A	#N/A
(AATGGTT)n:Simple_repeat:Simple_repeat	0	0	0	0	0	#N/A	#N/A	#N/A	#N/A	#N/A	0	0	0	0	0	#N/A	#N/A	#N/A	#N/A	#N/A	0	0	0	0	0	#N/A	#N/A	#N/A	#N/A	#N/A
(AATGGTTCTGA)n:Simple_repeat:Simple_repeat	0	0	0	0	0	#N/A	#N/A	#N/A	#N/A	#N/A	0	0	0	0	0	#N/A	#N/A	#N/A	#N/A	#N/A	0	0	0	0	0	#N/A	#N/A	#N/A	#N/A	#N/A
(AATGGTTGAA)n:Simple_repeat:Simple_repeat	0	0	0	0	0	#N/A	#N/A	#N/A	#N/A	#N/A	0	0	0	0	0	#N/A	#N/A	#N/A	#N/A	#N/A	0	0	0	0	0	#N/A	#N/A	#N/A	#N/A	#N/A
(AATGT)n:Simple_repeat:Simple_repeat	0	0	0	0	0	#N/A	#N/A	#N/A	#N/A	#N/A	0	0	0	0	0	#N/A	#N/A	#N/A	#N/A	#N/A	0	0	0	0	0	#N/A	#N/A	#N/A	#N/A	#N/A
(AATGTA)n:Simple_repeat:Simple_repeat	0	0	0	0	0	#N/A	#N/A	#N/A	#N/A	#N/A	0	0	0	0	0	#N/A	#N/A	#N/A	#N/A	#N/A	0	0	0	0	0	#N/A	#N/A	#N/A	#N/A	#N/A
(AATGTAA)n:Simple_repeat:Simple_repeat	0	0	0	0	0	#N/A	#N/A	#N/A	#N/A	#N/A	0	0	0	0	0	#N/A	#N/A	#N/A	#N/A	#N/A	0	0	0	0	0	#N/A	#N/A	#N/A	#N/A	#N/A
(AATGTAAAAC)n:Simple_repeat:Simple_repeat	0	0	0	0	0	#N/A	#N/A	#N/A	#N/A	#N/A	0	0	0	0	0	#N/A	#N/A	#N/A	#N/A	#N/A	0	0	0	0	0	#N/A	#N/A	#N/A	#N/A	#N/A
(AATGTAC)n:Simple_repeat:Simple_repeat	0	0	0	0	0	#N/A	#N/A	#N/A	#N/A	#N/A	0	0	0	0	0	#N/A	#N/A	#N/A	#N/A	#N/A	0	0	0	0	0	#N/A	#N/A	#N/A	#N/A	#N/A
(AATGTAGCT)n:Simple_repeat:Simple_repeat	0	0	0	0	0	#N/A	#N/A	#N/A	#N/A	#N/A	0	0	0	0	0	#N/A	#N/A	#N/A	#N/A	#N/A	0	0	0	0	0	#N/A	#N/A	#N/A	#N/A	#N/A
(AATGTAT)n:Simple_repeat:Simple_repeat	0	0	0	0	0	#N/A	#N/A	#N/A	#N/A	#N/A	0	0	0	0	0	#N/A	#N/A	#N/A	#N/A	#N/A	0	0	0	0	0	#N/A	#N/A	#N/A	#N/A	#N/A
(AATGTATA)n:Simple_repeat:Simple_repeat	0	0	0	0	0	#N/A	#N/A	#N/A	#N/A	#N/A	0	0	0	0	0	#N/A	#N/A	#N/A	#N/A	#N/A	0	0	0	0	0	#N/A	#N/A	#N/A	#N/A	#N/A
(AATGTATT)n:Simple_repeat:Simple_repeat	0	0	0	0	0	#N/A	#N/A	#N/A	#N/A	#N/A	0	0	0	0	0	#N/A	#N/A	#N/A	#N/A	#N/A	0	0	0	0	0	#N/A	#N/A	#N/A	#N/A	#N/A
(AATGTC)n:Simple_repeat:Simple_repeat	0	0	0	0	0	#N/A	#N/A	#N/A	#N/A	#N/A	0	0	0	0	0	#N/A	#N/A	#N/A	#N/A	#N/A	0	0	0	0	0	#N/A	#N/A	#N/A	#N/A	#N/A
(AATGTCA)n:Simple_repeat:Simple_repeat	0	0	0	0	0	#N/A	#N/A	#N/A	#N/A	#N/A	0	0	0	0	0	#N/A	#N/A	#N/A	#N/A	#N/A	0	0	0	0	0	#N/A	#N/A	#N/A	#N/A	#N/A
(AATGTCTAA)n:Simple_repeat:Simple_repeat	0	0	0	0	0	#N/A	#N/A	#N/A	#N/A	#N/A	0	0	0	0	0	#N/A	#N/A	#N/A	#N/A	#N/A	0	0	0	0	0	#N/A	#N/A	#N/A	#N/A	#N/A
(AATGTCTTTAC)n:Simple_repeat:Simple_repeat	0	0	0	0	0	#N/A	#N/A	#N/A	#N/A	#N/A	0	0	0	0	0	#N/A	#N/A	#N/A	#N/A	#N/A	0	0	0	0	0	#N/A	#N/A	#N/A	#N/A	#N/A
(AATGTG)n:Simple_repeat:Simple_repeat	0	0	0	0	0	#N/A	#N/A	#N/A	#N/A	#N/A	0	0	0	0	0	#N/A	#N/A	#N/A	#N/A	#N/A	0	0	0	0	0	#N/A	#N/A	#N/A	#N/A	#N/A
(AATGTGT)n:Simple_repeat:Simple_repeat	0	0	0	0	0	#N/A	#N/A	#N/A	#N/A	#N/A	0	0	0	0	0	#N/A	#N/A	#N/A	#N/A	#N/A	0	0	0	0	0	#N/A	#N/A	#N/A	#N/A	#N/A
(AATGTGTT)n:Simple_repeat:Simple_repeat	0	0	0	0	0	#N/A	#N/A	#N/A	#N/A	#N/A	0	0	0	0	0	#N/A	#N/A	#N/A	#N/A	#N/A	0	0	0	0	0	#N/A	#N/A	#N/A	#N/A	#N/A
(AATGTT)n:Simple_repeat:Simple_repeat	0	0	0	0	0	#N/A	#N/A	#N/A	#N/A	#N/A	0	0	0	0	0	#N/A	#N/A	#N/A	#N/A	#N/A	0	0	0	-0.517573	0	#N/A	#N/A	#N/A	0.999174	#N/A
(AATGTTA)n:Simple_repeat:Simple_repeat	0	0	0	0	0	#N/A	#N/A	#N/A	#N/A	#N/A	0	0	0	0	0	#N/A	#N/A	#N/A	#N/A	#N/A	0	0	0	0.0209914	0	#N/A	#N/A	#N/A	0.999174	#N/A
(AATGTTACTA)n:Simple_repeat:Simple_repeat	0	0	0	0	0	#N/A	#N/A	#N/A	#N/A	#N/A	0	0	0	0	0	#N/A	#N/A	#N/A	#N/A	#N/A	0	0	0	0	0	#N/A	#N/A	#N/A	#N/A	#N/A
(AATGTTC)n:Simple_repeat:Simple_repeat	0	0	0	0	0	#N/A	#N/A	#N/A	#N/A	#N/A	0	0	0	0	0	#N/A	#N/A	#N/A	#N/A	#N/A	0	0	0	0	0	#N/A	#N/A	#N/A	#N/A	#N/A
(AATGTTG)n:Simple_repeat:Simple_repeat	0	0	0	0	0	#N/A	#N/A	#N/A	#N/A	#N/A	0	0	0	0	0	#N/A	#N/A	#N/A	#N/A	#N/A	0	0	0	0	0	#N/A	#N/A	#N/A	#N/A	#N/A
(AATGTTT)n:Simple_repeat:Simple_repeat	0	0	0	0	0	#N/A	#N/A	#N/A	#N/A	#N/A	0	0	0	0	0	#N/A	#N/A	#N/A	#N/A	#N/A	0	0	0	0	0	#N/A	#N/A	#N/A	#N/A	#N/A
(AATGTTTT)n:Simple_repeat:Simple_repeat	0	0	0	0	0	#N/A	#N/A	#N/A	#N/A	#N/A	0	0	0	0	0	#N/A	#N/A	#N/A	#N/A	#N/A	0	0	0	0	0	#N/A	#N/A	#N/A	#N/A	#N/A
(AATT)n:Simple_repeat:Simple_repeat	-0.550308	-1.39311	0	-0.162491	0	0.999453	0.809658	#N/A	0.999368	#N/A	-0.423278	-2.09217	0	0	-1.18067	0.999738	0.999381	#N/A	#N/A	0.821525	0	0	0	-0.362609	0.259365	#N/A	#N/A	#N/A	0.98898	0.922919
(AATTA)n:Simple_repeat:Simple_repeat	0	0	0	0	0	#N/A	#N/A	#N/A	#N/A	#N/A	0	0	0	0	0	#N/A	#N/A	#N/A	#N/A	#N/A	0	0	0	-0.233749	0	#N/A	#N/A	#N/A	0.999174	#N/A
(AATTAA)n:Simple_repeat:Simple_repeat	0	0	0	0	0	#N/A	#N/A	#N/A	#N/A	#N/A	0	0	0	0	0	#N/A	#N/A	#N/A	#N/A	#N/A	0	0	0	1.8366	0	#N/A	#N/A	#N/A	0.875408	#N/A
(AATTAAA)n:Simple_repeat:Simple_repeat	0	0	0	0	0	#N/A	#N/A	#N/A	#N/A	#N/A	0	0	0	0	0	#N/A	#N/A	#N/A	#N/A	#N/A	0	0	0	0	0	#N/A	#N/A	#N/A	#N/A	#N/A
(AATTAAACTGA)n:Simple_repeat:Simple_repeat	0	0	0	0	0	#N/A	#N/A	#N/A	#N/A	#N/A	0	0	0	0	0	#N/A	#N/A	#N/A	#N/A	#N/A	0	0	0	0	0	#N/A	#N/A	#N/A	#N/A	#N/A
(AATTAAC)n:Simple_repeat:Simple_repeat	0	0	0	0	0	#N/A	#N/A	#N/A	#N/A	#N/A	0	0	0	0	0	#N/A	#N/A	#N/A	#N/A	#N/A	0	0	0	0	0	#N/A	#N/A	#N/A	#N/A	#N/A
(AATTAAG)n:Simple_repeat:Simple_repeat	0	0	0	0	0	#N/A	#N/A	#N/A	#N/A	#N/A	0	0	0	0	0	#N/A	#N/A	#N/A	#N/A	#N/A	0	0	0	0	0	#N/A	#N/A	#N/A	#N/A	#N/A
(AATTAAGA)n:Simple_repeat:Simple_repeat	0	0	0	0	0	#N/A	#N/A	#N/A	#N/A	#N/A	0	0	0	0	0	#N/A	#N/A	#N/A	#N/A	#N/A	0	0	0	0	0	#N/A	#N/A	#N/A	#N/A	#N/A
(AATTAAT)n:Simple_repeat:Simple_repeat	0	0	0	0	0	#N/A	#N/A	#N/A	#N/A	#N/A	0	0	0	0	0	#N/A	#N/A	#N/A	#N/A	#N/A	0	0	0	0	0	#N/A	#N/A	#N/A	#N/A	#N/A
(AATTAATA)n:Simple_repeat:Simple_repeat	0	0	0	0	0	#N/A	#N/A	#N/A	#N/A	#N/A	0	0	0	0	0	#N/A	#N/A	#N/A	#N/A	#N/A	0	0	0	0	0	#N/A	#N/A	#N/A	#N/A	#N/A
(AATTAATC)n:Simple_repeat:Simple_repeat	0	0	0	0	0	#N/A	#N/A	#N/A	#N/A	#N/A	0	0	0	0	0	#N/A	#N/A	#N/A	#N/A	#N/A	0	0	0	0	0	#N/A	#N/A	#N/A	#N/A	#N/A
(AATTAATGT)n:Simple_repeat:Simple_repeat	0	0	0	0	0	#N/A	#N/A	#N/A	#N/A	#N/A	0	0	0	0	0	#N/A	#N/A	#N/A	#N/A	#N/A	0	0	0	0	0	#N/A	#N/A	#N/A	#N/A	#N/A
(AATTAC)n:Simple_repeat:Simple_repeat	0	0	0	0	0	#N/A	#N/A	#N/A	#N/A	#N/A	0	0	0	0	0	#N/A	#N/A	#N/A	#N/A	#N/A	0	0	0	0	0	#N/A	#N/A	#N/A	#N/A	#N/A
(AATTACA)n:Simple_repeat:Simple_repeat	0	0	0	0	0	#N/A	#N/A	#N/A	#N/A	#N/A	0	0	0	0	0	#N/A	#N/A	#N/A	#N/A	#N/A	0	0	0	0	0	#N/A	#N/A	#N/A	#N/A	#N/A
(AATTACAA)n:Simple_repeat:Simple_repeat	0	0	0	0	0	#N/A	#N/A	#N/A	#N/A	#N/A	0	0	0	0	0	#N/A	#N/A	#N/A	#N/A	#N/A	0	0	0	0	0	#N/A	#N/A	#N/A	#N/A	#N/A
(AATTACAT)n:Simple_repeat:Simple_repeat	0	0	0	0	0	#N/A	#N/A	#N/A	#N/A	#N/A	0	0	0	0	0	#N/A	#N/A	#N/A	#N/A	#N/A	0	0	0	0	0	#N/A	#N/A	#N/A	#N/A	#N/A
(AATTACC)n:Simple_repeat:Simple_repeat	0	0	0	0	0	#N/A	#N/A	#N/A	#N/A	#N/A	0	0	0	0	0	#N/A	#N/A	#N/A	#N/A	#N/A	0	0	0	0	0	#N/A	#N/A	#N/A	#N/A	#N/A
(AATTACT)n:Simple_repeat:Simple_repeat	0	0	0	0	0	#N/A	#N/A	#N/A	#N/A	#N/A	0	0	0	0	0	#N/A	#N/A	#N/A	#N/A	#N/A	0	0	0	0	0	#N/A	#N/A	#N/A	#N/A	#N/A
(AATTACTCT)n:Simple_repeat:Simple_repeat	0	0	0	0	0	#N/A	#N/A	#N/A	#N/A	#N/A	0	0	0	0	0	#N/A	#N/A	#N/A	#N/A	#N/A	0	0	0	0	0	#N/A	#N/A	#N/A	#N/A	#N/A
(AATTACTTAA)n:Simple_repeat:Simple_repeat	0	0	0	0	0	#N/A	#N/A	#N/A	#N/A	#N/A	0	0	0	0	0	#N/A	#N/A	#N/A	#N/A	#N/A	0	0	0	0	0	#N/A	#N/A	#N/A	#N/A	#N/A
(AATTAG)n:Simple_repeat:Simple_repeat	0	0	0	0	0	#N/A	#N/A	#N/A	#N/A	#N/A	0	0	0	0	0	#N/A	#N/A	#N/A	#N/A	#N/A	0	0	0	0	0	#N/A	#N/A	#N/A	#N/A	#N/A
(AATTAGA)n:Simple_repeat:Simple_repeat	0	0	0	0	0	#N/A	#N/A	#N/A	#N/A	#N/A	0	0	0	0	0	#N/A	#N/A	#N/A	#N/A	#N/A	0	0	0	0	0	#N/A	#N/A	#N/A	#N/A	#N/A
(AATTAGAA)n:Simple_repeat:Simple_repeat	0	0	0	0	0	#N/A	#N/A	#N/A	#N/A	#N/A	0	0	0	0	0	#N/A	#N/A	#N/A	#N/A	#N/A	0	0	0	0	0	#N/A	#N/A	#N/A	#N/A	#N/A
(AATTAGAGAT)n:Simple_repeat:Simple_repeat	0	0	0	0	0	#N/A	#N/A	#N/A	#N/A	#N/A	0	0	0	0	0	#N/A	#N/A	#N/A	#N/A	#N/A	0	0	0	0	0	#N/A	#N/A	#N/A	#N/A	#N/A
(AATTAGC)n:Simple_repeat:Simple_repeat	0	0	0	0	0	#N/A	#N/A	#N/A	#N/A	#N/A	0	0	0	0	0	#N/A	#N/A	#N/A	#N/A	#N/A	0	0	0	0	0	#N/A	#N/A	#N/A	#N/A	#N/A
(AATTAGG)n:Simple_repeat:Simple_repeat	0	0	0	0	0	#N/A	#N/A	#N/A	#N/A	#N/A	0	0	0	0	0	#N/A	#N/A	#N/A	#N/A	#N/A	0	0	0	0	0	#N/A	#N/A	#N/A	#N/A	#N/A
(AATTAGT)n:Simple_repeat:Simple_repeat	0	0	0	0	0	#N/A	#N/A	#N/A	#N/A	#N/A	0	0	0	0	0	#N/A	#N/A	#N/A	#N/A	#N/A	0	0	0	0	0	#N/A	#N/A	#N/A	#N/A	#N/A
(AATTAGTAC)n:Simple_repeat:Simple_repeat	0	0	0	0	0	#N/A	#N/A	#N/A	#N/A	#N/A	0	0	0	0	0	#N/A	#N/A	#N/A	#N/A	#N/A	0	0	0	0	0	#N/A	#N/A	#N/A	#N/A	#N/A
(AATTAT)n:Simple_repeat:Simple_repeat	1.94927	0	0	0.745801	0	0.999453	#N/A	#N/A	0.999368	#N/A	0	0	0	0	0	#N/A	#N/A	#N/A	#N/A	#N/A	0	0	0	-0.328285	0	#N/A	#N/A	#N/A	0.999174	#N/A
(AATTATA)n:Simple_repeat:Simple_repeat	0	0	0	0	0	#N/A	#N/A	#N/A	#N/A	#N/A	0	0	0	0	0	#N/A	#N/A	#N/A	#N/A	#N/A	0	0	0	0	0	#N/A	#N/A	#N/A	#N/A	#N/A
(AATTATAA)n:Simple_repeat:Simple_repeat	0	0	0	0	0	#N/A	#N/A	#N/A	#N/A	#N/A	0	0	0	0	0	#N/A	#N/A	#N/A	#N/A	#N/A	0	0	0	0	0	#N/A	#N/A	#N/A	#N/A	#N/A
(AATTATAC)n:Simple_repeat:Simple_repeat	0	0	0	0	0	#N/A	#N/A	#N/A	#N/A	#N/A	0	0	0	0	0	#N/A	#N/A	#N/A	#N/A	#N/A	0	0	0	0	0	#N/A	#N/A	#N/A	#N/A	#N/A
(AATTATAG)n:Simple_repeat:Simple_repeat	0	0	0	0	0	#N/A	#N/A	#N/A	#N/A	#N/A	0	0	0	0	0	#N/A	#N/A	#N/A	#N/A	#N/A	0	0	0	0	0	#N/A	#N/A	#N/A	#N/A	#N/A
(AATTATAT)n:Simple_repeat:Simple_repeat	0	0	0	0	0	#N/A	#N/A	#N/A	#N/A	#N/A	0	0	0	0	0	#N/A	#N/A	#N/A	#N/A	#N/A	0	0	0	0	0	#N/A	#N/A	#N/A	#N/A	#N/A
(AATTATC)n:Simple_repeat:Simple_repeat	0	0	0	0	0	#N/A	#N/A	#N/A	#N/A	#N/A	0	0	0	0	0	#N/A	#N/A	#N/A	#N/A	#N/A	0	0	0	0	0	#N/A	#N/A	#N/A	#N/A	#N/A
(AATTATG)n:Simple_repeat:Simple_repeat	0	0	0	0	0	#N/A	#N/A	#N/A	#N/A	#N/A	0	0	0	0	0	#N/A	#N/A	#N/A	#N/A	#N/A	0	0	0	0	0	#N/A	#N/A	#N/A	#N/A	#N/A
(AATTATGA)n:Simple_repeat:Simple_repeat	0	0	0	0	0	#N/A	#N/A	#N/A	#N/A	#N/A	0	0	0	0	0	#N/A	#N/A	#N/A	#N/A	#N/A	0	0	0	0	0	#N/A	#N/A	#N/A	#N/A	#N/A
(AATTATT)n:Simple_repeat:Simple_repeat	0	0	0	0	0	#N/A	#N/A	#N/A	#N/A	#N/A	0	0	0	0	0	#N/A	#N/A	#N/A	#N/A	#N/A	0	0	0	0	0	#N/A	#N/A	#N/A	#N/A	#N/A
(AATTATTA)n:Simple_repeat:Simple_repeat	0	0	0	0	0	#N/A	#N/A	#N/A	#N/A	#N/A	0	0	0	0	0	#N/A	#N/A	#N/A	#N/A	#N/A	0	0	0	0	0	#N/A	#N/A	#N/A	#N/A	#N/A
(AATTATTCT)n:Simple_repeat:Simple_repeat	0	0	0	0	0	#N/A	#N/A	#N/A	#N/A	#N/A	0	0	0	0	0	#N/A	#N/A	#N/A	#N/A	#N/A	0	0	0	0	0	#N/A	#N/A	#N/A	#N/A	#N/A
(AATTATTT)n:Simple_repeat:Simple_repeat	0	0	0	0	0	#N/A	#N/A	#N/A	#N/A	#N/A	0	0	0	0	0	#N/A	#N/A	#N/A	#N/A	#N/A	0	0	0	0	0	#N/A	#N/A	#N/A	#N/A	#N/A
(AATTC)n:Simple_repeat:Simple_repeat	0	0	0	0	0	#N/A	#N/A	#N/A	#N/A	#N/A	0	0	0	0	0	#N/A	#N/A	#N/A	#N/A	#N/A	0	0	0	0	0	#N/A	#N/A	#N/A	#N/A	#N/A
(AATTCA)n:Simple_repeat:Simple_repeat	0	0	0	0	0	#N/A	#N/A	#N/A	#N/A	#N/A	0	0	0	0	0	#N/A	#N/A	#N/A	#N/A	#N/A	0	0	0	0	0	#N/A	#N/A	#N/A	#N/A	#N/A
(AATTCAA)n:Simple_repeat:Simple_repeat	0	0	0	0	0	#N/A	#N/A	#N/A	#N/A	#N/A	0	0	0	0	0	#N/A	#N/A	#N/A	#N/A	#N/A	0	0	0	0	0	#N/A	#N/A	#N/A	#N/A	#N/A
(AATTCAC)n:Simple_repeat:Simple_repeat	0	0	0	0	0	#N/A	#N/A	#N/A	#N/A	#N/A	0	0	0	0	0	#N/A	#N/A	#N/A	#N/A	#N/A	0	0	0	0	0	#N/A	#N/A	#N/A	#N/A	#N/A
(AATTCACCA)n:Simple_repeat:Simple_repeat	0	0	0	0	0	#N/A	#N/A	#N/A	#N/A	#N/A	0	0	0	0	0	#N/A	#N/A	#N/A	#N/A	#N/A	0	0	0	0	0	#N/A	#N/A	#N/A	#N/A	#N/A
(AATTCAG)n:Simple_repeat:Simple_repeat	0	0	0	0	0	#N/A	#N/A	#N/A	#N/A	#N/A	0	0	0	0	0	#N/A	#N/A	#N/A	#N/A	#N/A	0	0	0	0	0	#N/A	#N/A	#N/A	#N/A	#N/A
(AATTCAT)n:Simple_repeat:Simple_repeat	-0.607435	-0.360562	-1.43726	-0.240475	0	0.999453	0.928614	0.162007	0.999368	#N/A	0.108805	-0.32638	-0.323836	0	-2.00114	0.999738	0.999381	0.987721	#N/A	0.216085	-1.03712	-1.25035	-2.7941	-1.05497	-6.9173	0.0577883	0.241638	0.001701	0.586819	3.52359e-05
(AATTCATA)n:Simple_repeat:Simple_repeat	0	0	0	0	0	#N/A	#N/A	#N/A	#N/A	#N/A	0	0	0	0	0	#N/A	#N/A	#N/A	#N/A	#N/A	0	0	0	0	0	#N/A	#N/A	#N/A	#N/A	#N/A
(AATTCATG)n:Simple_repeat:Simple_repeat	0	0	0	0	0	#N/A	#N/A	#N/A	#N/A	#N/A	0	0	0	0	0	#N/A	#N/A	#N/A	#N/A	#N/A	0	0	0	0	0	#N/A	#N/A	#N/A	#N/A	#N/A
(AATTCC)n:Simple_repeat:Simple_repeat	0	0	0	0	0	#N/A	#N/A	#N/A	#N/A	#N/A	0	0	0	0	0	#N/A	#N/A	#N/A	#N/A	#N/A	0	0	0	0	0	#N/A	#N/A	#N/A	#N/A	#N/A
(AATTCCA)n:Simple_repeat:Simple_repeat	0	0	0	0	0	#N/A	#N/A	#N/A	#N/A	#N/A	0	0	0	0	0	#N/A	#N/A	#N/A	#N/A	#N/A	0	0	0	0	0	#N/A	#N/A	#N/A	#N/A	#N/A
(AATTCCT)n:Simple_repeat:Simple_repeat	0	0	0	0	0	#N/A	#N/A	#N/A	#N/A	#N/A	0	0	0	0	0	#N/A	#N/A	#N/A	#N/A	#N/A	0	0	0	0	0	#N/A	#N/A	#N/A	#N/A	#N/A
(AATTCT)n:Simple_repeat:Simple_repeat	0	0	0	0	0	#N/A	#N/A	#N/A	#N/A	#N/A	0	0	0	0	0	#N/A	#N/A	#N/A	#N/A	#N/A	0	0	0	0	0	#N/A	#N/A	#N/A	#N/A	#N/A
(AATTCTA)n:Simple_repeat:Simple_repeat	0	0	0	0	0	#N/A	#N/A	#N/A	#N/A	#N/A	0	0	0	0	0	#N/A	#N/A	#N/A	#N/A	#N/A	0	0	0	0	0	#N/A	#N/A	#N/A	#N/A	#N/A
(AATTCTC)n:Simple_repeat:Simple_repeat	0	0	0	0	0	#N/A	#N/A	#N/A	#N/A	#N/A	0	0	0	0	0	#N/A	#N/A	#N/A	#N/A	#N/A	0	0	0	0	0	#N/A	#N/A	#N/A	#N/A	#N/A
(AATTCTG)n:Simple_repeat:Simple_repeat	0	0	0	0	0	#N/A	#N/A	#N/A	#N/A	#N/A	0	0	0	0	0	#N/A	#N/A	#N/A	#N/A	#N/A	0	0	0	0	0	#N/A	#N/A	#N/A	#N/A	#N/A
(AATTCTGA)n:Simple_repeat:Simple_repeat	0	0	0	0	0	#N/A	#N/A	#N/A	#N/A	#N/A	0	0	0	0	0	#N/A	#N/A	#N/A	#N/A	#N/A	0	0	0	0	0	#N/A	#N/A	#N/A	#N/A	#N/A
(AATTCTGT)n:Simple_repeat:Simple_repeat	0	0	0	0	0	#N/A	#N/A	#N/A	#N/A	#N/A	0	0	0	0	0	#N/A	#N/A	#N/A	#N/A	#N/A	0	0	0	0	0	#N/A	#N/A	#N/A	#N/A	#N/A
(AATTCTT)n:Simple_repeat:Simple_repeat	0	0	0	0	0	#N/A	#N/A	#N/A	#N/A	#N/A	0	0	0	0	0	#N/A	#N/A	#N/A	#N/A	#N/A	0	0	0	0	0	#N/A	#N/A	#N/A	#N/A	#N/A
(AATTCTTA)n:Simple_repeat:Simple_repeat	0	0	0	0	0	#N/A	#N/A	#N/A	#N/A	#N/A	0	0	0	0	0	#N/A	#N/A	#N/A	#N/A	#N/A	0	0	0	0	0	#N/A	#N/A	#N/A	#N/A	#N/A
(AATTG)n:Simple_repeat:Simple_repeat	0	0	0	0	0	#N/A	#N/A	#N/A	#N/A	#N/A	0	0	0	0	0	#N/A	#N/A	#N/A	#N/A	#N/A	0	0	0	0	0	#N/A	#N/A	#N/A	#N/A	#N/A
(AATTGA)n:Simple_repeat:Simple_repeat	0	0	0	0	0	#N/A	#N/A	#N/A	#N/A	#N/A	0	0	0	0	0	#N/A	#N/A	#N/A	#N/A	#N/A	0	0	0	0	0	#N/A	#N/A	#N/A	#N/A	#N/A
(AATTGAA)n:Simple_repeat:Simple_repeat	0	0	0	0	0	#N/A	#N/A	#N/A	#N/A	#N/A	0	0	0	0	0	#N/A	#N/A	#N/A	#N/A	#N/A	0	0	0	0	0	#N/A	#N/A	#N/A	#N/A	#N/A
(AATTGAATGG)n:Simple_repeat:Simple_repeat	0	0	0	0	0	#N/A	#N/A	#N/A	#N/A	#N/A	0	0	0	0	0	#N/A	#N/A	#N/A	#N/A	#N/A	0	0	0	0	0	#N/A	#N/A	#N/A	#N/A	#N/A
(AATTGAG)n:Simple_repeat:Simple_repeat	0	0	0	0	0	#N/A	#N/A	#N/A	#N/A	#N/A	0	0	0	0	0	#N/A	#N/A	#N/A	#N/A	#N/A	0	0	0	0	0	#N/A	#N/A	#N/A	#N/A	#N/A
(AATTGAT)n:Simple_repeat:Simple_repeat	0	0	0	0	0	#N/A	#N/A	#N/A	#N/A	#N/A	0	0	0	0	0	#N/A	#N/A	#N/A	#N/A	#N/A	0	0	0	0	0	#N/A	#N/A	#N/A	#N/A	#N/A
(AATTGC)n:Simple_repeat:Simple_repeat	0	0	0	0	0	#N/A	#N/A	#N/A	#N/A	#N/A	0	0	0	0	0	#N/A	#N/A	#N/A	#N/A	#N/A	0	0	0	0	0	#N/A	#N/A	#N/A	#N/A	#N/A
(AATTGCA)n:Simple_repeat:Simple_repeat	0	0	0	0	0	#N/A	#N/A	#N/A	#N/A	#N/A	0	0	0	0	0	#N/A	#N/A	#N/A	#N/A	#N/A	0	0	0	0	0	#N/A	#N/A	#N/A	#N/A	#N/A
(AATTGCATT)n:Simple_repeat:Simple_repeat	0	0	0	0	0	#N/A	#N/A	#N/A	#N/A	#N/A	0	0	0	0	0	#N/A	#N/A	#N/A	#N/A	#N/A	0	0	0	0	0	#N/A	#N/A	#N/A	#N/A	#N/A
(AATTGCC)n:Simple_repeat:Simple_repeat	0	0	0	0	0	#N/A	#N/A	#N/A	#N/A	#N/A	0	0	0	0	0	#N/A	#N/A	#N/A	#N/A	#N/A	0	0	0	0	0	#N/A	#N/A	#N/A	#N/A	#N/A
(AATTGCT)n:Simple_repeat:Simple_repeat	0	0	0	0	0	#N/A	#N/A	#N/A	#N/A	#N/A	0	0	0	0	0	#N/A	#N/A	#N/A	#N/A	#N/A	0	0	0	0	0	#N/A	#N/A	#N/A	#N/A	#N/A
(AATTGG)n:Simple_repeat:Simple_repeat	0	0	0	0	0	#N/A	#N/A	#N/A	#N/A	#N/A	0	0	0	0	0	#N/A	#N/A	#N/A	#N/A	#N/A	0	0	0	0	0	#N/A	#N/A	#N/A	#N/A	#N/A
(AATTGGA)n:Simple_repeat:Simple_repeat	0	0	0	0	0	#N/A	#N/A	#N/A	#N/A	#N/A	0	0	0	0	0	#N/A	#N/A	#N/A	#N/A	#N/A	0	0	0	0	0	#N/A	#N/A	#N/A	#N/A	#N/A
(AATTGGC)n:Simple_repeat:Simple_repeat	0	0	0	0	0	#N/A	#N/A	#N/A	#N/A	#N/A	0	0	0	0	0	#N/A	#N/A	#N/A	#N/A	#N/A	0	0	0	0	0	#N/A	#N/A	#N/A	#N/A	#N/A
(AATTGGT)n:Simple_repeat:Simple_repeat	0	0	0	0	0	#N/A	#N/A	#N/A	#N/A	#N/A	0	0	0	0	0	#N/A	#N/A	#N/A	#N/A	#N/A	0	0	0	0	0	#N/A	#N/A	#N/A	#N/A	#N/A
(AATTGT)n:Simple_repeat:Simple_repeat	0	0	0	0	0	#N/A	#N/A	#N/A	#N/A	#N/A	0	0	0	0	0	#N/A	#N/A	#N/A	#N/A	#N/A	0	0	0	0	0	#N/A	#N/A	#N/A	#N/A	#N/A
(AATTGTA)n:Simple_repeat:Simple_repeat	0	0	0	0	0	#N/A	#N/A	#N/A	#N/A	#N/A	0	0	0	0	0	#N/A	#N/A	#N/A	#N/A	#N/A	0	0	0	0	0	#N/A	#N/A	#N/A	#N/A	#N/A
(AATTGTCAA)n:Simple_repeat:Simple_repeat	0	0	0	0	0	#N/A	#N/A	#N/A	#N/A	#N/A	0	0	0	0	0	#N/A	#N/A	#N/A	#N/A	#N/A	0	0	0	0	0	#N/A	#N/A	#N/A	#N/A	#N/A
(AATTGTG)n:Simple_repeat:Simple_repeat	0	0	0	0	0	#N/A	#N/A	#N/A	#N/A	#N/A	0	0	0	0	0	#N/A	#N/A	#N/A	#N/A	#N/A	0	0	0	0	0	#N/A	#N/A	#N/A	#N/A	#N/A
(AATTGTT)n:Simple_repeat:Simple_repeat	0	0	0	0	0	#N/A	#N/A	#N/A	#N/A	#N/A	0	0	0	0	0	#N/A	#N/A	#N/A	#N/A	#N/A	0	0	0	0	0	#N/A	#N/A	#N/A	#N/A	#N/A
(AATTGTTA)n:Simple_repeat:Simple_repeat	0	0	0	0	0	#N/A	#N/A	#N/A	#N/A	#N/A	0	0	0	0	0	#N/A	#N/A	#N/A	#N/A	#N/A	0	0	0	0	0	#N/A	#N/A	#N/A	#N/A	#N/A
(AATTGTTAT)n:Simple_repeat:Simple_repeat	0	0	0	0	0	#N/A	#N/A	#N/A	#N/A	#N/A	0	0	0	0	0	#N/A	#N/A	#N/A	#N/A	#N/A	0	0	0	0	0	#N/A	#N/A	#N/A	#N/A	#N/A
(AATTGTTCCT)n:Simple_repeat:Simple_repeat	0	0	0	0	0	#N/A	#N/A	#N/A	#N/A	#N/A	0	0	0	0	0	#N/A	#N/A	#N/A	#N/A	#N/A	0	0	0	0	0	#N/A	#N/A	#N/A	#N/A	#N/A
(AATTT)n:Simple_repeat:Simple_repeat	-0.24919	-0.123109	-0.173539	0.0504218	0.18724	0.999453	0.982177	0.936958	0.999368	0.953158	0.133135	0.0381929	-0.219251	0	0.576378	0.999738	0.999381	0.987721	#N/A	0.840192	0	0.0269026	-0.353933	0.651538	1.04083	#N/A	0.991703	0.77829	0.794663	0.207921
(AATTTA)n:Simple_repeat:Simple_repeat	-0.988099	0	0	-1.42217	0	0.999453	#N/A	#N/A	0.999368	#N/A	0	0	0	0	0	#N/A	#N/A	#N/A	#N/A	#N/A	0	0	0	0.170729	0	#N/A	#N/A	#N/A	0.999174	#N/A
(AATTTAA)n:Simple_repeat:Simple_repeat	-1.41805	0	0	0	0	0.999453	#N/A	#N/A	#N/A	#N/A	0.847541	0	0	0	0	0.999738	#N/A	#N/A	#N/A	#N/A	0	0	0	-1.16421	0	#N/A	#N/A	#N/A	0.966445	#N/A
(AATTTAC)n:Simple_repeat:Simple_repeat	0	0	0	0	0	#N/A	#N/A	#N/A	#N/A	#N/A	0	0	0	0	0	#N/A	#N/A	#N/A	#N/A	#N/A	0	0	0	0	0	#N/A	#N/A	#N/A	#N/A	#N/A
(AATTTAG)n:Simple_repeat:Simple_repeat	0	0	0	0	0	#N/A	#N/A	#N/A	#N/A	#N/A	0	0	0	0	0	#N/A	#N/A	#N/A	#N/A	#N/A	0	0	0	0	0	#N/A	#N/A	#N/A	#N/A	#N/A
(AATTTAT)n:Simple_repeat:Simple_repeat	0	0	0	0	0	#N/A	#N/A	#N/A	#N/A	#N/A	0	0	0	0	0	#N/A	#N/A	#N/A	#N/A	#N/A	0	0	0	0	0	#N/A	#N/A	#N/A	#N/A	#N/A
(AATTTATT)n:Simple_repeat:Simple_repeat	0	0	0	0	0	#N/A	#N/A	#N/A	#N/A	#N/A	0	0	0	0	0	#N/A	#N/A	#N/A	#N/A	#N/A	0	0	0	0	0	#N/A	#N/A	#N/A	#N/A	#N/A
(AATTTC)n:Simple_repeat:Simple_repeat	0	0	0	0	0	#N/A	#N/A	#N/A	#N/A	#N/A	0	0	0	0	0	#N/A	#N/A	#N/A	#N/A	#N/A	0	0	0	0	0	#N/A	#N/A	#N/A	#N/A	#N/A
(AATTTCA)n:Simple_repeat:Simple_repeat	0	0	0	0	0	#N/A	#N/A	#N/A	#N/A	#N/A	0	0	0	0	0	#N/A	#N/A	#N/A	#N/A	#N/A	0	0	0	0	0	#N/A	#N/A	#N/A	#N/A	#N/A
(AATTTCAA)n:Simple_repeat:Simple_repeat	0	0	0	0	0	#N/A	#N/A	#N/A	#N/A	#N/A	0	0	0	0	0	#N/A	#N/A	#N/A	#N/A	#N/A	0	0	0	0	0	#N/A	#N/A	#N/A	#N/A	#N/A
(AATTTCCA)n:Simple_repeat:Simple_repeat	0	0	0	0	0	#N/A	#N/A	#N/A	#N/A	#N/A	0	0	0	0	0	#N/A	#N/A	#N/A	#N/A	#N/A	0	0	0	0	0	#N/A	#N/A	#N/A	#N/A	#N/A
(AATTTCT)n:Simple_repeat:Simple_repeat	0	0	0	0	0	#N/A	#N/A	#N/A	#N/A	#N/A	0	0	0	0	0	#N/A	#N/A	#N/A	#N/A	#N/A	0	0	0	0	0	#N/A	#N/A	#N/A	#N/A	#N/A
(AATTTCTA)n:Simple_repeat:Simple_repeat	0	0	0	0	0	#N/A	#N/A	#N/A	#N/A	#N/A	0	0	0	0	0	#N/A	#N/A	#N/A	#N/A	#N/A	0	0	0	0	0	#N/A	#N/A	#N/A	#N/A	#N/A
(AATTTG)n:Simple_repeat:Simple_repeat	0	0	0	0	0	#N/A	#N/A	#N/A	#N/A	#N/A	0	0	0	0	0	#N/A	#N/A	#N/A	#N/A	#N/A	0	0	0	0	0	#N/A	#N/A	#N/A	#N/A	#N/A
(AATTTGA)n:Simple_repeat:Simple_repeat	0	0	0	0	0	#N/A	#N/A	#N/A	#N/A	#N/A	0	0	0	0	0	#N/A	#N/A	#N/A	#N/A	#N/A	0	0	0	0	0	#N/A	#N/A	#N/A	#N/A	#N/A
(AATTTGATA)n:Simple_repeat:Simple_repeat	0	0	0	0	0	#N/A	#N/A	#N/A	#N/A	#N/A	0	0	0	0	0	#N/A	#N/A	#N/A	#N/A	#N/A	0	0	0	0	0	#N/A	#N/A	#N/A	#N/A	#N/A
(AATTTGC)n:Simple_repeat:Simple_repeat	0	0	0	0	0	#N/A	#N/A	#N/A	#N/A	#N/A	0	0	0	0	0	#N/A	#N/A	#N/A	#N/A	#N/A	0	0	0	0	0	#N/A	#N/A	#N/A	#N/A	#N/A
(AATTTGG)n:Simple_repeat:Simple_repeat	0	0	0	0	0	#N/A	#N/A	#N/A	#N/A	#N/A	0	0	0	0	0	#N/A	#N/A	#N/A	#N/A	#N/A	0	0	0	0	0	#N/A	#N/A	#N/A	#N/A	#N/A
(AATTTGGC)n:Simple_repeat:Simple_repeat	0	0	0	0	0	#N/A	#N/A	#N/A	#N/A	#N/A	0	0	0	0	0	#N/A	#N/A	#N/A	#N/A	#N/A	0	0	0	0	0	#N/A	#N/A	#N/A	#N/A	#N/A
(AATTTGT)n:Simple_repeat:Simple_repeat	0	0	0	0	0	#N/A	#N/A	#N/A	#N/A	#N/A	0	0	0	0	0	#N/A	#N/A	#N/A	#N/A	#N/A	0	0	0	0	0	#N/A	#N/A	#N/A	#N/A	#N/A
(AATTTT)n:Simple_repeat:Simple_repeat	0	0	0	-0.0337739	0	#N/A	#N/A	#N/A	0.999368	#N/A	0	0	0	0	0	#N/A	#N/A	#N/A	#N/A	#N/A	0	0	0	-0.997717	0	#N/A	#N/A	#N/A	0.926834	#N/A
(AATTTTA)n:Simple_repeat:Simple_repeat	0	0	0	0	0	#N/A	#N/A	#N/A	#N/A	#N/A	0	0	0	0	0	#N/A	#N/A	#N/A	#N/A	#N/A	0	0	0	0	0	#N/A	#N/A	#N/A	#N/A	#N/A
(AATTTTAC)n:Simple_repeat:Simple_repeat	0	0	0	0	0	#N/A	#N/A	#N/A	#N/A	#N/A	0	0	0	0	0	#N/A	#N/A	#N/A	#N/A	#N/A	0	0	0	0	0	#N/A	#N/A	#N/A	#N/A	#N/A
(AATTTTATA)n:Simple_repeat:Simple_repeat	0	0	0	0	0	#N/A	#N/A	#N/A	#N/A	#N/A	0	0	0	0	0	#N/A	#N/A	#N/A	#N/A	#N/A	0	0	0	0	0	#N/A	#N/A	#N/A	#N/A	#N/A
(AATTTTC)n:Simple_repeat:Simple_repeat	0	0	0	0	0	#N/A	#N/A	#N/A	#N/A	#N/A	0	0	0	0	0	#N/A	#N/A	#N/A	#N/A	#N/A	0	0	0	0	0	#N/A	#N/A	#N/A	#N/A	#N/A
(AATTTTCTA)n:Simple_repeat:Simple_repeat	0	0	0	0	0	#N/A	#N/A	#N/A	#N/A	#N/A	0	0	0	0	0	#N/A	#N/A	#N/A	#N/A	#N/A	0	0	0	0	0	#N/A	#N/A	#N/A	#N/A	#N/A
(AATTTTG)n:Simple_repeat:Simple_repeat	0	0	0	0	0	#N/A	#N/A	#N/A	#N/A	#N/A	0	0	0	0	0	#N/A	#N/A	#N/A	#N/A	#N/A	0	0	0	0	0	#N/A	#N/A	#N/A	#N/A	#N/A
(AATTTTGA)n:Simple_repeat:Simple_repeat	0	0	0	0	0	#N/A	#N/A	#N/A	#N/A	#N/A	0	0	0	0	0	#N/A	#N/A	#N/A	#N/A	#N/A	0	0	0	0	0	#N/A	#N/A	#N/A	#N/A	#N/A
(AATTTTT)n:Simple_repeat:Simple_repeat	-0.449038	0	0	0.583583	0	0.999453	#N/A	#N/A	0.999368	#N/A	-0.76674	0	0	0	0	0.999738	#N/A	#N/A	#N/A	#N/A	0	0	0	0.0444182	2.05979	#N/A	#N/A	#N/A	0.999174	0.560373
(AC)n:Simple_repeat:Simple_repeat	0.0447222	-0.352364	-0.0167886	-0.0179113	0.0588826	0.999453	0.67053	0.991447	0.999368	0.95075	-0.0964648	-0.205869	0.131616	-0.0412338	0.0841231	0.999738	0.999381	0.987721	0.914408	0.973991	0.0364636	0.0792419	-0.136808	0.0401075	0.147878	0.998858	0.948086	0.774296	0.998042	0.780301
(ACA)n:Simple_repeat:Simple_repeat	-0.095904	-0.388348	-0.0858633	-0.263333	0	0.999453	0.982177	0.988559	0.999368	#N/A	-1.2327	-0.537628	0	0	0.192503	0.999738	0.999381	#N/A	#N/A	0.98676	0	0	-0.194306	-0.568851	0.271616	#N/A	#N/A	0.946353	0.956717	0.922014
(ACAA)n:Simple_repeat:Simple_repeat	0.393156	0	0	-0.665703	0	0.999453	#N/A	#N/A	0.999368	#N/A	-0.818685	0	0	0	0	0.999738	#N/A	#N/A	#N/A	#N/A	0	0	0	-0.312125	1.25426	#N/A	#N/A	#N/A	0.989574	0.664403
(ACAAA)n:Simple_repeat:Simple_repeat	1.13281	0	0	0.61552	0	0.999453	#N/A	#N/A	0.999368	#N/A	0	0	0	0	0	#N/A	#N/A	#N/A	#N/A	#N/A	0	0	0	0.18772	0	#N/A	#N/A	#N/A	0.999174	#N/A
(ACAAAA)n:Simple_repeat:Simple_repeat	0	0	0	0	0	#N/A	#N/A	#N/A	#N/A	#N/A	0	0	0	0	0	#N/A	#N/A	#N/A	#N/A	#N/A	0	0	0	0	0	#N/A	#N/A	#N/A	#N/A	#N/A
(ACAAAAA)n:Simple_repeat:Simple_repeat	0	0	0	0	0	#N/A	#N/A	#N/A	#N/A	#N/A	0	0	0	0	0	#N/A	#N/A	#N/A	#N/A	#N/A	0	0	0	0	0	#N/A	#N/A	#N/A	#N/A	#N/A
(ACAAAAG)n:Simple_repeat:Simple_repeat	0	0	0	0	0	#N/A	#N/A	#N/A	#N/A	#N/A	0	0	0	0	0	#N/A	#N/A	#N/A	#N/A	#N/A	0	0	0	0	0	#N/A	#N/A	#N/A	#N/A	#N/A
(ACAAAAT)n:Simple_repeat:Simple_repeat	0	0	0	0	0	#N/A	#N/A	#N/A	#N/A	#N/A	0	0	0	0	0	#N/A	#N/A	#N/A	#N/A	#N/A	0	0	0	0	0	#N/A	#N/A	#N/A	#N/A	#N/A
(ACAAAC)n:Simple_repeat:Simple_repeat	0	0	0	0	0	#N/A	#N/A	#N/A	#N/A	#N/A	0	0	0	0	0	#N/A	#N/A	#N/A	#N/A	#N/A	0	0	0	0	0	#N/A	#N/A	#N/A	#N/A	#N/A
(ACAAAT)n:Simple_repeat:Simple_repeat	0	0	0	0	0	#N/A	#N/A	#N/A	#N/A	#N/A	0	0	0	0	0	#N/A	#N/A	#N/A	#N/A	#N/A	0	0	0	0	0	#N/A	#N/A	#N/A	#N/A	#N/A
(ACAAC)n:Simple_repeat:Simple_repeat	0	0	0	0	0	#N/A	#N/A	#N/A	#N/A	#N/A	0	0	0	0	0	#N/A	#N/A	#N/A	#N/A	#N/A	0	0	0	0	0	#N/A	#N/A	#N/A	#N/A	#N/A
(ACAACA)n:Simple_repeat:Simple_repeat	0	0	0	0	0	#N/A	#N/A	#N/A	#N/A	#N/A	0	0	0	0	0	#N/A	#N/A	#N/A	#N/A	#N/A	0	0	0	0	0	#N/A	#N/A	#N/A	#N/A	#N/A
(ACAACAA)n:Simple_repeat:Simple_repeat	0	0	0	0	0	#N/A	#N/A	#N/A	#N/A	#N/A	0	0	0	0	0	#N/A	#N/A	#N/A	#N/A	#N/A	0	0	0	0	0	#N/A	#N/A	#N/A	#N/A	#N/A
(ACAACAC)n:Simple_repeat:Simple_repeat	0	0	0	0	0	#N/A	#N/A	#N/A	#N/A	#N/A	0	0	0	0	0	#N/A	#N/A	#N/A	#N/A	#N/A	0	0	0	0	0	#N/A	#N/A	#N/A	#N/A	#N/A
(ACAACAT)n:Simple_repeat:Simple_repeat	0	0	0	0	0	#N/A	#N/A	#N/A	#N/A	#N/A	0	0	0	0	0	#N/A	#N/A	#N/A	#N/A	#N/A	0	0	0	0	0	#N/A	#N/A	#N/A	#N/A	#N/A
(ACAACC)n:Simple_repeat:Simple_repeat	0	0	0	0	0	#N/A	#N/A	#N/A	#N/A	#N/A	0	0	0	0	0	#N/A	#N/A	#N/A	#N/A	#N/A	0	0	0	0	0	#N/A	#N/A	#N/A	#N/A	#N/A
(ACAACCA)n:Simple_repeat:Simple_repeat	0	0	0	0	0	#N/A	#N/A	#N/A	#N/A	#N/A	0	0	0	0	0	#N/A	#N/A	#N/A	#N/A	#N/A	0	0	0	0	0	#N/A	#N/A	#N/A	#N/A	#N/A
(ACAACG)n:Simple_repeat:Simple_repeat	0	0	0	0	0	#N/A	#N/A	#N/A	#N/A	#N/A	0	0	0	0	0	#N/A	#N/A	#N/A	#N/A	#N/A	0	0	0	0	0	#N/A	#N/A	#N/A	#N/A	#N/A
(ACAACT)n:Simple_repeat:Simple_repeat	0	0	0	0	0	#N/A	#N/A	#N/A	#N/A	#N/A	0	0	0	0	0	#N/A	#N/A	#N/A	#N/A	#N/A	0	0	0	0	0	#N/A	#N/A	#N/A	#N/A	#N/A
(ACAACTA)n:Simple_repeat:Simple_repeat	0	0	0	0	0	#N/A	#N/A	#N/A	#N/A	#N/A	0	0	0	0	0	#N/A	#N/A	#N/A	#N/A	#N/A	0	0	0	0	0	#N/A	#N/A	#N/A	#N/A	#N/A
(ACAACTG)n:Simple_repeat:Simple_repeat	0	0	0	0	0	#N/A	#N/A	#N/A	#N/A	#N/A	0	0	0	0	0	#N/A	#N/A	#N/A	#N/A	#N/A	0	0	0	0	0	#N/A	#N/A	#N/A	#N/A	#N/A
(ACAAG)n:Simple_repeat:Simple_repeat	0	0	0	0	0	#N/A	#N/A	#N/A	#N/A	#N/A	0	0	0	0	0	#N/A	#N/A	#N/A	#N/A	#N/A	0	0	0	0	0	#N/A	#N/A	#N/A	#N/A	#N/A
(ACAAGA)n:Simple_repeat:Simple_repeat	0	0	0	0	0	#N/A	#N/A	#N/A	#N/A	#N/A	0	0	0	0	0	#N/A	#N/A	#N/A	#N/A	#N/A	0	0	0	0	0	#N/A	#N/A	#N/A	#N/A	#N/A
(ACAAGAA)n:Simple_repeat:Simple_repeat	0	0	0	0	0	#N/A	#N/A	#N/A	#N/A	#N/A	0	0	0	0	0	#N/A	#N/A	#N/A	#N/A	#N/A	0	0	0	0	0	#N/A	#N/A	#N/A	#N/A	#N/A
(ACAAGAC)n:Simple_repeat:Simple_repeat	0	0	0	0	0	#N/A	#N/A	#N/A	#N/A	#N/A	0	0	0	0	0	#N/A	#N/A	#N/A	#N/A	#N/A	0	0	0	0	0	#N/A	#N/A	#N/A	#N/A	#N/A
(ACAAGACT)n:Simple_repeat:Simple_repeat	0	0	0	0	0	#N/A	#N/A	#N/A	#N/A	#N/A	0	0	0	0	0	#N/A	#N/A	#N/A	#N/A	#N/A	0	0	0	0	0	#N/A	#N/A	#N/A	#N/A	#N/A
(ACAAGAG)n:Simple_repeat:Simple_repeat	0	0	0	0	0	#N/A	#N/A	#N/A	#N/A	#N/A	0	0	0	0	0	#N/A	#N/A	#N/A	#N/A	#N/A	0	0	0	0	0	#N/A	#N/A	#N/A	#N/A	#N/A
(ACAAGAT)n:Simple_repeat:Simple_repeat	0	0	0	0	0	#N/A	#N/A	#N/A	#N/A	#N/A	0	0	0	0	0	#N/A	#N/A	#N/A	#N/A	#N/A	0	0	0	0	0	#N/A	#N/A	#N/A	#N/A	#N/A
(ACAAGC)n:Simple_repeat:Simple_repeat	0	0	0	0	0	#N/A	#N/A	#N/A	#N/A	#N/A	0	0	0	0	0	#N/A	#N/A	#N/A	#N/A	#N/A	0	0	0	0	0	#N/A	#N/A	#N/A	#N/A	#N/A
(ACAAGCA)n:Simple_repeat:Simple_repeat	0	0	0	0	0	#N/A	#N/A	#N/A	#N/A	#N/A	0	0	0	0	0	#N/A	#N/A	#N/A	#N/A	#N/A	0	0	0	0	0	#N/A	#N/A	#N/A	#N/A	#N/A
(ACAAGG)n:Simple_repeat:Simple_repeat	0	0	0	0	0	#N/A	#N/A	#N/A	#N/A	#N/A	0	0	0	0	0	#N/A	#N/A	#N/A	#N/A	#N/A	0	0	0	0	0	#N/A	#N/A	#N/A	#N/A	#N/A
(ACAAGGA)n:Simple_repeat:Simple_repeat	0	0	0	0	0	#N/A	#N/A	#N/A	#N/A	#N/A	0	0	0	0	0	#N/A	#N/A	#N/A	#N/A	#N/A	0	0	0	0	0	#N/A	#N/A	#N/A	#N/A	#N/A
(ACAAGGC)n:Simple_repeat:Simple_repeat	0	0	0	0	0	#N/A	#N/A	#N/A	#N/A	#N/A	0	0	0	0	0	#N/A	#N/A	#N/A	#N/A	#N/A	0	0	0	0	0	#N/A	#N/A	#N/A	#N/A	#N/A
(ACAAGT)n:Simple_repeat:Simple_repeat	0	0	0	0	0	#N/A	#N/A	#N/A	#N/A	#N/A	0	0	0	0	0	#N/A	#N/A	#N/A	#N/A	#N/A	0	0	0	0	0	#N/A	#N/A	#N/A	#N/A	#N/A
(ACAAGTAATT)n:Simple_repeat:Simple_repeat	0	0	0	0	0	#N/A	#N/A	#N/A	#N/A	#N/A	0	0	0	0	0	#N/A	#N/A	#N/A	#N/A	#N/A	0	0	0	0	0	#N/A	#N/A	#N/A	#N/A	#N/A
(ACAAGTT)n:Simple_repeat:Simple_repeat	0	0	0	0	0	#N/A	#N/A	#N/A	#N/A	#N/A	0	0	0	0	0	#N/A	#N/A	#N/A	#N/A	#N/A	0	0	0	0	0	#N/A	#N/A	#N/A	#N/A	#N/A
(ACAAT)n:Simple_repeat:Simple_repeat	0	0	0	0	0	#N/A	#N/A	#N/A	#N/A	#N/A	0	0	0	0	0	#N/A	#N/A	#N/A	#N/A	#N/A	0	0	0	0	0	#N/A	#N/A	#N/A	#N/A	#N/A
(ACAATA)n:Simple_repeat:Simple_repeat	0	0	0	0	0	#N/A	#N/A	#N/A	#N/A	#N/A	0	0	0	0	0	#N/A	#N/A	#N/A	#N/A	#N/A	0	0	0	0	0	#N/A	#N/A	#N/A	#N/A	#N/A
(ACAATAA)n:Simple_repeat:Simple_repeat	0	0	0	0	0	#N/A	#N/A	#N/A	#N/A	#N/A	0	0	0	0	0	#N/A	#N/A	#N/A	#N/A	#N/A	0	0	0	0	0	#N/A	#N/A	#N/A	#N/A	#N/A
(ACAATAAT)n:Simple_repeat:Simple_repeat	0	0	0	0	0	#N/A	#N/A	#N/A	#N/A	#N/A	0	0	0	0	0	#N/A	#N/A	#N/A	#N/A	#N/A	0	0	0	0	0	#N/A	#N/A	#N/A	#N/A	#N/A
(ACAATAC)n:Simple_repeat:Simple_repeat	0	0	0	0	0	#N/A	#N/A	#N/A	#N/A	#N/A	0	0	0	0	0	#N/A	#N/A	#N/A	#N/A	#N/A	0	0	0	0	0	#N/A	#N/A	#N/A	#N/A	#N/A
(ACAATAG)n:Simple_repeat:Simple_repeat	0	0	0	0	0	#N/A	#N/A	#N/A	#N/A	#N/A	0	0	0	0	0	#N/A	#N/A	#N/A	#N/A	#N/A	0	0	0	0	0	#N/A	#N/A	#N/A	#N/A	#N/A
(ACAATAT)n:Simple_repeat:Simple_repeat	0	0	0	0	0	#N/A	#N/A	#N/A	#N/A	#N/A	0	0	0	0	0	#N/A	#N/A	#N/A	#N/A	#N/A	0	0	0	0	0	#N/A	#N/A	#N/A	#N/A	#N/A
(ACAATC)n:Simple_repeat:Simple_repeat	0	0	0	0	0	#N/A	#N/A	#N/A	#N/A	#N/A	0	0	0	0	0	#N/A	#N/A	#N/A	#N/A	#N/A	0	0	0	0	0	#N/A	#N/A	#N/A	#N/A	#N/A
(ACAATCA)n:Simple_repeat:Simple_repeat	0	0	0	0	0	#N/A	#N/A	#N/A	#N/A	#N/A	0	0	0	0	0	#N/A	#N/A	#N/A	#N/A	#N/A	0	0	0	0	0	#N/A	#N/A	#N/A	#N/A	#N/A
(ACAATG)n:Simple_repeat:Simple_repeat	0	0	0	0	0	#N/A	#N/A	#N/A	#N/A	#N/A	0	0	0	0	0	#N/A	#N/A	#N/A	#N/A	#N/A	0	0	0	0	0	#N/A	#N/A	#N/A	#N/A	#N/A
(ACAATGA)n:Simple_repeat:Simple_repeat	0	0	0	0	0	#N/A	#N/A	#N/A	#N/A	#N/A	0	0	0	0	0	#N/A	#N/A	#N/A	#N/A	#N/A	0	0	0	0	0	#N/A	#N/A	#N/A	#N/A	#N/A
(ACAATGC)n:Simple_repeat:Simple_repeat	0	0	0	0	0	#N/A	#N/A	#N/A	#N/A	#N/A	0	0	0	0	0	#N/A	#N/A	#N/A	#N/A	#N/A	0	0	0	0	0	#N/A	#N/A	#N/A	#N/A	#N/A
(ACAATGGAAT)n:Simple_repeat:Simple_repeat	0	0	0	0	0	#N/A	#N/A	#N/A	#N/A	#N/A	0	0	0	0	0	#N/A	#N/A	#N/A	#N/A	#N/A	0	0	0	0	0	#N/A	#N/A	#N/A	#N/A	#N/A
(ACAATGT)n:Simple_repeat:Simple_repeat	0	0	0	0	0	#N/A	#N/A	#N/A	#N/A	#N/A	0	0	0	0	0	#N/A	#N/A	#N/A	#N/A	#N/A	0	0	0	0	0	#N/A	#N/A	#N/A	#N/A	#N/A
(ACAATT)n:Simple_repeat:Simple_repeat	0	0	0	0	0	#N/A	#N/A	#N/A	#N/A	#N/A	0	0	0	0	0	#N/A	#N/A	#N/A	#N/A	#N/A	0	0	0	0	0	#N/A	#N/A	#N/A	#N/A	#N/A
(ACAATTC)n:Simple_repeat:Simple_repeat	0	0	0	0	0	#N/A	#N/A	#N/A	#N/A	#N/A	0	0	0	0	0	#N/A	#N/A	#N/A	#N/A	#N/A	0	0	0	0	0	#N/A	#N/A	#N/A	#N/A	#N/A
(ACAATTT)n:Simple_repeat:Simple_repeat	0	0	0	0	0	#N/A	#N/A	#N/A	#N/A	#N/A	0	0	0	0	0	#N/A	#N/A	#N/A	#N/A	#N/A	0	0	0	0	0	#N/A	#N/A	#N/A	#N/A	#N/A
(ACAATTTA)n:Simple_repeat:Simple_repeat	0	0	0	0	0	#N/A	#N/A	#N/A	#N/A	#N/A	0	0	0	0	0	#N/A	#N/A	#N/A	#N/A	#N/A	0	0	0	0	0	#N/A	#N/A	#N/A	#N/A	#N/A
(ACAC)n:Simple_repeat:Simple_repeat	-2.42393	0.51636	0	0.134057	0	0.999453	0.982177	#N/A	0.999368	#N/A	-2.08871	0.322087	0	0	0	0.999738	0.999381	#N/A	#N/A	#N/A	0	0	0	0.320822	-0.923916	#N/A	#N/A	#N/A	0.988089	0.785969
(ACACA)n:Simple_repeat:Simple_repeat	0	0	0	0	0	#N/A	#N/A	#N/A	#N/A	#N/A	0	0	0	0	0	#N/A	#N/A	#N/A	#N/A	#N/A	0	0	0	0.361312	0	#N/A	#N/A	#N/A	0.999174	#N/A
(ACACAA)n:Simple_repeat:Simple_repeat	0	0	0	0	0	#N/A	#N/A	#N/A	#N/A	#N/A	0	0	0	0	0	#N/A	#N/A	#N/A	#N/A	#N/A	0	0	0	-0.105633	0	#N/A	#N/A	#N/A	0.999174	#N/A
(ACACAAA)n:Simple_repeat:Simple_repeat	0	0	0	0	0	#N/A	#N/A	#N/A	#N/A	#N/A	0	0	0	0	0	#N/A	#N/A	#N/A	#N/A	#N/A	0	0	0	0	0	#N/A	#N/A	#N/A	#N/A	#N/A
(ACACAAC)n:Simple_repeat:Simple_repeat	0	0	0	0	0	#N/A	#N/A	#N/A	#N/A	#N/A	0	0	0	0	0	#N/A	#N/A	#N/A	#N/A	#N/A	0	0	0	0	0	#N/A	#N/A	#N/A	#N/A	#N/A
(ACACAAGA)n:Simple_repeat:Simple_repeat	0	0	0	0	0	#N/A	#N/A	#N/A	#N/A	#N/A	0	0	0	0	0	#N/A	#N/A	#N/A	#N/A	#N/A	0	0	0	0	0	#N/A	#N/A	#N/A	#N/A	#N/A
(ACACAC)n:Simple_repeat:Simple_repeat	0	0	0	0.939873	0	#N/A	#N/A	#N/A	0.999368	#N/A	0	0	0	0	0	#N/A	#N/A	#N/A	#N/A	#N/A	0	0	0	0.492966	0	#N/A	#N/A	#N/A	0.998042	#N/A
(ACACACA)n:Simple_repeat:Simple_repeat	0	0	0	0	0	#N/A	#N/A	#N/A	#N/A	#N/A	0	0	0	0	0	#N/A	#N/A	#N/A	#N/A	#N/A	0	0	0	0	0	#N/A	#N/A	#N/A	#N/A	#N/A
(ACACACAC)n:Simple_repeat:Simple_repeat	0	0	0	0	0	#N/A	#N/A	#N/A	#N/A	#N/A	0	0	0	0	0	#N/A	#N/A	#N/A	#N/A	#N/A	0	0	0	0	0	#N/A	#N/A	#N/A	#N/A	#N/A
(ACACACACAA)n:Simple_repeat:Simple_repeat	0	0	0	0	0	#N/A	#N/A	#N/A	#N/A	#N/A	0	0	0	0	0	#N/A	#N/A	#N/A	#N/A	#N/A	0	0	0	0	0	#N/A	#N/A	#N/A	#N/A	#N/A
(ACACACACAT)n:Simple_repeat:Simple_repeat	0	0	0	0	0	#N/A	#N/A	#N/A	#N/A	#N/A	0	0	0	0	0	#N/A	#N/A	#N/A	#N/A	#N/A	0	0	0	0	0	#N/A	#N/A	#N/A	#N/A	#N/A
(ACACACACCT)n:Simple_repeat:Simple_repeat	0	0	0	0	0	#N/A	#N/A	#N/A	#N/A	#N/A	0	0	0	0	0	#N/A	#N/A	#N/A	#N/A	#N/A	0	0	0	0	0	#N/A	#N/A	#N/A	#N/A	#N/A
(ACACACAG)n:Simple_repeat:Simple_repeat	0	0	0	0	0	#N/A	#N/A	#N/A	#N/A	#N/A	0	0	0	0	0	#N/A	#N/A	#N/A	#N/A	#N/A	0	0	0	0	0	#N/A	#N/A	#N/A	#N/A	#N/A
(ACACACAGAT)n:Simple_repeat:Simple_repeat	0	0	0	0	0	#N/A	#N/A	#N/A	#N/A	#N/A	0	0	0	0	0	#N/A	#N/A	#N/A	#N/A	#N/A	0	0	0	0	0	#N/A	#N/A	#N/A	#N/A	#N/A
(ACACACAGTC)n:Simple_repeat:Simple_repeat	0	0	0	0	0	#N/A	#N/A	#N/A	#N/A	#N/A	0	0	0	0	0	#N/A	#N/A	#N/A	#N/A	#N/A	0	0	0	0	0	#N/A	#N/A	#N/A	#N/A	#N/A
(ACACACAT)n:Simple_repeat:Simple_repeat	0	0	0	0	0	#N/A	#N/A	#N/A	#N/A	#N/A	0	0	0	0	0	#N/A	#N/A	#N/A	#N/A	#N/A	0	0	0	0	0	#N/A	#N/A	#N/A	#N/A	#N/A
(ACACACATAC)n:Simple_repeat:Simple_repeat	0	0	0	0	0	#N/A	#N/A	#N/A	#N/A	#N/A	0	0	0	0	0	#N/A	#N/A	#N/A	#N/A	#N/A	0	0	0	0	0	#N/A	#N/A	#N/A	#N/A	#N/A
(ACACACATAT)n:Simple_repeat:Simple_repeat	0	0	0	0	0	#N/A	#N/A	#N/A	#N/A	#N/A	0	0	0	0	0	#N/A	#N/A	#N/A	#N/A	#N/A	0	0	0	0	0	#N/A	#N/A	#N/A	#N/A	#N/A
(ACACACATGC)n:Simple_repeat:Simple_repeat	0	0	0	0	0	#N/A	#N/A	#N/A	#N/A	#N/A	0	0	0	0	0	#N/A	#N/A	#N/A	#N/A	#N/A	0	0	0	0	0	#N/A	#N/A	#N/A	#N/A	#N/A
(ACACACATGCAT)n:Simple_repeat:Simple_repeat	0	0	0	0	0	#N/A	#N/A	#N/A	#N/A	#N/A	0	0	0	0	0	#N/A	#N/A	#N/A	#N/A	#N/A	0	0	0	0	0	#N/A	#N/A	#N/A	#N/A	#N/A
(ACACACC)n:Simple_repeat:Simple_repeat	0	0	0	0	0	#N/A	#N/A	#N/A	#N/A	#N/A	0	0	0	0	0	#N/A	#N/A	#N/A	#N/A	#N/A	0	0	0	0	0	#N/A	#N/A	#N/A	#N/A	#N/A
(ACACACCC)n:Simple_repeat:Simple_repeat	0	0	0	0	0	#N/A	#N/A	#N/A	#N/A	#N/A	0	0	0	0	0	#N/A	#N/A	#N/A	#N/A	#N/A	0	0	0	0	0	#N/A	#N/A	#N/A	#N/A	#N/A
(ACACACG)n:Simple_repeat:Simple_repeat	0	0	0	0	0	#N/A	#N/A	#N/A	#N/A	#N/A	0	0	0	0	0	#N/A	#N/A	#N/A	#N/A	#N/A	0	0	0	0	0	#N/A	#N/A	#N/A	#N/A	#N/A
(ACACACGC)n:Simple_repeat:Simple_repeat	0	0	0	0	0	#N/A	#N/A	#N/A	#N/A	#N/A	0	0	0	0	0	#N/A	#N/A	#N/A	#N/A	#N/A	0	0	0	0	0	#N/A	#N/A	#N/A	#N/A	#N/A
(ACACACT)n:Simple_repeat:Simple_repeat	0	0	0	0	0	#N/A	#N/A	#N/A	#N/A	#N/A	0	0	0	0	0	#N/A	#N/A	#N/A	#N/A	#N/A	0	0	0	0	0	#N/A	#N/A	#N/A	#N/A	#N/A
(ACACAG)n:Simple_repeat:Simple_repeat	0	0	0	0	0	#N/A	#N/A	#N/A	#N/A	#N/A	0	0	0	0	0	#N/A	#N/A	#N/A	#N/A	#N/A	0	0	0	-0.58337	0	#N/A	#N/A	#N/A	0.998042	#N/A
(ACACAGA)n:Simple_repeat:Simple_repeat	0	0	0	0	0	#N/A	#N/A	#N/A	#N/A	#N/A	0	0	0	0	0	#N/A	#N/A	#N/A	#N/A	#N/A	0	0	0	0	0	#N/A	#N/A	#N/A	#N/A	#N/A
(ACACAGAC)n:Simple_repeat:Simple_repeat	0	0	0	0	0	#N/A	#N/A	#N/A	#N/A	#N/A	0	0	0	0	0	#N/A	#N/A	#N/A	#N/A	#N/A	0	0	0	0	0	#N/A	#N/A	#N/A	#N/A	#N/A
(ACACAGC)n:Simple_repeat:Simple_repeat	0	0	0	0	0	#N/A	#N/A	#N/A	#N/A	#N/A	0	0	0	0	0	#N/A	#N/A	#N/A	#N/A	#N/A	0	0	0	0	0	#N/A	#N/A	#N/A	#N/A	#N/A
(ACACAGCA)n:Simple_repeat:Simple_repeat	0	0	0	0	0	#N/A	#N/A	#N/A	#N/A	#N/A	0	0	0	0	0	#N/A	#N/A	#N/A	#N/A	#N/A	0	0	0	0	0	#N/A	#N/A	#N/A	#N/A	#N/A
(ACACAGG)n:Simple_repeat:Simple_repeat	0	0	0	0	0	#N/A	#N/A	#N/A	#N/A	#N/A	0	0	0	0	0	#N/A	#N/A	#N/A	#N/A	#N/A	0	0	0	0	0	#N/A	#N/A	#N/A	#N/A	#N/A
(ACACAGGG)n:Simple_repeat:Simple_repeat	0	0	0	0	0	#N/A	#N/A	#N/A	#N/A	#N/A	0	0	0	0	0	#N/A	#N/A	#N/A	#N/A	#N/A	0	0	0	0	0	#N/A	#N/A	#N/A	#N/A	#N/A
(ACACAGT)n:Simple_repeat:Simple_repeat	0	0	0	0	0	#N/A	#N/A	#N/A	#N/A	#N/A	0	0	0	0	0	#N/A	#N/A	#N/A	#N/A	#N/A	0	0	0	0	0	#N/A	#N/A	#N/A	#N/A	#N/A
(ACACAT)n:Simple_repeat:Simple_repeat	-1.08686	0.515148	-0.395093	0.543747	-0.421693	0.999453	0.923342	0.831334	0.863489	0.721297	-0.846647	0.602768	0.0388029	0	-0.257706	0.999738	0.999381	0.999411	#N/A	0.973991	0	-0.125046	-0.589985	0.31987	-0.838247	#N/A	0.983374	0.680505	0.909441	0.214732
(ACACATA)n:Simple_repeat:Simple_repeat	0	0	0	0	0	#N/A	#N/A	#N/A	#N/A	#N/A	0	0	0	0	0	#N/A	#N/A	#N/A	#N/A	#N/A	0	0	0	0	0	#N/A	#N/A	#N/A	#N/A	#N/A
(ACACATAC)n:Simple_repeat:Simple_repeat	0	0	0	0	0	#N/A	#N/A	#N/A	#N/A	#N/A	0	0	0	0	0	#N/A	#N/A	#N/A	#N/A	#N/A	0	0	0	0	0	#N/A	#N/A	#N/A	#N/A	#N/A
(ACACATACAC)n:Simple_repeat:Simple_repeat	0	0	0	0	0	#N/A	#N/A	#N/A	#N/A	#N/A	0	0	0	0	0	#N/A	#N/A	#N/A	#N/A	#N/A	0	0	0	0	0	#N/A	#N/A	#N/A	#N/A	#N/A
(ACACATAT)n:Simple_repeat:Simple_repeat	0	0	0	0	0	#N/A	#N/A	#N/A	#N/A	#N/A	0	0	0	0	0	#N/A	#N/A	#N/A	#N/A	#N/A	0	0	0	0	0	#N/A	#N/A	#N/A	#N/A	#N/A
(ACACATATAC)n:Simple_repeat:Simple_repeat	0	0	0	0	0	#N/A	#N/A	#N/A	#N/A	#N/A	0	0	0	0	0	#N/A	#N/A	#N/A	#N/A	#N/A	0	0	0	0	0	#N/A	#N/A	#N/A	#N/A	#N/A
(ACACATATAT)n:Simple_repeat:Simple_repeat	0	0	0	0	0	#N/A	#N/A	#N/A	#N/A	#N/A	0	0	0	0	0	#N/A	#N/A	#N/A	#N/A	#N/A	0	0	0	0	0	#N/A	#N/A	#N/A	#N/A	#N/A
(ACACATATTAT)n:Simple_repeat:Simple_repeat	0	0	0	0	0	#N/A	#N/A	#N/A	#N/A	#N/A	0	0	0	0	0	#N/A	#N/A	#N/A	#N/A	#N/A	0	0	0	0	0	#N/A	#N/A	#N/A	#N/A	#N/A
(ACACATC)n:Simple_repeat:Simple_repeat	0	0	0	0	0	#N/A	#N/A	#N/A	#N/A	#N/A	0	0	0	0	0	#N/A	#N/A	#N/A	#N/A	#N/A	0	0	0	0	0	#N/A	#N/A	#N/A	#N/A	#N/A
(ACACATGC)n:Simple_repeat:Simple_repeat	0	0	0	0	0	#N/A	#N/A	#N/A	#N/A	#N/A	0	0	0	0	0	#N/A	#N/A	#N/A	#N/A	#N/A	0	0	0	0	0	#N/A	#N/A	#N/A	#N/A	#N/A
(ACACATGCAC)n:Simple_repeat:Simple_repeat	0	0	0	0	0	#N/A	#N/A	#N/A	#N/A	#N/A	0	0	0	0	0	#N/A	#N/A	#N/A	#N/A	#N/A	0	0	0	0	0	#N/A	#N/A	#N/A	#N/A	#N/A
(ACACATGCAT)n:Simple_repeat:Simple_repeat	0	0	0	0	0	#N/A	#N/A	#N/A	#N/A	#N/A	0	0	0	0	0	#N/A	#N/A	#N/A	#N/A	#N/A	0	0	0	0	0	#N/A	#N/A	#N/A	#N/A	#N/A
(ACACATGG)n:Simple_repeat:Simple_repeat	0	0	0	0	0	#N/A	#N/A	#N/A	#N/A	#N/A	0	0	0	0	0	#N/A	#N/A	#N/A	#N/A	#N/A	0	0	0	0	0	#N/A	#N/A	#N/A	#N/A	#N/A
(ACACATT)n:Simple_repeat:Simple_repeat	0	0	0	0	0	#N/A	#N/A	#N/A	#N/A	#N/A	0	0	0	0	0	#N/A	#N/A	#N/A	#N/A	#N/A	0	0	0	0	0	#N/A	#N/A	#N/A	#N/A	#N/A
(ACACC)n:Simple_repeat:Simple_repeat	0	0	0	0	0	#N/A	#N/A	#N/A	#N/A	#N/A	0	0	0	0	0	#N/A	#N/A	#N/A	#N/A	#N/A	0	0	0	0	0	#N/A	#N/A	#N/A	#N/A	#N/A
(ACACCA)n:Simple_repeat:Simple_repeat	0	0	0	0	0	#N/A	#N/A	#N/A	#N/A	#N/A	0	0	0	0	0	#N/A	#N/A	#N/A	#N/A	#N/A	0	0	0	0	0	#N/A	#N/A	#N/A	#N/A	#N/A
(ACACCAC)n:Simple_repeat:Simple_repeat	-0.690545	0	0	0	0	0.999453	#N/A	#N/A	#N/A	#N/A	0	0	0	0	0	#N/A	#N/A	#N/A	#N/A	#N/A	0	0	0	0	0	#N/A	#N/A	#N/A	#N/A	#N/A
(ACACCACAC)n:Simple_repeat:Simple_repeat	0	0	0	0	0	#N/A	#N/A	#N/A	#N/A	#N/A	0	0	0	0	0	#N/A	#N/A	#N/A	#N/A	#N/A	0	0	0	0	0	#N/A	#N/A	#N/A	#N/A	#N/A
(ACACCC)n:Simple_repeat:Simple_repeat	0	0	0	0	0	#N/A	#N/A	#N/A	#N/A	#N/A	0	0	0	0	0	#N/A	#N/A	#N/A	#N/A	#N/A	0	0	0	0	0	#N/A	#N/A	#N/A	#N/A	#N/A
(ACACCCA)n:Simple_repeat:Simple_repeat	0	0	0	0	0	#N/A	#N/A	#N/A	#N/A	#N/A	0	0	0	0	0	#N/A	#N/A	#N/A	#N/A	#N/A	0	0	0	0	0	#N/A	#N/A	#N/A	#N/A	#N/A
(ACACCCC)n:Simple_repeat:Simple_repeat	0	0	0	0	0	#N/A	#N/A	#N/A	#N/A	#N/A	-1.19087	0	0	0	0	0.999738	#N/A	#N/A	#N/A	#N/A	0	0	0	0	0	#N/A	#N/A	#N/A	#N/A	#N/A
(ACACCT)n:Simple_repeat:Simple_repeat	0	0	0	0	0	#N/A	#N/A	#N/A	#N/A	#N/A	0	0	0	0	0	#N/A	#N/A	#N/A	#N/A	#N/A	0	0	0	0	0	#N/A	#N/A	#N/A	#N/A	#N/A
(ACACGAC)n:Simple_repeat:Simple_repeat	0	0	0	0	0	#N/A	#N/A	#N/A	#N/A	#N/A	0	0	0	0	0	#N/A	#N/A	#N/A	#N/A	#N/A	0	0	0	0	0	#N/A	#N/A	#N/A	#N/A	#N/A
(ACACGC)n:Simple_repeat:Simple_repeat	0	0	0	0	0	#N/A	#N/A	#N/A	#N/A	#N/A	0	0	0	0	0	#N/A	#N/A	#N/A	#N/A	#N/A	0	0	0	0	0	#N/A	#N/A	#N/A	#N/A	#N/A
(ACACGCAC)n:Simple_repeat:Simple_repeat	0	0	0	0	0	#N/A	#N/A	#N/A	#N/A	#N/A	0	0	0	0	0	#N/A	#N/A	#N/A	#N/A	#N/A	0	0	0	0	0	#N/A	#N/A	#N/A	#N/A	#N/A
(ACACGG)n:Simple_repeat:Simple_repeat	0	0	0	0	0	#N/A	#N/A	#N/A	#N/A	#N/A	0	0	0	0	0	#N/A	#N/A	#N/A	#N/A	#N/A	0	0	0	0	0	#N/A	#N/A	#N/A	#N/A	#N/A
(ACACGT)n:Simple_repeat:Simple_repeat	0	0	0	0	0	#N/A	#N/A	#N/A	#N/A	#N/A	0	0	0	0	0	#N/A	#N/A	#N/A	#N/A	#N/A	0	0	0	0	0	#N/A	#N/A	#N/A	#N/A	#N/A
(ACACGTC)n:Simple_repeat:Simple_repeat	0	0	0	0	0	#N/A	#N/A	#N/A	#N/A	#N/A	0	0	0	0	0	#N/A	#N/A	#N/A	#N/A	#N/A	0	0	0	0	0	#N/A	#N/A	#N/A	#N/A	#N/A
(ACACGTGCAC)n:Simple_repeat:Simple_repeat	0	0	0	0	0	#N/A	#N/A	#N/A	#N/A	#N/A	0	0	0	0	0	#N/A	#N/A	#N/A	#N/A	#N/A	0	0	0	0	0	#N/A	#N/A	#N/A	#N/A	#N/A
(ACACT)n:Simple_repeat:Simple_repeat	0	0	0	0	0	#N/A	#N/A	#N/A	#N/A	#N/A	0	0	0	0	0	#N/A	#N/A	#N/A	#N/A	#N/A	0	0	0	0	0	#N/A	#N/A	#N/A	#N/A	#N/A
(ACACTA)n:Simple_repeat:Simple_repeat	0	0	0	0	0	#N/A	#N/A	#N/A	#N/A	#N/A	0	0	0	0	0	#N/A	#N/A	#N/A	#N/A	#N/A	0	0	0	0	0	#N/A	#N/A	#N/A	#N/A	#N/A
(ACACTAA)n:Simple_repeat:Simple_repeat	0	0	0	0	0	#N/A	#N/A	#N/A	#N/A	#N/A	0	0	0	0	0	#N/A	#N/A	#N/A	#N/A	#N/A	0	0	0	0	0	#N/A	#N/A	#N/A	#N/A	#N/A
(ACACTAC)n:Simple_repeat:Simple_repeat	0	0	0	0	0	#N/A	#N/A	#N/A	#N/A	#N/A	0	0	0	0	0	#N/A	#N/A	#N/A	#N/A	#N/A	0	0	0	0	0	#N/A	#N/A	#N/A	#N/A	#N/A
(ACACTAT)n:Simple_repeat:Simple_repeat	0	0	0	0	0	#N/A	#N/A	#N/A	#N/A	#N/A	0	0	0	0	0	#N/A	#N/A	#N/A	#N/A	#N/A	0	0	0	0	0	#N/A	#N/A	#N/A	#N/A	#N/A
(ACACTC)n:Simple_repeat:Simple_repeat	0	0	0	0	0	#N/A	#N/A	#N/A	#N/A	#N/A	0	0	0	0	0	#N/A	#N/A	#N/A	#N/A	#N/A	0	0	0	-2.19034	0	#N/A	#N/A	#N/A	0.991396	#N/A
(ACACTCC)n:Simple_repeat:Simple_repeat	0	0	0	0	0	#N/A	#N/A	#N/A	#N/A	#N/A	0	0	0	0	0	#N/A	#N/A	#N/A	#N/A	#N/A	0	0	0	0	0	#N/A	#N/A	#N/A	#N/A	#N/A
(ACACTG)n:Simple_repeat:Simple_repeat	0	0	0	0	0	#N/A	#N/A	#N/A	#N/A	#N/A	0	0	0	0	0	#N/A	#N/A	#N/A	#N/A	#N/A	0	0	0	0	0	#N/A	#N/A	#N/A	#N/A	#N/A
(ACACTGA)n:Simple_repeat:Simple_repeat	0	0	0	0	0	#N/A	#N/A	#N/A	#N/A	#N/A	0	0	0	0	0	#N/A	#N/A	#N/A	#N/A	#N/A	0	0	0	0	0	#N/A	#N/A	#N/A	#N/A	#N/A
(ACACTGC)n:Simple_repeat:Simple_repeat	0	0	0	0	0	#N/A	#N/A	#N/A	#N/A	#N/A	0	0	0	0	0	#N/A	#N/A	#N/A	#N/A	#N/A	0	0	0	0	0	#N/A	#N/A	#N/A	#N/A	#N/A
(ACACTGGT)n:Simple_repeat:Simple_repeat	0	0	0	0	0	#N/A	#N/A	#N/A	#N/A	#N/A	0	0	0	0	0	#N/A	#N/A	#N/A	#N/A	#N/A	0	0	0	0	0	#N/A	#N/A	#N/A	#N/A	#N/A
(ACACTGT)n:Simple_repeat:Simple_repeat	0	0	0	0	0	#N/A	#N/A	#N/A	#N/A	#N/A	0	0	0	0	0	#N/A	#N/A	#N/A	#N/A	#N/A	0	0	0	0	0	#N/A	#N/A	#N/A	#N/A	#N/A
(ACACTT)n:Simple_repeat:Simple_repeat	0	0	0	0	0	#N/A	#N/A	#N/A	#N/A	#N/A	0	0	0	0	0	#N/A	#N/A	#N/A	#N/A	#N/A	0	0	0	0	0	#N/A	#N/A	#N/A	#N/A	#N/A
(ACACTTT)n:Simple_repeat:Simple_repeat	0	0	0	0	0	#N/A	#N/A	#N/A	#N/A	#N/A	0	0	0	0	0	#N/A	#N/A	#N/A	#N/A	#N/A	0	0	0	0	0	#N/A	#N/A	#N/A	#N/A	#N/A
(ACAG)n:Simple_repeat:Simple_repeat	0	0	0	-0.421908	0	#N/A	#N/A	#N/A	0.999368	#N/A	0	0	0	0	0	#N/A	#N/A	#N/A	#N/A	#N/A	0	0	0	0.385195	-0.0422784	#N/A	#N/A	#N/A	0.998042	0.989232
(ACAGA)n:Simple_repeat:Simple_repeat	0	0	0	0	0	#N/A	#N/A	#N/A	#N/A	#N/A	0	0	0	0	0	#N/A	#N/A	#N/A	#N/A	#N/A	0	0	0	0	0	#N/A	#N/A	#N/A	#N/A	#N/A
(ACAGAA)n:Simple_repeat:Simple_repeat	0	0	0	0	0	#N/A	#N/A	#N/A	#N/A	#N/A	0	0	0	0	0	#N/A	#N/A	#N/A	#N/A	#N/A	0	0	0	0	0	#N/A	#N/A	#N/A	#N/A	#N/A
(ACAGAAC)n:Simple_repeat:Simple_repeat	0	0	0	0	0	#N/A	#N/A	#N/A	#N/A	#N/A	0	0	0	0	0	#N/A	#N/A	#N/A	#N/A	#N/A	0	0	0	0	0	#N/A	#N/A	#N/A	#N/A	#N/A
(ACAGAAG)n:Simple_repeat:Simple_repeat	0	0	0	0	0	#N/A	#N/A	#N/A	#N/A	#N/A	0	0	0	0	0	#N/A	#N/A	#N/A	#N/A	#N/A	0	0	0	0	0	#N/A	#N/A	#N/A	#N/A	#N/A
(ACAGAAT)n:Simple_repeat:Simple_repeat	0	0	0	0	0	#N/A	#N/A	#N/A	#N/A	#N/A	0	0	0	0	0	#N/A	#N/A	#N/A	#N/A	#N/A	0	0	0	0	0	#N/A	#N/A	#N/A	#N/A	#N/A
(ACAGAC)n:Simple_repeat:Simple_repeat	0	0	0	0	0	#N/A	#N/A	#N/A	#N/A	#N/A	0	0	0	0	0	#N/A	#N/A	#N/A	#N/A	#N/A	0	0	0	0	0	#N/A	#N/A	#N/A	#N/A	#N/A
(ACAGACACAC)n:Simple_repeat:Simple_repeat	0	0	0	0	0	#N/A	#N/A	#N/A	#N/A	#N/A	0	0	0	0	0	#N/A	#N/A	#N/A	#N/A	#N/A	0	0	0	0	0	#N/A	#N/A	#N/A	#N/A	#N/A
(ACAGACC)n:Simple_repeat:Simple_repeat	0	0	0	0	0	#N/A	#N/A	#N/A	#N/A	#N/A	0	0	0	0	0	#N/A	#N/A	#N/A	#N/A	#N/A	0	0	0	0	0	#N/A	#N/A	#N/A	#N/A	#N/A
(ACAGAG)n:Simple_repeat:Simple_repeat	0	0	0	0.54717	0	#N/A	#N/A	#N/A	0.999368	#N/A	0	0	0	0	0	#N/A	#N/A	#N/A	#N/A	#N/A	0	0	0	-0.3815	0	#N/A	#N/A	#N/A	0.998042	#N/A
(ACAGAGA)n:Simple_repeat:Simple_repeat	0	0	0	0	0	#N/A	#N/A	#N/A	#N/A	#N/A	0	0	0	0	0	#N/A	#N/A	#N/A	#N/A	#N/A	0	0	0	0	0	#N/A	#N/A	#N/A	#N/A	#N/A
(ACAGAGAG)n:Simple_repeat:Simple_repeat	0	0	0	0	0	#N/A	#N/A	#N/A	#N/A	#N/A	0	0	0	0	0	#N/A	#N/A	#N/A	#N/A	#N/A	0	0	0	0	0	#N/A	#N/A	#N/A	#N/A	#N/A
(ACAGAGC)n:Simple_repeat:Simple_repeat	0	0	0	0	0	#N/A	#N/A	#N/A	#N/A	#N/A	0	0	0	0	0	#N/A	#N/A	#N/A	#N/A	#N/A	0	0	0	0	0	#N/A	#N/A	#N/A	#N/A	#N/A
(ACAGAGCC)n:Simple_repeat:Simple_repeat	0	0	0	0	0	#N/A	#N/A	#N/A	#N/A	#N/A	0	0	0	0	0	#N/A	#N/A	#N/A	#N/A	#N/A	0	0	0	0	0	#N/A	#N/A	#N/A	#N/A	#N/A
(ACAGAGG)n:Simple_repeat:Simple_repeat	0	0	0	0	0	#N/A	#N/A	#N/A	#N/A	#N/A	0	0	0	0	0	#N/A	#N/A	#N/A	#N/A	#N/A	0	0	0	0	0	#N/A	#N/A	#N/A	#N/A	#N/A
(ACAGAT)n:Simple_repeat:Simple_repeat	0	0	0	0	0	#N/A	#N/A	#N/A	#N/A	#N/A	0	0	0	0	0	#N/A	#N/A	#N/A	#N/A	#N/A	0	0	0	0	0	#N/A	#N/A	#N/A	#N/A	#N/A
(ACAGATA)n:Simple_repeat:Simple_repeat	0	0	0	0	0	#N/A	#N/A	#N/A	#N/A	#N/A	0	0	0	0	0	#N/A	#N/A	#N/A	#N/A	#N/A	0	0	0	0	0	#N/A	#N/A	#N/A	#N/A	#N/A
(ACAGATAT)n:Simple_repeat:Simple_repeat	0	0	0	0	0	#N/A	#N/A	#N/A	#N/A	#N/A	0	0	0	0	0	#N/A	#N/A	#N/A	#N/A	#N/A	0	0	0	0	0	#N/A	#N/A	#N/A	#N/A	#N/A
(ACAGATG)n:Simple_repeat:Simple_repeat	0	0	0	0	0	#N/A	#N/A	#N/A	#N/A	#N/A	0	0	0	0	0	#N/A	#N/A	#N/A	#N/A	#N/A	0	0	0	0	0	#N/A	#N/A	#N/A	#N/A	#N/A
(ACAGATGA)n:Simple_repeat:Simple_repeat	0	0	0	0	0	#N/A	#N/A	#N/A	#N/A	#N/A	0	0	0	0	0	#N/A	#N/A	#N/A	#N/A	#N/A	0	0	0	0	0	#N/A	#N/A	#N/A	#N/A	#N/A
(ACAGC)n:Simple_repeat:Simple_repeat	0	0	0	0	0	#N/A	#N/A	#N/A	#N/A	#N/A	0	0	0	0	0	#N/A	#N/A	#N/A	#N/A	#N/A	0	0	0	0	0	#N/A	#N/A	#N/A	#N/A	#N/A
(ACAGCA)n:Simple_repeat:Simple_repeat	0	0	0	0	0	#N/A	#N/A	#N/A	#N/A	#N/A	0	0	0	0	0	#N/A	#N/A	#N/A	#N/A	#N/A	0	0	0	0	0	#N/A	#N/A	#N/A	#N/A	#N/A
(ACAGCAA)n:Simple_repeat:Simple_repeat	0	0	0	0	0	#N/A	#N/A	#N/A	#N/A	#N/A	0	0	0	0	0	#N/A	#N/A	#N/A	#N/A	#N/A	0	0	0	0	0	#N/A	#N/A	#N/A	#N/A	#N/A
(ACAGCAGG)n:Simple_repeat:Simple_repeat	0	0	0	0	0	#N/A	#N/A	#N/A	#N/A	#N/A	0	0	0	0	0	#N/A	#N/A	#N/A	#N/A	#N/A	0	0	0	0	0	#N/A	#N/A	#N/A	#N/A	#N/A
(ACAGCC)n:Simple_repeat:Simple_repeat	0	0	0	0	0	#N/A	#N/A	#N/A	#N/A	#N/A	0	0	0	0	0	#N/A	#N/A	#N/A	#N/A	#N/A	0	0	0	4.57838	0	#N/A	#N/A	#N/A	0.875408	#N/A
(ACAGCCC)n:Simple_repeat:Simple_repeat	0	0	0	0	0	#N/A	#N/A	#N/A	#N/A	#N/A	0	0	0	0	0	#N/A	#N/A	#N/A	#N/A	#N/A	0	0	0	0	0	#N/A	#N/A	#N/A	#N/A	#N/A
(ACAGCGC)n:Simple_repeat:Simple_repeat	0	0	0	0	0	#N/A	#N/A	#N/A	#N/A	#N/A	0	0	0	0	0	#N/A	#N/A	#N/A	#N/A	#N/A	0	0	0	0	0	#N/A	#N/A	#N/A	#N/A	#N/A
(ACAGCT)n:Simple_repeat:Simple_repeat	0	0	0	0	0	#N/A	#N/A	#N/A	#N/A	#N/A	0	0	0	0	0	#N/A	#N/A	#N/A	#N/A	#N/A	0	0	0	0	0	#N/A	#N/A	#N/A	#N/A	#N/A
(ACAGCTC)n:Simple_repeat:Simple_repeat	0	0	0	0	0	#N/A	#N/A	#N/A	#N/A	#N/A	0	0	0	0	0	#N/A	#N/A	#N/A	#N/A	#N/A	0	0	0	0	0	#N/A	#N/A	#N/A	#N/A	#N/A
(ACAGCTG)n:Simple_repeat:Simple_repeat	0	0	0	0	0	#N/A	#N/A	#N/A	#N/A	#N/A	0	0	0	0	0	#N/A	#N/A	#N/A	#N/A	#N/A	0	0	0	0	0	#N/A	#N/A	#N/A	#N/A	#N/A
(ACAGCTT)n:Simple_repeat:Simple_repeat	0	0	0	0	0	#N/A	#N/A	#N/A	#N/A	#N/A	0	0	0	0	0	#N/A	#N/A	#N/A	#N/A	#N/A	0	0	0	0	0	#N/A	#N/A	#N/A	#N/A	#N/A
(ACAGG)n:Simple_repeat:Simple_repeat	0	0	0	0	0	#N/A	#N/A	#N/A	#N/A	#N/A	0	0	0	0	0	#N/A	#N/A	#N/A	#N/A	#N/A	0	0	0	0	0	#N/A	#N/A	#N/A	#N/A	#N/A
(ACAGGA)n:Simple_repeat:Simple_repeat	0	0	0	0	0	#N/A	#N/A	#N/A	#N/A	#N/A	0	0	0	0	0	#N/A	#N/A	#N/A	#N/A	#N/A	0	0	0	0	0	#N/A	#N/A	#N/A	#N/A	#N/A
(ACAGGAA)n:Simple_repeat:Simple_repeat	0	0	0	0	0	#N/A	#N/A	#N/A	#N/A	#N/A	0	0	0	0	0	#N/A	#N/A	#N/A	#N/A	#N/A	0	0	0	0	0	#N/A	#N/A	#N/A	#N/A	#N/A
(ACAGGAGG)n:Simple_repeat:Simple_repeat	0	0	0	0	0	#N/A	#N/A	#N/A	#N/A	#N/A	0	0	0	0	0	#N/A	#N/A	#N/A	#N/A	#N/A	0	0	0	0	0	#N/A	#N/A	#N/A	#N/A	#N/A
(ACAGGC)n:Simple_repeat:Simple_repeat	0	0	0	0	0	#N/A	#N/A	#N/A	#N/A	#N/A	0	0	0	0	0	#N/A	#N/A	#N/A	#N/A	#N/A	0	0	0	0	0	#N/A	#N/A	#N/A	#N/A	#N/A
(ACAGGCACTA)n:Simple_repeat:Simple_repeat	0	0	0	0	0	#N/A	#N/A	#N/A	#N/A	#N/A	0	0	0	0	0	#N/A	#N/A	#N/A	#N/A	#N/A	0	0	0	0	0	#N/A	#N/A	#N/A	#N/A	#N/A
(ACAGGCC)n:Simple_repeat:Simple_repeat	0	0	0	0	0	#N/A	#N/A	#N/A	#N/A	#N/A	0	0	0	0	0	#N/A	#N/A	#N/A	#N/A	#N/A	0	0	0	0	0	#N/A	#N/A	#N/A	#N/A	#N/A
(ACAGGCGGG)n:Simple_repeat:Simple_repeat	0	0	0	0	0	#N/A	#N/A	#N/A	#N/A	#N/A	0	0	0	0	0	#N/A	#N/A	#N/A	#N/A	#N/A	0	0	0	0	0	#N/A	#N/A	#N/A	#N/A	#N/A
(ACAGGCT)n:Simple_repeat:Simple_repeat	0	0	0	0	0	#N/A	#N/A	#N/A	#N/A	#N/A	0	0	0	0	0	#N/A	#N/A	#N/A	#N/A	#N/A	0	0	0	0	0	#N/A	#N/A	#N/A	#N/A	#N/A
(ACAGGT)n:Simple_repeat:Simple_repeat	0	0	0	0	0	#N/A	#N/A	#N/A	#N/A	#N/A	0	0	0	0	0	#N/A	#N/A	#N/A	#N/A	#N/A	0	0	0	0	0	#N/A	#N/A	#N/A	#N/A	#N/A
(ACAGGTC)n:Simple_repeat:Simple_repeat	0	0	0	0	0	#N/A	#N/A	#N/A	#N/A	#N/A	0	0	0	0	0	#N/A	#N/A	#N/A	#N/A	#N/A	0	0	0	0	0	#N/A	#N/A	#N/A	#N/A	#N/A
(ACAGGTG)n:Simple_repeat:Simple_repeat	0	0	0	0	0	#N/A	#N/A	#N/A	#N/A	#N/A	0	0	0	0	0	#N/A	#N/A	#N/A	#N/A	#N/A	0	0	0	0	0	#N/A	#N/A	#N/A	#N/A	#N/A
(ACAGGTGA)n:Simple_repeat:Simple_repeat	0	0	0	0	0	#N/A	#N/A	#N/A	#N/A	#N/A	0	0	0	0	0	#N/A	#N/A	#N/A	#N/A	#N/A	0	0	0	0	0	#N/A	#N/A	#N/A	#N/A	#N/A
(ACAGT)n:Simple_repeat:Simple_repeat	0	0	0	0	0	#N/A	#N/A	#N/A	#N/A	#N/A	0	0	0	0	0	#N/A	#N/A	#N/A	#N/A	#N/A	0	0	0	0	0	#N/A	#N/A	#N/A	#N/A	#N/A
(ACAGTA)n:Simple_repeat:Simple_repeat	0	0	0	0	0	#N/A	#N/A	#N/A	#N/A	#N/A	0	0	0	0	0	#N/A	#N/A	#N/A	#N/A	#N/A	0	0	0	0	0	#N/A	#N/A	#N/A	#N/A	#N/A
(ACAGTAA)n:Simple_repeat:Simple_repeat	0	0	0	0	0	#N/A	#N/A	#N/A	#N/A	#N/A	0	0	0	0	0	#N/A	#N/A	#N/A	#N/A	#N/A	0	0	0	0	0	#N/A	#N/A	#N/A	#N/A	#N/A
(ACAGTAG)n:Simple_repeat:Simple_repeat	0	0	0	0	0	#N/A	#N/A	#N/A	#N/A	#N/A	0	0	0	0	0	#N/A	#N/A	#N/A	#N/A	#N/A	0	0	0	0	0	#N/A	#N/A	#N/A	#N/A	#N/A
(ACAGTCA)n:Simple_repeat:Simple_repeat	0	0	0	0	0	#N/A	#N/A	#N/A	#N/A	#N/A	0	0	0	0	0	#N/A	#N/A	#N/A	#N/A	#N/A	0	0	0	0	0	#N/A	#N/A	#N/A	#N/A	#N/A
(ACAGTCAC)n:Simple_repeat:Simple_repeat	0	0	0	0	0	#N/A	#N/A	#N/A	#N/A	#N/A	0	0	0	0	0	#N/A	#N/A	#N/A	#N/A	#N/A	0	0	0	0	0	#N/A	#N/A	#N/A	#N/A	#N/A
(ACAGTCACAC)n:Simple_repeat:Simple_repeat	0	0	0	0	0	#N/A	#N/A	#N/A	#N/A	#N/A	0	0	0	0	0	#N/A	#N/A	#N/A	#N/A	#N/A	0	0	0	0	0	#N/A	#N/A	#N/A	#N/A	#N/A
(ACAGTCT)n:Simple_repeat:Simple_repeat	0	0	0	0	0	#N/A	#N/A	#N/A	#N/A	#N/A	0	0	0	0	0	#N/A	#N/A	#N/A	#N/A	#N/A	0	0	0	0	0	#N/A	#N/A	#N/A	#N/A	#N/A
(ACAGTG)n:Simple_repeat:Simple_repeat	0	0	0	0	0	#N/A	#N/A	#N/A	#N/A	#N/A	0	0	0	0	0	#N/A	#N/A	#N/A	#N/A	#N/A	0	0	0	0	0	#N/A	#N/A	#N/A	#N/A	#N/A
(ACAGTGA)n:Simple_repeat:Simple_repeat	0	0	0	0	0	#N/A	#N/A	#N/A	#N/A	#N/A	0	0	0	0	0	#N/A	#N/A	#N/A	#N/A	#N/A	0	0	0	0	0	#N/A	#N/A	#N/A	#N/A	#N/A
(ACAGTGC)n:Simple_repeat:Simple_repeat	0	0	0	0	0	#N/A	#N/A	#N/A	#N/A	#N/A	0	0	0	0	0	#N/A	#N/A	#N/A	#N/A	#N/A	0	0	0	0	0	#N/A	#N/A	#N/A	#N/A	#N/A
(ACAGTGGA)n:Simple_repeat:Simple_repeat	0	0	0	0	0	#N/A	#N/A	#N/A	#N/A	#N/A	0	0	0	0	0	#N/A	#N/A	#N/A	#N/A	#N/A	0	0	0	0	0	#N/A	#N/A	#N/A	#N/A	#N/A
(ACAGTT)n:Simple_repeat:Simple_repeat	0	0	0	0	0	#N/A	#N/A	#N/A	#N/A	#N/A	0	0	0	0	0	#N/A	#N/A	#N/A	#N/A	#N/A	0	0	0	0	0	#N/A	#N/A	#N/A	#N/A	#N/A
(ACAGTTA)n:Simple_repeat:Simple_repeat	0	0	0	0	0	#N/A	#N/A	#N/A	#N/A	#N/A	0	0	0	0	0	#N/A	#N/A	#N/A	#N/A	#N/A	0	0	0	0	0	#N/A	#N/A	#N/A	#N/A	#N/A
(ACAGTTC)n:Simple_repeat:Simple_repeat	0	0	0	0	0	#N/A	#N/A	#N/A	#N/A	#N/A	0	0	0	0	0	#N/A	#N/A	#N/A	#N/A	#N/A	0	0	0	0	0	#N/A	#N/A	#N/A	#N/A	#N/A
(ACAGTTG)n:Simple_repeat:Simple_repeat	0	0	0	0	0	#N/A	#N/A	#N/A	#N/A	#N/A	0	0	0	0	0	#N/A	#N/A	#N/A	#N/A	#N/A	0	0	0	0	0	#N/A	#N/A	#N/A	#N/A	#N/A
(ACAGTTTT)n:Simple_repeat:Simple_repeat	0	0	0	0	0	#N/A	#N/A	#N/A	#N/A	#N/A	0	0	0	0	0	#N/A	#N/A	#N/A	#N/A	#N/A	0	0	0	4.7433	0	#N/A	#N/A	#N/A	0.0902323	#N/A
(ACAT)n:Simple_repeat:Simple_repeat	2.0395	0	0	-0.227227	0	0.999453	#N/A	#N/A	0.999368	#N/A	1.35812	0	0	0	0	0.999738	#N/A	#N/A	#N/A	#N/A	0	0	0	0.253236	0	#N/A	#N/A	#N/A	0.998042	#N/A
(ACATA)n:Simple_repeat:Simple_repeat	0	0	0	0	0	#N/A	#N/A	#N/A	#N/A	#N/A	0	0	0	0	0	#N/A	#N/A	#N/A	#N/A	#N/A	0	0	0	0	0	#N/A	#N/A	#N/A	#N/A	#N/A
(ACATAA)n:Simple_repeat:Simple_repeat	0	0	0	0	0	#N/A	#N/A	#N/A	#N/A	#N/A	0	0	0	0	0	#N/A	#N/A	#N/A	#N/A	#N/A	0	0	0	0	0	#N/A	#N/A	#N/A	#N/A	#N/A
(ACATAAAT)n:Simple_repeat:Simple_repeat	0	0	0	0	0	#N/A	#N/A	#N/A	#N/A	#N/A	0	0	0	0	0	#N/A	#N/A	#N/A	#N/A	#N/A	0	0	0	0	0	#N/A	#N/A	#N/A	#N/A	#N/A
(ACATAAC)n:Simple_repeat:Simple_repeat	0	0	0	0	0	#N/A	#N/A	#N/A	#N/A	#N/A	0	0	0	0	0	#N/A	#N/A	#N/A	#N/A	#N/A	0	0	0	0	0	#N/A	#N/A	#N/A	#N/A	#N/A
(ACATAACT)n:Simple_repeat:Simple_repeat	0	0	0	0	0	#N/A	#N/A	#N/A	#N/A	#N/A	0	0	0	0	0	#N/A	#N/A	#N/A	#N/A	#N/A	0	0	0	0	0	#N/A	#N/A	#N/A	#N/A	#N/A
(ACATAAG)n:Simple_repeat:Simple_repeat	0	0	0	0	0	#N/A	#N/A	#N/A	#N/A	#N/A	0	0	0	0	0	#N/A	#N/A	#N/A	#N/A	#N/A	0	0	0	0	0	#N/A	#N/A	#N/A	#N/A	#N/A
(ACATAAT)n:Simple_repeat:Simple_repeat	0	0	0	0	0	#N/A	#N/A	#N/A	#N/A	#N/A	0	0	0	0	0	#N/A	#N/A	#N/A	#N/A	#N/A	0	0	0	0	0	#N/A	#N/A	#N/A	#N/A	#N/A
(ACATAC)n:Simple_repeat:Simple_repeat	0	0	0	0	0	#N/A	#N/A	#N/A	#N/A	#N/A	0	0	0	0	0	#N/A	#N/A	#N/A	#N/A	#N/A	0	0	0	-1.19322	0	#N/A	#N/A	#N/A	0.965778	#N/A
(ACATACA)n:Simple_repeat:Simple_repeat	0	0	0	0	0	#N/A	#N/A	#N/A	#N/A	#N/A	0	0	0	0	0	#N/A	#N/A	#N/A	#N/A	#N/A	0	0	0	0	0	#N/A	#N/A	#N/A	#N/A	#N/A
(ACATACAC)n:Simple_repeat:Simple_repeat	0	0	0	0	0	#N/A	#N/A	#N/A	#N/A	#N/A	0	0	0	0	0	#N/A	#N/A	#N/A	#N/A	#N/A	0	0	0	0	0	#N/A	#N/A	#N/A	#N/A	#N/A
(ACATACACAC)n:Simple_repeat:Simple_repeat	0	0	0	0	0	#N/A	#N/A	#N/A	#N/A	#N/A	0	0	0	0	0	#N/A	#N/A	#N/A	#N/A	#N/A	0	0	0	0	0	#N/A	#N/A	#N/A	#N/A	#N/A
(ACATACAT)n:Simple_repeat:Simple_repeat	0	0	0	0	0	#N/A	#N/A	#N/A	#N/A	#N/A	0	0	0	0	0	#N/A	#N/A	#N/A	#N/A	#N/A	0	0	0	0	0	#N/A	#N/A	#N/A	#N/A	#N/A
(ACATACATAT)n:Simple_repeat:Simple_repeat	0	0	0	0	0	#N/A	#N/A	#N/A	#N/A	#N/A	0	0	0	0	0	#N/A	#N/A	#N/A	#N/A	#N/A	0	0	0	0	0	#N/A	#N/A	#N/A	#N/A	#N/A
(ACATACCTTC)n:Simple_repeat:Simple_repeat	0	0	0	0	0	#N/A	#N/A	#N/A	#N/A	#N/A	0	0	0	0	0	#N/A	#N/A	#N/A	#N/A	#N/A	0	0	0	0	0	#N/A	#N/A	#N/A	#N/A	#N/A
(ACATACT)n:Simple_repeat:Simple_repeat	0	0	0	0	0	#N/A	#N/A	#N/A	#N/A	#N/A	0	0	0	0	0	#N/A	#N/A	#N/A	#N/A	#N/A	0	0	0	0	0	#N/A	#N/A	#N/A	#N/A	#N/A
(ACATAG)n:Simple_repeat:Simple_repeat	0	0	0	0	0	#N/A	#N/A	#N/A	#N/A	#N/A	0	0	0	0	0	#N/A	#N/A	#N/A	#N/A	#N/A	0	0	0	0	0	#N/A	#N/A	#N/A	#N/A	#N/A
(ACATAGA)n:Simple_repeat:Simple_repeat	0	0	0	0	0	#N/A	#N/A	#N/A	#N/A	#N/A	0	0	0	0	0	#N/A	#N/A	#N/A	#N/A	#N/A	0	0	0	0	0	#N/A	#N/A	#N/A	#N/A	#N/A
(ACATAGAT)n:Simple_repeat:Simple_repeat	0	0	0	0	0	#N/A	#N/A	#N/A	#N/A	#N/A	0	0	0	0	0	#N/A	#N/A	#N/A	#N/A	#N/A	0	0	0	0	0	#N/A	#N/A	#N/A	#N/A	#N/A
(ACATAGCAA)n:Simple_repeat:Simple_repeat	0	0	0	0	0	#N/A	#N/A	#N/A	#N/A	#N/A	0	0	0	0	0	#N/A	#N/A	#N/A	#N/A	#N/A	0	0	0	0	0	#N/A	#N/A	#N/A	#N/A	#N/A
(ACATAGT)n:Simple_repeat:Simple_repeat	0	0	0	0	0	#N/A	#N/A	#N/A	#N/A	#N/A	0	0	0	0	0	#N/A	#N/A	#N/A	#N/A	#N/A	0	0	0	0	0	#N/A	#N/A	#N/A	#N/A	#N/A
(ACATAGTAG)n:Simple_repeat:Simple_repeat	0	0	0	0	0	#N/A	#N/A	#N/A	#N/A	#N/A	0	0	0	0	0	#N/A	#N/A	#N/A	#N/A	#N/A	0	0	0	0	0	#N/A	#N/A	#N/A	#N/A	#N/A
(ACATAT)n:Simple_repeat:Simple_repeat	0.962075	0	0	0	0	0.999453	#N/A	#N/A	#N/A	#N/A	0	0	0	0	0	#N/A	#N/A	#N/A	#N/A	#N/A	0	0	0	0.160438	-0.244197	#N/A	#N/A	#N/A	0.999174	0.968661
(ACATATA)n:Simple_repeat:Simple_repeat	0	0	0	0	0	#N/A	#N/A	#N/A	#N/A	#N/A	0	0	0	0	0	#N/A	#N/A	#N/A	#N/A	#N/A	0	0	0	0	0	#N/A	#N/A	#N/A	#N/A	#N/A
(ACATATAC)n:Simple_repeat:Simple_repeat	0	0	0	0	0	#N/A	#N/A	#N/A	#N/A	#N/A	0	0	0	0	0	#N/A	#N/A	#N/A	#N/A	#N/A	0	0	0	0	0	#N/A	#N/A	#N/A	#N/A	#N/A
(ACATATACAC)n:Simple_repeat:Simple_repeat	0	0	0	0	0	#N/A	#N/A	#N/A	#N/A	#N/A	0	0	0	0	0	#N/A	#N/A	#N/A	#N/A	#N/A	0	0	0	0	0	#N/A	#N/A	#N/A	#N/A	#N/A
(ACATATACAT)n:Simple_repeat:Simple_repeat	0	0	0	0	0	#N/A	#N/A	#N/A	#N/A	#N/A	0	0	0	0	0	#N/A	#N/A	#N/A	#N/A	#N/A	0	0	0	0	0	#N/A	#N/A	#N/A	#N/A	#N/A
(ACATATAT)n:Simple_repeat:Simple_repeat	0	0	0	0	0	#N/A	#N/A	#N/A	#N/A	#N/A	0	0	0	0	0	#N/A	#N/A	#N/A	#N/A	#N/A	0	0	0	0	0	#N/A	#N/A	#N/A	#N/A	#N/A
(ACATATATAC)n:Simple_repeat:Simple_repeat	0	0	0	0	0	#N/A	#N/A	#N/A	#N/A	#N/A	0	0	0	0	0	#N/A	#N/A	#N/A	#N/A	#N/A	0	0	0	0	0	#N/A	#N/A	#N/A	#N/A	#N/A
(ACATATATAT)n:Simple_repeat:Simple_repeat	0	0	0	0	0	#N/A	#N/A	#N/A	#N/A	#N/A	0	0	0	0	0	#N/A	#N/A	#N/A	#N/A	#N/A	0	0	0	0	0	#N/A	#N/A	#N/A	#N/A	#N/A
(ACATATATGT)n:Simple_repeat:Simple_repeat	0	0	0	0	0	#N/A	#N/A	#N/A	#N/A	#N/A	0	0	0	0	0	#N/A	#N/A	#N/A	#N/A	#N/A	0	0	0	0	0	#N/A	#N/A	#N/A	#N/A	#N/A
(ACATATG)n:Simple_repeat:Simple_repeat	0	0	0	0	0	#N/A	#N/A	#N/A	#N/A	#N/A	0	0	0	0	0	#N/A	#N/A	#N/A	#N/A	#N/A	0	0	0	0	0	#N/A	#N/A	#N/A	#N/A	#N/A
(ACATATGC)n:Simple_repeat:Simple_repeat	0	0	0	0	0	#N/A	#N/A	#N/A	#N/A	#N/A	0	0	0	0	0	#N/A	#N/A	#N/A	#N/A	#N/A	0	0	0	0	0	#N/A	#N/A	#N/A	#N/A	#N/A
(ACATATGT)n:Simple_repeat:Simple_repeat	0	0	0	0	0	#N/A	#N/A	#N/A	#N/A	#N/A	0	0	0	0	0	#N/A	#N/A	#N/A	#N/A	#N/A	0	0	0	0	0	#N/A	#N/A	#N/A	#N/A	#N/A
(ACATATGTAT)n:Simple_repeat:Simple_repeat	0	0	0	0	0	#N/A	#N/A	#N/A	#N/A	#N/A	0	0	0	0	0	#N/A	#N/A	#N/A	#N/A	#N/A	0	0	0	0	0	#N/A	#N/A	#N/A	#N/A	#N/A
(ACATATGTGT)n:Simple_repeat:Simple_repeat	0	0	0	0	0	#N/A	#N/A	#N/A	#N/A	#N/A	0	0	0	0	0	#N/A	#N/A	#N/A	#N/A	#N/A	0	0	0	0	0	#N/A	#N/A	#N/A	#N/A	#N/A
(ACATATT)n:Simple_repeat:Simple_repeat	0	0	0	0	0	#N/A	#N/A	#N/A	#N/A	#N/A	0	0	0	0	0	#N/A	#N/A	#N/A	#N/A	#N/A	0	0	0	0	0	#N/A	#N/A	#N/A	#N/A	#N/A
(ACATATTA)n:Simple_repeat:Simple_repeat	0	0	0	0	0	#N/A	#N/A	#N/A	#N/A	#N/A	0	0	0	0	0	#N/A	#N/A	#N/A	#N/A	#N/A	0	0	0	0	0	#N/A	#N/A	#N/A	#N/A	#N/A
(ACATATTT)n:Simple_repeat:Simple_repeat	0	0	0	0	0	#N/A	#N/A	#N/A	#N/A	#N/A	0	0	0	0	0	#N/A	#N/A	#N/A	#N/A	#N/A	0	0	0	0	0	#N/A	#N/A	#N/A	#N/A	#N/A
(ACATC)n:Simple_repeat:Simple_repeat	0	0	0	0	0	#N/A	#N/A	#N/A	#N/A	#N/A	0	0	0	0	0	#N/A	#N/A	#N/A	#N/A	#N/A	0	0	0	0	0	#N/A	#N/A	#N/A	#N/A	#N/A
(ACATCA)n:Simple_repeat:Simple_repeat	0	0	0	0	0	#N/A	#N/A	#N/A	#N/A	#N/A	0	0	0	0	0	#N/A	#N/A	#N/A	#N/A	#N/A	0	0	0	0	0	#N/A	#N/A	#N/A	#N/A	#N/A
(ACATCAA)n:Simple_repeat:Simple_repeat	0	0	0	0	0	#N/A	#N/A	#N/A	#N/A	#N/A	0	0	0	0	0	#N/A	#N/A	#N/A	#N/A	#N/A	0	0	0	0	0	#N/A	#N/A	#N/A	#N/A	#N/A
(ACATCAC)n:Simple_repeat:Simple_repeat	0	0	0	0	0	#N/A	#N/A	#N/A	#N/A	#N/A	0	0	0	0	0	#N/A	#N/A	#N/A	#N/A	#N/A	0	0	0	0	0	#N/A	#N/A	#N/A	#N/A	#N/A
(ACATCAT)n:Simple_repeat:Simple_repeat	0	0	0	0	0	#N/A	#N/A	#N/A	#N/A	#N/A	0	0	0	0	0	#N/A	#N/A	#N/A	#N/A	#N/A	0	0	0	0	0	#N/A	#N/A	#N/A	#N/A	#N/A
(ACATCC)n:Simple_repeat:Simple_repeat	0	0	0	0	0	#N/A	#N/A	#N/A	#N/A	#N/A	0	0	0	0	0	#N/A	#N/A	#N/A	#N/A	#N/A	0	0	0	0	0	#N/A	#N/A	#N/A	#N/A	#N/A
(ACATCCAC)n:Simple_repeat:Simple_repeat	0	0	0	0	0	#N/A	#N/A	#N/A	#N/A	#N/A	0	0	0	0	0	#N/A	#N/A	#N/A	#N/A	#N/A	0	0	0	0	0	#N/A	#N/A	#N/A	#N/A	#N/A
(ACATCCT)n:Simple_repeat:Simple_repeat	0	0	0	0	0	#N/A	#N/A	#N/A	#N/A	#N/A	0	0	0	0	0	#N/A	#N/A	#N/A	#N/A	#N/A	0	0	0	0	0	#N/A	#N/A	#N/A	#N/A	#N/A
(ACATCT)n:Simple_repeat:Simple_repeat	0	0	0	0	0	#N/A	#N/A	#N/A	#N/A	#N/A	0	0	0	0	0	#N/A	#N/A	#N/A	#N/A	#N/A	0	0	0	0	0	#N/A	#N/A	#N/A	#N/A	#N/A
(ACATCTC)n:Simple_repeat:Simple_repeat	0	0	0	0	0	#N/A	#N/A	#N/A	#N/A	#N/A	0	0	0	0	0	#N/A	#N/A	#N/A	#N/A	#N/A	0	0	0	0	0	#N/A	#N/A	#N/A	#N/A	#N/A
(ACATCTG)n:Simple_repeat:Simple_repeat	0	0	0	0	0	#N/A	#N/A	#N/A	#N/A	#N/A	0	0	0	0	0	#N/A	#N/A	#N/A	#N/A	#N/A	0	0	0	0	0	#N/A	#N/A	#N/A	#N/A	#N/A
(ACATG)n:Simple_repeat:Simple_repeat	0	0	0	0	0	#N/A	#N/A	#N/A	#N/A	#N/A	0	0	0	0	0	#N/A	#N/A	#N/A	#N/A	#N/A	0	0	0	0	0	#N/A	#N/A	#N/A	#N/A	#N/A
(ACATGA)n:Simple_repeat:Simple_repeat	0	0	0	0	0	#N/A	#N/A	#N/A	#N/A	#N/A	0	0	0	0	0	#N/A	#N/A	#N/A	#N/A	#N/A	0	0	0	0	0	#N/A	#N/A	#N/A	#N/A	#N/A
(ACATGAA)n:Simple_repeat:Simple_repeat	0	0	0	0	0	#N/A	#N/A	#N/A	#N/A	#N/A	0	0	0	0	0	#N/A	#N/A	#N/A	#N/A	#N/A	0	0	0	0	0	#N/A	#N/A	#N/A	#N/A	#N/A
(ACATGAG)n:Simple_repeat:Simple_repeat	0	0	0	0	0	#N/A	#N/A	#N/A	#N/A	#N/A	0	0	0	0	0	#N/A	#N/A	#N/A	#N/A	#N/A	0	0	0	0	0	#N/A	#N/A	#N/A	#N/A	#N/A
(ACATGAGC)n:Simple_repeat:Simple_repeat	0	0	0	0	0	#N/A	#N/A	#N/A	#N/A	#N/A	0	0	0	0	0	#N/A	#N/A	#N/A	#N/A	#N/A	0	0	0	0	0	#N/A	#N/A	#N/A	#N/A	#N/A
(ACATGAT)n:Simple_repeat:Simple_repeat	0	0	0	0	0	#N/A	#N/A	#N/A	#N/A	#N/A	0	0	0	0	0	#N/A	#N/A	#N/A	#N/A	#N/A	0	0	0	0	0	#N/A	#N/A	#N/A	#N/A	#N/A
(ACATGC)n:Simple_repeat:Simple_repeat	0	0	0	0	0	#N/A	#N/A	#N/A	#N/A	#N/A	0	0	0	0	0	#N/A	#N/A	#N/A	#N/A	#N/A	0	0	0	0.994118	0	#N/A	#N/A	#N/A	0.989574	#N/A
(ACATGCA)n:Simple_repeat:Simple_repeat	0	0	0	0	0	#N/A	#N/A	#N/A	#N/A	#N/A	0	0	0	0	0	#N/A	#N/A	#N/A	#N/A	#N/A	0	0	0	0	0	#N/A	#N/A	#N/A	#N/A	#N/A
(ACATGCAC)n:Simple_repeat:Simple_repeat	0	0	0	0	0	#N/A	#N/A	#N/A	#N/A	#N/A	0	0	0	0	0	#N/A	#N/A	#N/A	#N/A	#N/A	0	0	0	0	0	#N/A	#N/A	#N/A	#N/A	#N/A
(ACATGCACAC)n:Simple_repeat:Simple_repeat	0	0	0	0	0	#N/A	#N/A	#N/A	#N/A	#N/A	0	0	0	0	0	#N/A	#N/A	#N/A	#N/A	#N/A	0	0	0	0	0	#N/A	#N/A	#N/A	#N/A	#N/A
(ACATGCAT)n:Simple_repeat:Simple_repeat	0	0	0	0	0	#N/A	#N/A	#N/A	#N/A	#N/A	0	0	0	0	0	#N/A	#N/A	#N/A	#N/A	#N/A	0	0	0	0	0	#N/A	#N/A	#N/A	#N/A	#N/A
(ACATGCC)n:Simple_repeat:Simple_repeat	0	0	0	0	0	#N/A	#N/A	#N/A	#N/A	#N/A	0	0	0	0	0	#N/A	#N/A	#N/A	#N/A	#N/A	0	0	0	0	0	#N/A	#N/A	#N/A	#N/A	#N/A
(ACATGCTGTA)n:Simple_repeat:Simple_repeat	0	0	0	0	0	#N/A	#N/A	#N/A	#N/A	#N/A	0	0	0	0	0	#N/A	#N/A	#N/A	#N/A	#N/A	0	0	0	0	0	#N/A	#N/A	#N/A	#N/A	#N/A
(ACATGG)n:Simple_repeat:Simple_repeat	0	0	0	0	0	#N/A	#N/A	#N/A	#N/A	#N/A	0	0	0	0	0	#N/A	#N/A	#N/A	#N/A	#N/A	0	0	0	0	0	#N/A	#N/A	#N/A	#N/A	#N/A
(ACATGGT)n:Simple_repeat:Simple_repeat	0	0	0	0	0	#N/A	#N/A	#N/A	#N/A	#N/A	0	0	0	0	0	#N/A	#N/A	#N/A	#N/A	#N/A	0	0	0	0	0	#N/A	#N/A	#N/A	#N/A	#N/A
(ACATGT)n:Simple_repeat:Simple_repeat	0	0	0	0	0	#N/A	#N/A	#N/A	#N/A	#N/A	0	0	0	0	0	#N/A	#N/A	#N/A	#N/A	#N/A	0	0	0	0	0	#N/A	#N/A	#N/A	#N/A	#N/A
(ACATGTA)n:Simple_repeat:Simple_repeat	0	0	0	0	0	#N/A	#N/A	#N/A	#N/A	#N/A	0	0	0	0	0	#N/A	#N/A	#N/A	#N/A	#N/A	0	0	0	0	0	#N/A	#N/A	#N/A	#N/A	#N/A
(ACATGTAC)n:Simple_repeat:Simple_repeat	0	0	0	0	0	#N/A	#N/A	#N/A	#N/A	#N/A	0	0	0	0	0	#N/A	#N/A	#N/A	#N/A	#N/A	0	0	0	0	0	#N/A	#N/A	#N/A	#N/A	#N/A
(ACATGTAT)n:Simple_repeat:Simple_repeat	0	0	0	0	0	#N/A	#N/A	#N/A	#N/A	#N/A	0	0	0	0	0	#N/A	#N/A	#N/A	#N/A	#N/A	0	0	0	0	0	#N/A	#N/A	#N/A	#N/A	#N/A
(ACATGTC)n:Simple_repeat:Simple_repeat	0	0	0	0	0	#N/A	#N/A	#N/A	#N/A	#N/A	0	0	0	0	0	#N/A	#N/A	#N/A	#N/A	#N/A	0	0	0	0	0	#N/A	#N/A	#N/A	#N/A	#N/A
(ACATGTG)n:Simple_repeat:Simple_repeat	0	0	0	0	0	#N/A	#N/A	#N/A	#N/A	#N/A	0	0	0	0	0	#N/A	#N/A	#N/A	#N/A	#N/A	0	0	0	0	0	#N/A	#N/A	#N/A	#N/A	#N/A
(ACATGTT)n:Simple_repeat:Simple_repeat	0	0	0	0	0	#N/A	#N/A	#N/A	#N/A	#N/A	0	0	0	0	0	#N/A	#N/A	#N/A	#N/A	#N/A	0	0	0	0	0	#N/A	#N/A	#N/A	#N/A	#N/A
(ACATGTTT)n:Simple_repeat:Simple_repeat	0	0	0	0	0	#N/A	#N/A	#N/A	#N/A	#N/A	0	0	0	0	0	#N/A	#N/A	#N/A	#N/A	#N/A	0	0	0	0	0	#N/A	#N/A	#N/A	#N/A	#N/A
(ACATT)n:Simple_repeat:Simple_repeat	0	0	0	0	0	#N/A	#N/A	#N/A	#N/A	#N/A	0	0	0	0	0	#N/A	#N/A	#N/A	#N/A	#N/A	0	0	0	0	0	#N/A	#N/A	#N/A	#N/A	#N/A
(ACATTA)n:Simple_repeat:Simple_repeat	0	0	0	0	0	#N/A	#N/A	#N/A	#N/A	#N/A	0	0	0	0	0	#N/A	#N/A	#N/A	#N/A	#N/A	0	0	0	0	0	#N/A	#N/A	#N/A	#N/A	#N/A
(ACATTAA)n:Simple_repeat:Simple_repeat	0	0	0	0	0	#N/A	#N/A	#N/A	#N/A	#N/A	0	0	0	0	0	#N/A	#N/A	#N/A	#N/A	#N/A	0	0	0	0	0	#N/A	#N/A	#N/A	#N/A	#N/A
(ACATTAC)n:Simple_repeat:Simple_repeat	0	0	0	0	0	#N/A	#N/A	#N/A	#N/A	#N/A	0	0	0	0	0	#N/A	#N/A	#N/A	#N/A	#N/A	0	0	0	0	0	#N/A	#N/A	#N/A	#N/A	#N/A
(ACATTAT)n:Simple_repeat:Simple_repeat	-2.46092	0.496334	0	-0.618201	0	0.999453	0.982177	#N/A	0.999368	#N/A	-0.528888	0.850404	0.440171	0	0	0.999738	0.999381	0.987721	#N/A	#N/A	0	0	-0.0589299	-2.07875	0	#N/A	#N/A	0.986653	0.76538	#N/A
(ACATTATA)n:Simple_repeat:Simple_repeat	0	0	0	0	0	#N/A	#N/A	#N/A	#N/A	#N/A	0	0	0	0	0	#N/A	#N/A	#N/A	#N/A	#N/A	0	0	0	0	0	#N/A	#N/A	#N/A	#N/A	#N/A
(ACATTC)n:Simple_repeat:Simple_repeat	0	0	0	0	0	#N/A	#N/A	#N/A	#N/A	#N/A	0	0	0	0	0	#N/A	#N/A	#N/A	#N/A	#N/A	0	0	0	0	0	#N/A	#N/A	#N/A	#N/A	#N/A
(ACATTCA)n:Simple_repeat:Simple_repeat	0	0	0	0	0	#N/A	#N/A	#N/A	#N/A	#N/A	0	0	0	0	0	#N/A	#N/A	#N/A	#N/A	#N/A	0	0	0	0	0	#N/A	#N/A	#N/A	#N/A	#N/A
(ACATTCC)n:Simple_repeat:Simple_repeat	0	0	0	0	0	#N/A	#N/A	#N/A	#N/A	#N/A	0	0	0	0	0	#N/A	#N/A	#N/A	#N/A	#N/A	0	0	0	0	0	#N/A	#N/A	#N/A	#N/A	#N/A
(ACATTCT)n:Simple_repeat:Simple_repeat	0	0	0	0	0	#N/A	#N/A	#N/A	#N/A	#N/A	0	0	0	0	0	#N/A	#N/A	#N/A	#N/A	#N/A	0	0	0	0	0	#N/A	#N/A	#N/A	#N/A	#N/A
(ACATTCTT)n:Simple_repeat:Simple_repeat	0	0	0	0	0	#N/A	#N/A	#N/A	#N/A	#N/A	0	0	0	0	0	#N/A	#N/A	#N/A	#N/A	#N/A	0	0	0	0	0	#N/A	#N/A	#N/A	#N/A	#N/A
(ACATTG)n:Simple_repeat:Simple_repeat	0	0	0	0	0	#N/A	#N/A	#N/A	#N/A	#N/A	0	0	0	0	0	#N/A	#N/A	#N/A	#N/A	#N/A	0	0	0	0	0	#N/A	#N/A	#N/A	#N/A	#N/A
(ACATTGAAAT)n:Simple_repeat:Simple_repeat	0	0	0	0	0	#N/A	#N/A	#N/A	#N/A	#N/A	0	0	0	0	0	#N/A	#N/A	#N/A	#N/A	#N/A	0	0	0	0	0	#N/A	#N/A	#N/A	#N/A	#N/A
(ACATTGT)n:Simple_repeat:Simple_repeat	0	0	0	0	0	#N/A	#N/A	#N/A	#N/A	#N/A	0	0	0	0	0	#N/A	#N/A	#N/A	#N/A	#N/A	0	0	0	0	0	#N/A	#N/A	#N/A	#N/A	#N/A
(ACATTT)n:Simple_repeat:Simple_repeat	0	0	0	0	0	#N/A	#N/A	#N/A	#N/A	#N/A	0	0	0	0	0	#N/A	#N/A	#N/A	#N/A	#N/A	0	0	0	0	0	#N/A	#N/A	#N/A	#N/A	#N/A
(ACATTTA)n:Simple_repeat:Simple_repeat	0	0	0	0	0	#N/A	#N/A	#N/A	#N/A	#N/A	0	0	0	0	0	#N/A	#N/A	#N/A	#N/A	#N/A	0	0	0	0	0	#N/A	#N/A	#N/A	#N/A	#N/A
(ACATTTAC)n:Simple_repeat:Simple_repeat	0	0	0	0	0	#N/A	#N/A	#N/A	#N/A	#N/A	0	0	0	0	0	#N/A	#N/A	#N/A	#N/A	#N/A	0	0	0	0	0	#N/A	#N/A	#N/A	#N/A	#N/A
(ACATTTC)n:Simple_repeat:Simple_repeat	0	0	0	0	0	#N/A	#N/A	#N/A	#N/A	#N/A	0	0	0	0	0	#N/A	#N/A	#N/A	#N/A	#N/A	0	0	0	0	0	#N/A	#N/A	#N/A	#N/A	#N/A
(ACATTTG)n:Simple_repeat:Simple_repeat	0	0	0	0	0	#N/A	#N/A	#N/A	#N/A	#N/A	0	0	0	0	0	#N/A	#N/A	#N/A	#N/A	#N/A	0	0	0	0	0	#N/A	#N/A	#N/A	#N/A	#N/A
(ACATTTT)n:Simple_repeat:Simple_repeat	0	0	0	0	0	#N/A	#N/A	#N/A	#N/A	#N/A	0	0	0	0	0	#N/A	#N/A	#N/A	#N/A	#N/A	0	0	0	0	0	#N/A	#N/A	#N/A	#N/A	#N/A
(ACATTTTA)n:Simple_repeat:Simple_repeat	0	0	0	0	0	#N/A	#N/A	#N/A	#N/A	#N/A	0	0	0	0	0	#N/A	#N/A	#N/A	#N/A	#N/A	0	0	0	0	0	#N/A	#N/A	#N/A	#N/A	#N/A
(ACC)n:Simple_repeat:Simple_repeat	0.164673	-0.0403905	-0.172667	-0.168261	0.509201	0.999453	0.998729	0.97091	0.999368	0.680247	-0.692118	-0.518439	-0.513325	0	0.763915	0.999738	0.999381	0.987721	#N/A	0.546373	0	0.0848201	-0.0943914	-0.137671	0.854517	#N/A	0.983374	0.965697	0.993052	0.244932
(ACCA)n:Simple_repeat:Simple_repeat	0	0	0	0	0	#N/A	#N/A	#N/A	#N/A	#N/A	0	0	0	0	0	#N/A	#N/A	#N/A	#N/A	#N/A	0	0	0	0	0	#N/A	#N/A	#N/A	#N/A	#N/A
(ACCAA)n:Simple_repeat:Simple_repeat	0	0	0	0	0	#N/A	#N/A	#N/A	#N/A	#N/A	0	0	0	0	0	#N/A	#N/A	#N/A	#N/A	#N/A	0	0	0	-1.03348	0	#N/A	#N/A	#N/A	0.982447	#N/A
(ACCAAA)n:Simple_repeat:Simple_repeat	-0.416988	0.0036902	-0.235905	-0.0578864	-0.953341	0.999453	0.998729	0.820838	0.999368	0.0209893	-0.0500363	0.0677096	0.237841	0.434363	-0.911799	0.999738	0.999381	0.987721	0.233907	0.0273849	-0.574474	-0.28421	-0.334307	-0.0190945	-2.77656	0.837629	0.86477	0.654386	0.999174	7.37019e-11
(ACCAAAT)n:Simple_repeat:Simple_repeat	0	0	0	0	0	#N/A	#N/A	#N/A	#N/A	#N/A	0	0	0	0	0	#N/A	#N/A	#N/A	#N/A	#N/A	0	0	0	0	0	#N/A	#N/A	#N/A	#N/A	#N/A
(ACCAAC)n:Simple_repeat:Simple_repeat	0	0	0	0	0	#N/A	#N/A	#N/A	#N/A	#N/A	0	0	0	0	0	#N/A	#N/A	#N/A	#N/A	#N/A	0	0	0	0	0	#N/A	#N/A	#N/A	#N/A	#N/A
(ACCAACC)n:Simple_repeat:Simple_repeat	0	0	0	0	0	#N/A	#N/A	#N/A	#N/A	#N/A	0	0	0	0	0	#N/A	#N/A	#N/A	#N/A	#N/A	0	0	0	0	0	#N/A	#N/A	#N/A	#N/A	#N/A
(ACCAAG)n:Simple_repeat:Simple_repeat	0	0	0	0	0	#N/A	#N/A	#N/A	#N/A	#N/A	0	0	0	0	0	#N/A	#N/A	#N/A	#N/A	#N/A	0	0	0	0	0	#N/A	#N/A	#N/A	#N/A	#N/A
(ACCAAGC)n:Simple_repeat:Simple_repeat	0	0	0	0	0	#N/A	#N/A	#N/A	#N/A	#N/A	0	0	0	0	0	#N/A	#N/A	#N/A	#N/A	#N/A	0	0	0	0	0	#N/A	#N/A	#N/A	#N/A	#N/A
(ACCAAGG)n:Simple_repeat:Simple_repeat	0	0	0	0	0	#N/A	#N/A	#N/A	#N/A	#N/A	0	0	0	0	0	#N/A	#N/A	#N/A	#N/A	#N/A	0	0	0	0	0	#N/A	#N/A	#N/A	#N/A	#N/A
(ACCAC)n:Simple_repeat:Simple_repeat	0	0	0	0	0	#N/A	#N/A	#N/A	#N/A	#N/A	0	0	0	0	0	#N/A	#N/A	#N/A	#N/A	#N/A	0	0	0	0	0	#N/A	#N/A	#N/A	#N/A	#N/A
(ACCACA)n:Simple_repeat:Simple_repeat	0	0	0	0	0	#N/A	#N/A	#N/A	#N/A	#N/A	0	0	0	0	0	#N/A	#N/A	#N/A	#N/A	#N/A	0	0	0	0	0	#N/A	#N/A	#N/A	#N/A	#N/A
(ACCACAC)n:Simple_repeat:Simple_repeat	0	0	0	0	0	#N/A	#N/A	#N/A	#N/A	#N/A	0	0	0	0	0	#N/A	#N/A	#N/A	#N/A	#N/A	0	0	0	0	0	#N/A	#N/A	#N/A	#N/A	#N/A
(ACCACC)n:Simple_repeat:Simple_repeat	0	0	0	0	0	#N/A	#N/A	#N/A	#N/A	#N/A	0	0	0	0	0	#N/A	#N/A	#N/A	#N/A	#N/A	0	0	0	0	0	#N/A	#N/A	#N/A	#N/A	#N/A
(ACCACCA)n:Simple_repeat:Simple_repeat	0	0	0	0	0	#N/A	#N/A	#N/A	#N/A	#N/A	0	0	0	0	0	#N/A	#N/A	#N/A	#N/A	#N/A	0	0	0	0	0	#N/A	#N/A	#N/A	#N/A	#N/A
(ACCACCC)n:Simple_repeat:Simple_repeat	0	0	0	0	0	#N/A	#N/A	#N/A	#N/A	#N/A	0	0	0	0	0	#N/A	#N/A	#N/A	#N/A	#N/A	0	0	0	0	0	#N/A	#N/A	#N/A	#N/A	#N/A
(ACCACG)n:Simple_repeat:Simple_repeat	0	0	0	0	0	#N/A	#N/A	#N/A	#N/A	#N/A	0	0	0	0	0	#N/A	#N/A	#N/A	#N/A	#N/A	0	0	0	0	0	#N/A	#N/A	#N/A	#N/A	#N/A
(ACCACT)n:Simple_repeat:Simple_repeat	0	0	0	0	0	#N/A	#N/A	#N/A	#N/A	#N/A	0	0	0	0	0	#N/A	#N/A	#N/A	#N/A	#N/A	0	0	0	0	0	#N/A	#N/A	#N/A	#N/A	#N/A
(ACCACTA)n:Simple_repeat:Simple_repeat	0	0	0	0	0	#N/A	#N/A	#N/A	#N/A	#N/A	0	0	0	0	0	#N/A	#N/A	#N/A	#N/A	#N/A	0	0	0	0	0	#N/A	#N/A	#N/A	#N/A	#N/A
(ACCACTC)n:Simple_repeat:Simple_repeat	0	0	0	0	0	#N/A	#N/A	#N/A	#N/A	#N/A	0	0	0	0	0	#N/A	#N/A	#N/A	#N/A	#N/A	0	0	0	0	0	#N/A	#N/A	#N/A	#N/A	#N/A
(ACCAG)n:Simple_repeat:Simple_repeat	0	0	0	0	0	#N/A	#N/A	#N/A	#N/A	#N/A	0	0	0	0	0	#N/A	#N/A	#N/A	#N/A	#N/A	0	0	0	0	0	#N/A	#N/A	#N/A	#N/A	#N/A
(ACCAGAC)n:Simple_repeat:Simple_repeat	0	0	0	0	0	#N/A	#N/A	#N/A	#N/A	#N/A	0	0	0	0	0	#N/A	#N/A	#N/A	#N/A	#N/A	0	0	0	0	0	#N/A	#N/A	#N/A	#N/A	#N/A
(ACCAGACTAG)n:Simple_repeat:Simple_repeat	0	0	0	0	0	#N/A	#N/A	#N/A	#N/A	#N/A	0	0	0	0	0	#N/A	#N/A	#N/A	#N/A	#N/A	0	0	0	0	0	#N/A	#N/A	#N/A	#N/A	#N/A
(ACCAGAG)n:Simple_repeat:Simple_repeat	0	0	0	0	0	#N/A	#N/A	#N/A	#N/A	#N/A	0	0	0	0	0	#N/A	#N/A	#N/A	#N/A	#N/A	0	0	0	0	0	#N/A	#N/A	#N/A	#N/A	#N/A
(ACCAGC)n:Simple_repeat:Simple_repeat	0	0	0	0	0	#N/A	#N/A	#N/A	#N/A	#N/A	0	0	0	0	0	#N/A	#N/A	#N/A	#N/A	#N/A	0	0	0	0	0	#N/A	#N/A	#N/A	#N/A	#N/A
(ACCAGCTGTG)n:Simple_repeat:Simple_repeat	0	0	0	0	0	#N/A	#N/A	#N/A	#N/A	#N/A	0	0	0	0	0	#N/A	#N/A	#N/A	#N/A	#N/A	0	0	0	0	0	#N/A	#N/A	#N/A	#N/A	#N/A
(ACCAGG)n:Simple_repeat:Simple_repeat	0	0	0	0	0	#N/A	#N/A	#N/A	#N/A	#N/A	0	0	0	0	0	#N/A	#N/A	#N/A	#N/A	#N/A	0	0	0	0	0	#N/A	#N/A	#N/A	#N/A	#N/A
(ACCAGGC)n:Simple_repeat:Simple_repeat	0	0	0	0	0	#N/A	#N/A	#N/A	#N/A	#N/A	0	0	0	0	0	#N/A	#N/A	#N/A	#N/A	#N/A	0	0	0	0	0	#N/A	#N/A	#N/A	#N/A	#N/A
(ACCAGT)n:Simple_repeat:Simple_repeat	0	0	0	0	0	#N/A	#N/A	#N/A	#N/A	#N/A	0	0	0	0	0	#N/A	#N/A	#N/A	#N/A	#N/A	0	0	0	0	0	#N/A	#N/A	#N/A	#N/A	#N/A
(ACCAGTG)n:Simple_repeat:Simple_repeat	0	0	0	0	0	#N/A	#N/A	#N/A	#N/A	#N/A	0	0	0	0	0	#N/A	#N/A	#N/A	#N/A	#N/A	0	0	0	0	0	#N/A	#N/A	#N/A	#N/A	#N/A
(ACCAGTGC)n:Simple_repeat:Simple_repeat	0	0	0	0	0	#N/A	#N/A	#N/A	#N/A	#N/A	0	0	0	0	0	#N/A	#N/A	#N/A	#N/A	#N/A	0	0	0	0	0	#N/A	#N/A	#N/A	#N/A	#N/A
(ACCAT)n:Simple_repeat:Simple_repeat	0	0	0	0	0	#N/A	#N/A	#N/A	#N/A	#N/A	0	0	0	0	0	#N/A	#N/A	#N/A	#N/A	#N/A	0	0	0	0	0	#N/A	#N/A	#N/A	#N/A	#N/A
(ACCATC)n:Simple_repeat:Simple_repeat	0	0	0	0	0	#N/A	#N/A	#N/A	#N/A	#N/A	0	0	0	0	0	#N/A	#N/A	#N/A	#N/A	#N/A	0	0	0	0	0	#N/A	#N/A	#N/A	#N/A	#N/A
(ACCATCA)n:Simple_repeat:Simple_repeat	0	0	0	0	0	#N/A	#N/A	#N/A	#N/A	#N/A	0	0	0	0	0	#N/A	#N/A	#N/A	#N/A	#N/A	0	0	0	0	0	#N/A	#N/A	#N/A	#N/A	#N/A
(ACCATCC)n:Simple_repeat:Simple_repeat	0	0	0	0	0	#N/A	#N/A	#N/A	#N/A	#N/A	0	0	0	0	0	#N/A	#N/A	#N/A	#N/A	#N/A	0	0	0	0	0	#N/A	#N/A	#N/A	#N/A	#N/A
(ACCATG)n:Simple_repeat:Simple_repeat	0	0	0	0	0	#N/A	#N/A	#N/A	#N/A	#N/A	0	0	0	0	0	#N/A	#N/A	#N/A	#N/A	#N/A	0	0	0	0	0	#N/A	#N/A	#N/A	#N/A	#N/A
(ACCATGT)n:Simple_repeat:Simple_repeat	0	0	0	0	0	#N/A	#N/A	#N/A	#N/A	#N/A	0	0	0	0	0	#N/A	#N/A	#N/A	#N/A	#N/A	0	0	0	0	0	#N/A	#N/A	#N/A	#N/A	#N/A
(ACCATT)n:Simple_repeat:Simple_repeat	0	0	0	0	0	#N/A	#N/A	#N/A	#N/A	#N/A	0	0	0	0	0	#N/A	#N/A	#N/A	#N/A	#N/A	0	0	0	0	0	#N/A	#N/A	#N/A	#N/A	#N/A
(ACCATTA)n:Simple_repeat:Simple_repeat	0	0	0	0	0	#N/A	#N/A	#N/A	#N/A	#N/A	0	0	0	0	0	#N/A	#N/A	#N/A	#N/A	#N/A	0	0	0	0	0	#N/A	#N/A	#N/A	#N/A	#N/A
(ACCATTT)n:Simple_repeat:Simple_repeat	0	0	0	0	0	#N/A	#N/A	#N/A	#N/A	#N/A	0	0	0	0	0	#N/A	#N/A	#N/A	#N/A	#N/A	0	0	0	0	0	#N/A	#N/A	#N/A	#N/A	#N/A
(ACCC)n:Simple_repeat:Simple_repeat	1.7369	0	0	0	0	0.999453	#N/A	#N/A	#N/A	#N/A	0	2.33598	0	0	0	#N/A	0.999381	#N/A	#N/A	#N/A	0	0	0	-1.59245	0	#N/A	#N/A	#N/A	0.892141	#N/A
(ACCCA)n:Simple_repeat:Simple_repeat	0	0	0	0	0	#N/A	#N/A	#N/A	#N/A	#N/A	0	0	0	0	0	#N/A	#N/A	#N/A	#N/A	#N/A	0	0	0	0	0	#N/A	#N/A	#N/A	#N/A	#N/A
(ACCCAA)n:Simple_repeat:Simple_repeat	0	0	0	0	0	#N/A	#N/A	#N/A	#N/A	#N/A	0	0	0	0	0	#N/A	#N/A	#N/A	#N/A	#N/A	0	0	0	0	0	#N/A	#N/A	#N/A	#N/A	#N/A
(ACCCAC)n:Simple_repeat:Simple_repeat	0	0	0	0	0	#N/A	#N/A	#N/A	#N/A	#N/A	0	0	0	0	0	#N/A	#N/A	#N/A	#N/A	#N/A	0	0	0	0	0	#N/A	#N/A	#N/A	#N/A	#N/A
(ACCCACC)n:Simple_repeat:Simple_repeat	0	0	0	0	0	#N/A	#N/A	#N/A	#N/A	#N/A	0	0	0	0	0	#N/A	#N/A	#N/A	#N/A	#N/A	0	0	0	0	0	#N/A	#N/A	#N/A	#N/A	#N/A
(ACCCACG)n:Simple_repeat:Simple_repeat	0	0	0	0	0	#N/A	#N/A	#N/A	#N/A	#N/A	0	0	0	0	0	#N/A	#N/A	#N/A	#N/A	#N/A	0	0	0	0	0	#N/A	#N/A	#N/A	#N/A	#N/A
(ACCCAG)n:Simple_repeat:Simple_repeat	0	0	0	0	0	#N/A	#N/A	#N/A	#N/A	#N/A	0	0	0	0	0	#N/A	#N/A	#N/A	#N/A	#N/A	0	0	0	0	0	#N/A	#N/A	#N/A	#N/A	#N/A
(ACCCAGC)n:Simple_repeat:Simple_repeat	0	0	0	0	0	#N/A	#N/A	#N/A	#N/A	#N/A	0	0	0	0	0	#N/A	#N/A	#N/A	#N/A	#N/A	0	0	0	0	0	#N/A	#N/A	#N/A	#N/A	#N/A
(ACCCAGG)n:Simple_repeat:Simple_repeat	0	0	0	0	0	#N/A	#N/A	#N/A	#N/A	#N/A	0	0	0	0	0	#N/A	#N/A	#N/A	#N/A	#N/A	0	0	0	0	0	#N/A	#N/A	#N/A	#N/A	#N/A
(ACCCAT)n:Simple_repeat:Simple_repeat	0	0	0	0	0	#N/A	#N/A	#N/A	#N/A	#N/A	0	0	0	0	0	#N/A	#N/A	#N/A	#N/A	#N/A	0	0	0	0	0	#N/A	#N/A	#N/A	#N/A	#N/A
(ACCCATC)n:Simple_repeat:Simple_repeat	0	0	0	0	0	#N/A	#N/A	#N/A	#N/A	#N/A	0	0	0	0	0	#N/A	#N/A	#N/A	#N/A	#N/A	0	0	0	0	0	#N/A	#N/A	#N/A	#N/A	#N/A
(ACCCC)n:Simple_repeat:Simple_repeat	0	0	0	0.5823	0	#N/A	#N/A	#N/A	0.999368	#N/A	0	0	0	0	0	#N/A	#N/A	#N/A	#N/A	#N/A	0	0	0	-1.24405	0	#N/A	#N/A	#N/A	0.965778	#N/A
(ACCCCA)n:Simple_repeat:Simple_repeat	0	0	0	0	0	#N/A	#N/A	#N/A	#N/A	#N/A	0	0	0	0	0	#N/A	#N/A	#N/A	#N/A	#N/A	0	0	0	0	0	#N/A	#N/A	#N/A	#N/A	#N/A
(ACCCCAC)n:Simple_repeat:Simple_repeat	0	0	0	0	0	#N/A	#N/A	#N/A	#N/A	#N/A	0	0	0	0	0	#N/A	#N/A	#N/A	#N/A	#N/A	0	0	0	0	0	#N/A	#N/A	#N/A	#N/A	#N/A
(ACCCCAG)n:Simple_repeat:Simple_repeat	0	0	0	0	0	#N/A	#N/A	#N/A	#N/A	#N/A	0	0	0	0	0	#N/A	#N/A	#N/A	#N/A	#N/A	0	0	0	0.307658	0	#N/A	#N/A	#N/A	0.999174	#N/A
(ACCCCAGC)n:Simple_repeat:Simple_repeat	0	0	0	0	0	#N/A	#N/A	#N/A	#N/A	#N/A	0	0	0	0	0	#N/A	#N/A	#N/A	#N/A	#N/A	0	0	0	0	0	#N/A	#N/A	#N/A	#N/A	#N/A
(ACCCCAT)n:Simple_repeat:Simple_repeat	0	0	0	0	0	#N/A	#N/A	#N/A	#N/A	#N/A	0	0	0	0	0	#N/A	#N/A	#N/A	#N/A	#N/A	0	0	0	0	0	#N/A	#N/A	#N/A	#N/A	#N/A
(ACCCCC)n:Simple_repeat:Simple_repeat	0	0	0	0	0	#N/A	#N/A	#N/A	#N/A	#N/A	0	0	0	0	0	#N/A	#N/A	#N/A	#N/A	#N/A	0	0	0	0	0	#N/A	#N/A	#N/A	#N/A	#N/A
(ACCCCCA)n:Simple_repeat:Simple_repeat	0	0	0	0	0	#N/A	#N/A	#N/A	#N/A	#N/A	0	0	0	0	0	#N/A	#N/A	#N/A	#N/A	#N/A	0	0	0	0	0	#N/A	#N/A	#N/A	#N/A	#N/A
(ACCCCCC)n:Simple_repeat:Simple_repeat	0	0	0	0	0	#N/A	#N/A	#N/A	#N/A	#N/A	0	0	0	0	0	#N/A	#N/A	#N/A	#N/A	#N/A	0	0	0	0	0	#N/A	#N/A	#N/A	#N/A	#N/A
(ACCCCCG)n:Simple_repeat:Simple_repeat	0	0	0	0	0	#N/A	#N/A	#N/A	#N/A	#N/A	0	0	0	0	0	#N/A	#N/A	#N/A	#N/A	#N/A	0	0	0	0	0	#N/A	#N/A	#N/A	#N/A	#N/A
(ACCCCG)n:Simple_repeat:Simple_repeat	0	0	0	0	0	#N/A	#N/A	#N/A	#N/A	#N/A	0	0.752053	0	0	0	#N/A	0.999381	#N/A	#N/A	#N/A	0	0	0	0	0	#N/A	#N/A	#N/A	#N/A	#N/A
(ACCCCGC)n:Simple_repeat:Simple_repeat	0	0	0	0	0	#N/A	#N/A	#N/A	#N/A	#N/A	0	0	0	0	0	#N/A	#N/A	#N/A	#N/A	#N/A	0	0	0	0	0	#N/A	#N/A	#N/A	#N/A	#N/A
(ACCCCGG)n:Simple_repeat:Simple_repeat	0	0	0	0	0	#N/A	#N/A	#N/A	#N/A	#N/A	0	0	0	0	0	#N/A	#N/A	#N/A	#N/A	#N/A	0	0	0	0	0	#N/A	#N/A	#N/A	#N/A	#N/A
(ACCCCT)n:Simple_repeat:Simple_repeat	0	0	0	0	0	#N/A	#N/A	#N/A	#N/A	#N/A	0	0	0	0	0	#N/A	#N/A	#N/A	#N/A	#N/A	0	0	0	0	0	#N/A	#N/A	#N/A	#N/A	#N/A
(ACCCCTA)n:Simple_repeat:Simple_repeat	0	0	0	0	0	#N/A	#N/A	#N/A	#N/A	#N/A	0	0	0	0	0	#N/A	#N/A	#N/A	#N/A	#N/A	0	0	0	0	0	#N/A	#N/A	#N/A	#N/A	#N/A
(ACCCCTC)n:Simple_repeat:Simple_repeat	0	0	0	0	0	#N/A	#N/A	#N/A	#N/A	#N/A	0	0	0	0	0	#N/A	#N/A	#N/A	#N/A	#N/A	0	0	0	0	0	#N/A	#N/A	#N/A	#N/A	#N/A
(ACCCCTG)n:Simple_repeat:Simple_repeat	0	0	0	0	0	#N/A	#N/A	#N/A	#N/A	#N/A	0	0	0	0	0	#N/A	#N/A	#N/A	#N/A	#N/A	0	0	0	0	0	#N/A	#N/A	#N/A	#N/A	#N/A
(ACCCGA)n:Simple_repeat:Simple_repeat	0	0	0	0	0	#N/A	#N/A	#N/A	#N/A	#N/A	0	0	0	0	0	#N/A	#N/A	#N/A	#N/A	#N/A	0	0	0	0	0	#N/A	#N/A	#N/A	#N/A	#N/A
(ACCCGC)n:Simple_repeat:Simple_repeat	0	0	0	0	0	#N/A	#N/A	#N/A	#N/A	#N/A	0	0	0	0	0	#N/A	#N/A	#N/A	#N/A	#N/A	0	0	0	0	0	#N/A	#N/A	#N/A	#N/A	#N/A
(ACCCGG)n:Simple_repeat:Simple_repeat	0	0	0	0	0	#N/A	#N/A	#N/A	#N/A	#N/A	0	0	0	0	0	#N/A	#N/A	#N/A	#N/A	#N/A	0	0	0	0	0	#N/A	#N/A	#N/A	#N/A	#N/A
(ACCCGT)n:Simple_repeat:Simple_repeat	0	0	0	0	0	#N/A	#N/A	#N/A	#N/A	#N/A	0	0	0	0	0	#N/A	#N/A	#N/A	#N/A	#N/A	0	0	0	0	0	#N/A	#N/A	#N/A	#N/A	#N/A
(ACCCT)n:Simple_repeat:Simple_repeat	0	0	0	0	0	#N/A	#N/A	#N/A	#N/A	#N/A	0	0	0	0	0	#N/A	#N/A	#N/A	#N/A	#N/A	0	0	0	0	0	#N/A	#N/A	#N/A	#N/A	#N/A
(ACCCTA)n:Simple_repeat:Simple_repeat	0	0	0	0	0	#N/A	#N/A	#N/A	#N/A	#N/A	0	0	0	0	0	#N/A	#N/A	#N/A	#N/A	#N/A	0	0	0	0	0	#N/A	#N/A	#N/A	#N/A	#N/A
(ACCCTAC)n:Simple_repeat:Simple_repeat	0	0	0	0	0	#N/A	#N/A	#N/A	#N/A	#N/A	0	0	0	0	0	#N/A	#N/A	#N/A	#N/A	#N/A	0	0	0	0	0	#N/A	#N/A	#N/A	#N/A	#N/A
(ACCCTC)n:Simple_repeat:Simple_repeat	0	0	0	0	0	#N/A	#N/A	#N/A	#N/A	#N/A	0	0	0	0	0	#N/A	#N/A	#N/A	#N/A	#N/A	0	0	0	0	0	#N/A	#N/A	#N/A	#N/A	#N/A
(ACCCTCC)n:Simple_repeat:Simple_repeat	0	0	0	0	0	#N/A	#N/A	#N/A	#N/A	#N/A	0	0	0	0	0	#N/A	#N/A	#N/A	#N/A	#N/A	0	0	0	0	0	#N/A	#N/A	#N/A	#N/A	#N/A
(ACCCTCCCC)n:Simple_repeat:Simple_repeat	0	0	0	0	0	#N/A	#N/A	#N/A	#N/A	#N/A	0	0	0	0	0	#N/A	#N/A	#N/A	#N/A	#N/A	0	0	0	0	0	#N/A	#N/A	#N/A	#N/A	#N/A
(ACCCTCT)n:Simple_repeat:Simple_repeat	0	0	0	0	0	#N/A	#N/A	#N/A	#N/A	#N/A	0	0	0	0	0	#N/A	#N/A	#N/A	#N/A	#N/A	0	0	0	0	0	#N/A	#N/A	#N/A	#N/A	#N/A
(ACCCTG)n:Simple_repeat:Simple_repeat	0	0	0	0	0	#N/A	#N/A	#N/A	#N/A	#N/A	0	0	0	0	0	#N/A	#N/A	#N/A	#N/A	#N/A	0	0	0	0	0	#N/A	#N/A	#N/A	#N/A	#N/A
(ACCCTGC)n:Simple_repeat:Simple_repeat	0	0	0	0	0	#N/A	#N/A	#N/A	#N/A	#N/A	0	0	0	0	0	#N/A	#N/A	#N/A	#N/A	#N/A	0	0	0	0	0	#N/A	#N/A	#N/A	#N/A	#N/A
(ACCCTTC)n:Simple_repeat:Simple_repeat	0	0	0	0	0	#N/A	#N/A	#N/A	#N/A	#N/A	0	0	0	0	0	#N/A	#N/A	#N/A	#N/A	#N/A	0	0	0	0	0	#N/A	#N/A	#N/A	#N/A	#N/A
(ACCCTTG)n:Simple_repeat:Simple_repeat	0	0	0	0	0	#N/A	#N/A	#N/A	#N/A	#N/A	0	0	0	0	0	#N/A	#N/A	#N/A	#N/A	#N/A	0	0	0	0	0	#N/A	#N/A	#N/A	#N/A	#N/A
(ACCGAG)n:Simple_repeat:Simple_repeat	0	0	0	0	0	#N/A	#N/A	#N/A	#N/A	#N/A	0	0	0	0	0	#N/A	#N/A	#N/A	#N/A	#N/A	0	0	0	0	0	#N/A	#N/A	#N/A	#N/A	#N/A
(ACCGCC)n:Simple_repeat:Simple_repeat	0	0	0	0	0	#N/A	#N/A	#N/A	#N/A	#N/A	0	0	0	0	0	#N/A	#N/A	#N/A	#N/A	#N/A	0	0	0	0	0	#N/A	#N/A	#N/A	#N/A	#N/A
(ACCGG)n:Simple_repeat:Simple_repeat	0	0	0	0	0	#N/A	#N/A	#N/A	#N/A	#N/A	0	0	0	0	0	#N/A	#N/A	#N/A	#N/A	#N/A	0	0	0	0	0	#N/A	#N/A	#N/A	#N/A	#N/A
(ACCGGC)n:Simple_repeat:Simple_repeat	0	0	0	0	0	#N/A	#N/A	#N/A	#N/A	#N/A	0	0	0	0	0	#N/A	#N/A	#N/A	#N/A	#N/A	0	0	0	0	0	#N/A	#N/A	#N/A	#N/A	#N/A
(ACCGGG)n:Simple_repeat:Simple_repeat	0	0	0	0	0	#N/A	#N/A	#N/A	#N/A	#N/A	0	0	0	0	0	#N/A	#N/A	#N/A	#N/A	#N/A	0	0	0	0	0	#N/A	#N/A	#N/A	#N/A	#N/A
(ACCGT)n:Simple_repeat:Simple_repeat	0	0	0	0	0	#N/A	#N/A	#N/A	#N/A	#N/A	0	0	0	0	0	#N/A	#N/A	#N/A	#N/A	#N/A	0	0	0	0	0	#N/A	#N/A	#N/A	#N/A	#N/A
(ACCT)n:Simple_repeat:Simple_repeat	0	0	0	0	0	#N/A	#N/A	#N/A	#N/A	#N/A	0	0	0	0	0	#N/A	#N/A	#N/A	#N/A	#N/A	0	0	0	-0.46938	0	#N/A	#N/A	#N/A	0.999174	#N/A
(ACCTA)n:Simple_repeat:Simple_repeat	0	0	0	0	0	#N/A	#N/A	#N/A	#N/A	#N/A	0	0	0	0	0	#N/A	#N/A	#N/A	#N/A	#N/A	0	0	0	0	0	#N/A	#N/A	#N/A	#N/A	#N/A
(ACCTAA)n:Simple_repeat:Simple_repeat	0	0	0	0	0	#N/A	#N/A	#N/A	#N/A	#N/A	0	0	0	0	0	#N/A	#N/A	#N/A	#N/A	#N/A	0	0	0	0	0	#N/A	#N/A	#N/A	#N/A	#N/A
(ACCTAAC)n:Simple_repeat:Simple_repeat	0	0	0	0	0	#N/A	#N/A	#N/A	#N/A	#N/A	0	0	0	0	0	#N/A	#N/A	#N/A	#N/A	#N/A	0	0	0	0	0	#N/A	#N/A	#N/A	#N/A	#N/A
(ACCTAAT)n:Simple_repeat:Simple_repeat	0	0	0	0	0	#N/A	#N/A	#N/A	#N/A	#N/A	0	0	0	0	0	#N/A	#N/A	#N/A	#N/A	#N/A	0	0	0	0	0	#N/A	#N/A	#N/A	#N/A	#N/A
(ACCTAC)n:Simple_repeat:Simple_repeat	0	0	0	0	0	#N/A	#N/A	#N/A	#N/A	#N/A	0	0	0	0	0	#N/A	#N/A	#N/A	#N/A	#N/A	0	0	0	0	0	#N/A	#N/A	#N/A	#N/A	#N/A
(ACCTAGC)n:Simple_repeat:Simple_repeat	0	0	0	0	0	#N/A	#N/A	#N/A	#N/A	#N/A	0	0	0	0	0	#N/A	#N/A	#N/A	#N/A	#N/A	0	0	0	0	0	#N/A	#N/A	#N/A	#N/A	#N/A
(ACCTAGT)n:Simple_repeat:Simple_repeat	0	0	0	0	0	#N/A	#N/A	#N/A	#N/A	#N/A	0	0	0	0	0	#N/A	#N/A	#N/A	#N/A	#N/A	0	0	0	0	0	#N/A	#N/A	#N/A	#N/A	#N/A
(ACCTAT)n:Simple_repeat:Simple_repeat	0	0	0	0	0	#N/A	#N/A	#N/A	#N/A	#N/A	0	0	0	0	0	#N/A	#N/A	#N/A	#N/A	#N/A	0	0	0	0	0	#N/A	#N/A	#N/A	#N/A	#N/A
(ACCTC)n:Simple_repeat:Simple_repeat	0	0	0	0	0	#N/A	#N/A	#N/A	#N/A	#N/A	0	0	0	0	0	#N/A	#N/A	#N/A	#N/A	#N/A	0	0	0	0	0	#N/A	#N/A	#N/A	#N/A	#N/A
(ACCTCA)n:Simple_repeat:Simple_repeat	0	0	0	0	0	#N/A	#N/A	#N/A	#N/A	#N/A	0	0	0	0	0	#N/A	#N/A	#N/A	#N/A	#N/A	0	0	0	0	0	#N/A	#N/A	#N/A	#N/A	#N/A
(ACCTCACTGG)n:Simple_repeat:Simple_repeat	0	0	0	0	0	#N/A	#N/A	#N/A	#N/A	#N/A	0	0	0	0	0	#N/A	#N/A	#N/A	#N/A	#N/A	0	0	0	0	0	#N/A	#N/A	#N/A	#N/A	#N/A
(ACCTCAG)n:Simple_repeat:Simple_repeat	0	0	0	0	0	#N/A	#N/A	#N/A	#N/A	#N/A	0	0	0	0	0	#N/A	#N/A	#N/A	#N/A	#N/A	0	0	0	0	0	#N/A	#N/A	#N/A	#N/A	#N/A
(ACCTCAGT)n:Simple_repeat:Simple_repeat	0	0	0	0	0	#N/A	#N/A	#N/A	#N/A	#N/A	0	0	0	0	0	#N/A	#N/A	#N/A	#N/A	#N/A	0	0	0	0	0	#N/A	#N/A	#N/A	#N/A	#N/A
(ACCTCAT)n:Simple_repeat:Simple_repeat	0	0	0	0	0	#N/A	#N/A	#N/A	#N/A	#N/A	0	0	0	0	0	#N/A	#N/A	#N/A	#N/A	#N/A	0	0	0	0	0	#N/A	#N/A	#N/A	#N/A	#N/A
(ACCTCC)n:Simple_repeat:Simple_repeat	0	0	0	0	0	#N/A	#N/A	#N/A	#N/A	#N/A	0	0	0	0	0	#N/A	#N/A	#N/A	#N/A	#N/A	0	0	0	0	0	#N/A	#N/A	#N/A	#N/A	#N/A
(ACCTCCA)n:Simple_repeat:Simple_repeat	0	0	0	0	0	#N/A	#N/A	#N/A	#N/A	#N/A	0	0	0	0	0	#N/A	#N/A	#N/A	#N/A	#N/A	0	0	0	0	0	#N/A	#N/A	#N/A	#N/A	#N/A
(ACCTCCC)n:Simple_repeat:Simple_repeat	0	0	0	1.87787	0	#N/A	#N/A	#N/A	0.999368	#N/A	0	0.347374	0	0	0	#N/A	0.999381	#N/A	#N/A	#N/A	0	0	0	1.2399	0	#N/A	#N/A	#N/A	0.958522	#N/A
(ACCTCCCC)n:Simple_repeat:Simple_repeat	0	0	0	0	0	#N/A	#N/A	#N/A	#N/A	#N/A	0	0	0	0	0	#N/A	#N/A	#N/A	#N/A	#N/A	0	0	0	0	0	#N/A	#N/A	#N/A	#N/A	#N/A
(ACCTCCG)n:Simple_repeat:Simple_repeat	0	0	0	0	0	#N/A	#N/A	#N/A	#N/A	#N/A	0	0	0	0	0	#N/A	#N/A	#N/A	#N/A	#N/A	0	0	0	0	0	#N/A	#N/A	#N/A	#N/A	#N/A
(ACCTCCT)n:Simple_repeat:Simple_repeat	0	0	0	0	0	#N/A	#N/A	#N/A	#N/A	#N/A	0	0	0	0	0	#N/A	#N/A	#N/A	#N/A	#N/A	0	0	0	0	0	#N/A	#N/A	#N/A	#N/A	#N/A
(ACCTCT)n:Simple_repeat:Simple_repeat	0	0	0	0	0	#N/A	#N/A	#N/A	#N/A	#N/A	0	0	0	0	0	#N/A	#N/A	#N/A	#N/A	#N/A	0	0	0	0	0	#N/A	#N/A	#N/A	#N/A	#N/A
(ACCTCTA)n:Simple_repeat:Simple_repeat	0	0	0	0	0	#N/A	#N/A	#N/A	#N/A	#N/A	0	0	0	0	0	#N/A	#N/A	#N/A	#N/A	#N/A	0	0	0	0	0	#N/A	#N/A	#N/A	#N/A	#N/A
(ACCTCTC)n:Simple_repeat:Simple_repeat	0	0	0	0	0	#N/A	#N/A	#N/A	#N/A	#N/A	0	0	0	0	0	#N/A	#N/A	#N/A	#N/A	#N/A	0	0	0	0	0	#N/A	#N/A	#N/A	#N/A	#N/A
(ACCTCTG)n:Simple_repeat:Simple_repeat	0	0	0	0	0	#N/A	#N/A	#N/A	#N/A	#N/A	0	0	0	0	0	#N/A	#N/A	#N/A	#N/A	#N/A	0	0	0	0	0	#N/A	#N/A	#N/A	#N/A	#N/A
(ACCTCTT)n:Simple_repeat:Simple_repeat	0	0	0	0	0	#N/A	#N/A	#N/A	#N/A	#N/A	0	0	0	0	0	#N/A	#N/A	#N/A	#N/A	#N/A	0	0	0	0	0	#N/A	#N/A	#N/A	#N/A	#N/A
(ACCTG)n:Simple_repeat:Simple_repeat	0	0	0	0	0	#N/A	#N/A	#N/A	#N/A	#N/A	0	0	0	0	0	#N/A	#N/A	#N/A	#N/A	#N/A	0	0	0	0	0	#N/A	#N/A	#N/A	#N/A	#N/A
(ACCTGA)n:Simple_repeat:Simple_repeat	0	0	0	0	0	#N/A	#N/A	#N/A	#N/A	#N/A	0	0	0	0	0	#N/A	#N/A	#N/A	#N/A	#N/A	0	0	0	0	0	#N/A	#N/A	#N/A	#N/A	#N/A
(ACCTGAG)n:Simple_repeat:Simple_repeat	0	0	0	0	0	#N/A	#N/A	#N/A	#N/A	#N/A	0	0	0	0	0	#N/A	#N/A	#N/A	#N/A	#N/A	0	0	0	0	0	#N/A	#N/A	#N/A	#N/A	#N/A
(ACCTGAT)n:Simple_repeat:Simple_repeat	0	0	0	0	0	#N/A	#N/A	#N/A	#N/A	#N/A	0	0	0	0	0	#N/A	#N/A	#N/A	#N/A	#N/A	0	0	0	0	0	#N/A	#N/A	#N/A	#N/A	#N/A
(ACCTGC)n:Simple_repeat:Simple_repeat	0	0	0	0	0	#N/A	#N/A	#N/A	#N/A	#N/A	0	0	0	0	0	#N/A	#N/A	#N/A	#N/A	#N/A	0	0	0	0	0	#N/A	#N/A	#N/A	#N/A	#N/A
(ACCTGCC)n:Simple_repeat:Simple_repeat	0	0	0	0	0	#N/A	#N/A	#N/A	#N/A	#N/A	0	0	0	0	0	#N/A	#N/A	#N/A	#N/A	#N/A	0	0	0	0	0	#N/A	#N/A	#N/A	#N/A	#N/A
(ACCTGCT)n:Simple_repeat:Simple_repeat	0	0	0	0	0	#N/A	#N/A	#N/A	#N/A	#N/A	0	0	0	0	0	#N/A	#N/A	#N/A	#N/A	#N/A	0	0	0	0	0	#N/A	#N/A	#N/A	#N/A	#N/A
(ACCTGCTAT)n:Simple_repeat:Simple_repeat	0	0	0	0	0	#N/A	#N/A	#N/A	#N/A	#N/A	0	0	0	0	0	#N/A	#N/A	#N/A	#N/A	#N/A	0	0	0	0	0	#N/A	#N/A	#N/A	#N/A	#N/A
(ACCTGG)n:Simple_repeat:Simple_repeat	0	0	0	0	0	#N/A	#N/A	#N/A	#N/A	#N/A	0	0	0	0	0	#N/A	#N/A	#N/A	#N/A	#N/A	0	0	0	0	0	#N/A	#N/A	#N/A	#N/A	#N/A
(ACCTGGA)n:Simple_repeat:Simple_repeat	0	0	0	0	0	#N/A	#N/A	#N/A	#N/A	#N/A	0	0	0	0	0	#N/A	#N/A	#N/A	#N/A	#N/A	0	0	0	0	0	#N/A	#N/A	#N/A	#N/A	#N/A
(ACCTGGT)n:Simple_repeat:Simple_repeat	0	0	0	0	0	#N/A	#N/A	#N/A	#N/A	#N/A	0	0	0	0	0	#N/A	#N/A	#N/A	#N/A	#N/A	0	0	0	0	0	#N/A	#N/A	#N/A	#N/A	#N/A
(ACCTGGTCTA)n:Simple_repeat:Simple_repeat	0	0	0	0	0	#N/A	#N/A	#N/A	#N/A	#N/A	0	0	0	0	0	#N/A	#N/A	#N/A	#N/A	#N/A	0	0	0	0	0	#N/A	#N/A	#N/A	#N/A	#N/A
(ACCTGTG)n:Simple_repeat:Simple_repeat	0	0	0	0	0	#N/A	#N/A	#N/A	#N/A	#N/A	0	0	0	0	0	#N/A	#N/A	#N/A	#N/A	#N/A	0	0	0	0	0	#N/A	#N/A	#N/A	#N/A	#N/A
(ACCTGTGGA)n:Simple_repeat:Simple_repeat	0	0	0	0	0	#N/A	#N/A	#N/A	#N/A	#N/A	0	0	0	0	0	#N/A	#N/A	#N/A	#N/A	#N/A	0	0	0	0	0	#N/A	#N/A	#N/A	#N/A	#N/A
(ACCTT)n:Simple_repeat:Simple_repeat	0	0	0	0	0	#N/A	#N/A	#N/A	#N/A	#N/A	0	0	0	0	0	#N/A	#N/A	#N/A	#N/A	#N/A	0	0	0	0	0	#N/A	#N/A	#N/A	#N/A	#N/A
(ACCTTA)n:Simple_repeat:Simple_repeat	0	0	0	0	0	#N/A	#N/A	#N/A	#N/A	#N/A	0	0	0	0	0	#N/A	#N/A	#N/A	#N/A	#N/A	0	0	0	0	0	#N/A	#N/A	#N/A	#N/A	#N/A
(ACCTTAT)n:Simple_repeat:Simple_repeat	0	0	0	0	0	#N/A	#N/A	#N/A	#N/A	#N/A	0	0	0	0	0	#N/A	#N/A	#N/A	#N/A	#N/A	0	0	0	0	0	#N/A	#N/A	#N/A	#N/A	#N/A
(ACCTTATA)n:Simple_repeat:Simple_repeat	0	0	0	0	0	#N/A	#N/A	#N/A	#N/A	#N/A	0	0	0	0	0	#N/A	#N/A	#N/A	#N/A	#N/A	0	0	0	0	0	#N/A	#N/A	#N/A	#N/A	#N/A
(ACCTTC)n:Simple_repeat:Simple_repeat	0	0	0	0	0	#N/A	#N/A	#N/A	#N/A	#N/A	0	0	0	0	0	#N/A	#N/A	#N/A	#N/A	#N/A	0	0	0	0	0	#N/A	#N/A	#N/A	#N/A	#N/A
(ACCTTCC)n:Simple_repeat:Simple_repeat	0	0	0	0	0	#N/A	#N/A	#N/A	#N/A	#N/A	0	0	0	0	0	#N/A	#N/A	#N/A	#N/A	#N/A	0	0	0	0	0	#N/A	#N/A	#N/A	#N/A	#N/A
(ACCTTG)n:Simple_repeat:Simple_repeat	0	0	0	0	0	#N/A	#N/A	#N/A	#N/A	#N/A	0	0	0	0	0	#N/A	#N/A	#N/A	#N/A	#N/A	0	0	0	0.321407	0	#N/A	#N/A	#N/A	0.999174	#N/A
(ACCTTGT)n:Simple_repeat:Simple_repeat	0	0	0	0	0	#N/A	#N/A	#N/A	#N/A	#N/A	0	0	0	0	0	#N/A	#N/A	#N/A	#N/A	#N/A	0	0	0	0	0	#N/A	#N/A	#N/A	#N/A	#N/A
(ACCTTT)n:Simple_repeat:Simple_repeat	0	0	0	0	0	#N/A	#N/A	#N/A	#N/A	#N/A	0	0	0	0	0	#N/A	#N/A	#N/A	#N/A	#N/A	0	0	0	0	0	#N/A	#N/A	#N/A	#N/A	#N/A
(ACCTTTG)n:Simple_repeat:Simple_repeat	0	0	0	0	0	#N/A	#N/A	#N/A	#N/A	#N/A	0	0	0	0	0	#N/A	#N/A	#N/A	#N/A	#N/A	0	0	0	0	0	#N/A	#N/A	#N/A	#N/A	#N/A
(ACG)n:Simple_repeat:Simple_repeat	0	0	0	0	0	#N/A	#N/A	#N/A	#N/A	#N/A	0	0	0	0	0	#N/A	#N/A	#N/A	#N/A	#N/A	0	0	0	0	0	#N/A	#N/A	#N/A	#N/A	#N/A
(ACGAA)n:Simple_repeat:Simple_repeat	0	0	0	0	0	#N/A	#N/A	#N/A	#N/A	#N/A	0	0	0	0	0	#N/A	#N/A	#N/A	#N/A	#N/A	0	0	0	0	0	#N/A	#N/A	#N/A	#N/A	#N/A
(ACGAC)n:Simple_repeat:Simple_repeat	0	0	0	0	0	#N/A	#N/A	#N/A	#N/A	#N/A	0	0	0	0	0	#N/A	#N/A	#N/A	#N/A	#N/A	0	0	0	0	0	#N/A	#N/A	#N/A	#N/A	#N/A
(ACGACCC)n:Simple_repeat:Simple_repeat	0	0	0	0	0	#N/A	#N/A	#N/A	#N/A	#N/A	0	0	0	0	0	#N/A	#N/A	#N/A	#N/A	#N/A	0	0	0	0	0	#N/A	#N/A	#N/A	#N/A	#N/A
(ACGAG)n:Simple_repeat:Simple_repeat	0	0	0	0	0	#N/A	#N/A	#N/A	#N/A	#N/A	0	0	0	0	0	#N/A	#N/A	#N/A	#N/A	#N/A	0	0	0	0	0	#N/A	#N/A	#N/A	#N/A	#N/A
(ACGAGG)n:Simple_repeat:Simple_repeat	0	0	0	0	0	#N/A	#N/A	#N/A	#N/A	#N/A	0	0	0	0	0	#N/A	#N/A	#N/A	#N/A	#N/A	0	0	0	0	0	#N/A	#N/A	#N/A	#N/A	#N/A
(ACGATG)n:Simple_repeat:Simple_repeat	0	0	0	0	0	#N/A	#N/A	#N/A	#N/A	#N/A	0	0	0	0	0	#N/A	#N/A	#N/A	#N/A	#N/A	0	0	0	0	0	#N/A	#N/A	#N/A	#N/A	#N/A
(ACGATTA)n:Simple_repeat:Simple_repeat	0	0	0	0	0	#N/A	#N/A	#N/A	#N/A	#N/A	0	0	0	0	0	#N/A	#N/A	#N/A	#N/A	#N/A	0	0	0	0	0	#N/A	#N/A	#N/A	#N/A	#N/A
(ACGC)n:Simple_repeat:Simple_repeat	0	0	0	0	0	#N/A	#N/A	#N/A	#N/A	#N/A	0	0	0	0	0	#N/A	#N/A	#N/A	#N/A	#N/A	0	0	0	0	0	#N/A	#N/A	#N/A	#N/A	#N/A
(ACGCAC)n:Simple_repeat:Simple_repeat	0	0	0	0	0	#N/A	#N/A	#N/A	#N/A	#N/A	0	0	0	0	0	#N/A	#N/A	#N/A	#N/A	#N/A	0	0	0	0	0	#N/A	#N/A	#N/A	#N/A	#N/A
(ACGCC)n:Simple_repeat:Simple_repeat	0	0	0	0	0	#N/A	#N/A	#N/A	#N/A	#N/A	0	0	0	0	0	#N/A	#N/A	#N/A	#N/A	#N/A	0	0	0	0	0	#N/A	#N/A	#N/A	#N/A	#N/A
(ACGCCAG)n:Simple_repeat:Simple_repeat	0	0	0	0	0	#N/A	#N/A	#N/A	#N/A	#N/A	0	0	0	0	0	#N/A	#N/A	#N/A	#N/A	#N/A	0	0	0	0	0	#N/A	#N/A	#N/A	#N/A	#N/A
(ACGCCC)n:Simple_repeat:Simple_repeat	0	0	0	0	0	#N/A	#N/A	#N/A	#N/A	#N/A	0	0	0	0	0	#N/A	#N/A	#N/A	#N/A	#N/A	0	0	0	0	0	#N/A	#N/A	#N/A	#N/A	#N/A
(ACGCCCC)n:Simple_repeat:Simple_repeat	0	0	0	0	0	#N/A	#N/A	#N/A	#N/A	#N/A	0	0	0	0	0	#N/A	#N/A	#N/A	#N/A	#N/A	0	0	0	0	0	#N/A	#N/A	#N/A	#N/A	#N/A
(ACGCGC)n:Simple_repeat:Simple_repeat	0	0	0	0	0	#N/A	#N/A	#N/A	#N/A	#N/A	0	0	0	0	0	#N/A	#N/A	#N/A	#N/A	#N/A	0	0	0	0	0	#N/A	#N/A	#N/A	#N/A	#N/A
(ACGG)n:Simple_repeat:Simple_repeat	0	0	0	0	0	#N/A	#N/A	#N/A	#N/A	#N/A	0	0	0	0	0	#N/A	#N/A	#N/A	#N/A	#N/A	0	0	0	0	0	#N/A	#N/A	#N/A	#N/A	#N/A
(ACGGAC)n:Simple_repeat:Simple_repeat	0	0	0	0	0	#N/A	#N/A	#N/A	#N/A	#N/A	0	0	0	0	0	#N/A	#N/A	#N/A	#N/A	#N/A	0	0	0	0	0	#N/A	#N/A	#N/A	#N/A	#N/A
(ACGGAG)n:Simple_repeat:Simple_repeat	0	0	0	0	0	#N/A	#N/A	#N/A	#N/A	#N/A	0	0	0	0	0	#N/A	#N/A	#N/A	#N/A	#N/A	0	0	0	0	0	#N/A	#N/A	#N/A	#N/A	#N/A
(ACGGAGG)n:Simple_repeat:Simple_repeat	0	0	0	0	0	#N/A	#N/A	#N/A	#N/A	#N/A	0	0	0	0	0	#N/A	#N/A	#N/A	#N/A	#N/A	0	0	0	0	0	#N/A	#N/A	#N/A	#N/A	#N/A
(ACGGC)n:Simple_repeat:Simple_repeat	0	0	0	0	0	#N/A	#N/A	#N/A	#N/A	#N/A	0	0	0	0	0	#N/A	#N/A	#N/A	#N/A	#N/A	0	0	0	0	0	#N/A	#N/A	#N/A	#N/A	#N/A
(ACGGCA)n:Simple_repeat:Simple_repeat	0	0	0	0	0	#N/A	#N/A	#N/A	#N/A	#N/A	0	0	0	0	0	#N/A	#N/A	#N/A	#N/A	#N/A	0	0	0	0	0	#N/A	#N/A	#N/A	#N/A	#N/A
(ACGGCC)n:Simple_repeat:Simple_repeat	0	0	0	0	0	#N/A	#N/A	#N/A	#N/A	#N/A	0	0	0	0	0	#N/A	#N/A	#N/A	#N/A	#N/A	0	0	0	0	0	#N/A	#N/A	#N/A	#N/A	#N/A
(ACGGCCTC)n:Simple_repeat:Simple_repeat	0	0	0	0	0	#N/A	#N/A	#N/A	#N/A	#N/A	0	0	0	0	0	#N/A	#N/A	#N/A	#N/A	#N/A	0	0	0	0.85099	0	#N/A	#N/A	#N/A	0.998042	#N/A
(ACGGCG)n:Simple_repeat:Simple_repeat	0	0	0	0	0	#N/A	#N/A	#N/A	#N/A	#N/A	0	0	0	0	0	#N/A	#N/A	#N/A	#N/A	#N/A	0	0	0	0	0	#N/A	#N/A	#N/A	#N/A	#N/A
(ACGGTC)n:Simple_repeat:Simple_repeat	0	0	0	0	0	#N/A	#N/A	#N/A	#N/A	#N/A	0	0	0	0	0	#N/A	#N/A	#N/A	#N/A	#N/A	0	0	0	0	0	#N/A	#N/A	#N/A	#N/A	#N/A
(ACGGTTC)n:Simple_repeat:Simple_repeat	0	0	0	0	0	#N/A	#N/A	#N/A	#N/A	#N/A	0	0	0	0	0	#N/A	#N/A	#N/A	#N/A	#N/A	0	0	0	0	0	#N/A	#N/A	#N/A	#N/A	#N/A
(ACGT)n:Simple_repeat:Simple_repeat	-0.262287	-0.360448	0	0	0	0.999453	0.982177	#N/A	#N/A	#N/A	-0.0460681	-0.575681	0	0	0	0.999738	0.999381	#N/A	#N/A	#N/A	0	0	0	0	0	#N/A	#N/A	#N/A	#N/A	#N/A
(ACGTAT)n:Simple_repeat:Simple_repeat	0	0	0	0	0	#N/A	#N/A	#N/A	#N/A	#N/A	0	0	0	0	0	#N/A	#N/A	#N/A	#N/A	#N/A	0	0	0	0	0	#N/A	#N/A	#N/A	#N/A	#N/A
(ACGTATAC)n:Simple_repeat:Simple_repeat	0	0	0	0	0	#N/A	#N/A	#N/A	#N/A	#N/A	0	0	0	0	0	#N/A	#N/A	#N/A	#N/A	#N/A	0	0	0	0	0	#N/A	#N/A	#N/A	#N/A	#N/A
(ACGTATACAT)n:Simple_repeat:Simple_repeat	0	0	0	0	0	#N/A	#N/A	#N/A	#N/A	#N/A	0	0	0	0	0	#N/A	#N/A	#N/A	#N/A	#N/A	0	0	0	0	0	#N/A	#N/A	#N/A	#N/A	#N/A
(ACGTATAT)n:Simple_repeat:Simple_repeat	0	0	0	0	0	#N/A	#N/A	#N/A	#N/A	#N/A	0	0	0	0	0	#N/A	#N/A	#N/A	#N/A	#N/A	0	0	0	0	0	#N/A	#N/A	#N/A	#N/A	#N/A
(ACGTATATAT)n:Simple_repeat:Simple_repeat	0	0	0	0	0	#N/A	#N/A	#N/A	#N/A	#N/A	0	0	0	0	0	#N/A	#N/A	#N/A	#N/A	#N/A	0	0	0	0	0	#N/A	#N/A	#N/A	#N/A	#N/A
(ACGTCC)n:Simple_repeat:Simple_repeat	0	0	0	0	0	#N/A	#N/A	#N/A	#N/A	#N/A	0	0	0	0	0	#N/A	#N/A	#N/A	#N/A	#N/A	0	0	0	0	0	#N/A	#N/A	#N/A	#N/A	#N/A
(ACGTG)n:Simple_repeat:Simple_repeat	0	0	0	0	0	#N/A	#N/A	#N/A	#N/A	#N/A	0	0	0	0	0	#N/A	#N/A	#N/A	#N/A	#N/A	0	0	0	0	0	#N/A	#N/A	#N/A	#N/A	#N/A
(ACGTTC)n:Simple_repeat:Simple_repeat	0	0	0	0	0	#N/A	#N/A	#N/A	#N/A	#N/A	0	0	0	0	0	#N/A	#N/A	#N/A	#N/A	#N/A	0	0	0	0	0	#N/A	#N/A	#N/A	#N/A	#N/A
(ACT)n:Simple_repeat:Simple_repeat	0	0	0	0	0	#N/A	#N/A	#N/A	#N/A	#N/A	0	0	0	0	0	#N/A	#N/A	#N/A	#N/A	#N/A	0	0	0	0	0	#N/A	#N/A	#N/A	#N/A	#N/A
(ACTA)n:Simple_repeat:Simple_repeat	0	0	0	0	0	#N/A	#N/A	#N/A	#N/A	#N/A	0	0	0	0	0	#N/A	#N/A	#N/A	#N/A	#N/A	0	0	0	0	0	#N/A	#N/A	#N/A	#N/A	#N/A
(ACTAA)n:Simple_repeat:Simple_repeat	0	0	0	0	0	#N/A	#N/A	#N/A	#N/A	#N/A	0	0	0	0	0	#N/A	#N/A	#N/A	#N/A	#N/A	0	0	0	0	0	#N/A	#N/A	#N/A	#N/A	#N/A
(ACTAAAA)n:Simple_repeat:Simple_repeat	0	0	0	0	0	#N/A	#N/A	#N/A	#N/A	#N/A	0	0	0	0	0	#N/A	#N/A	#N/A	#N/A	#N/A	0	0	0	0	0	#N/A	#N/A	#N/A	#N/A	#N/A
(ACTAAC)n:Simple_repeat:Simple_repeat	0	0	0	0	0	#N/A	#N/A	#N/A	#N/A	#N/A	0	0	0	0	0	#N/A	#N/A	#N/A	#N/A	#N/A	0	0	0	0	0	#N/A	#N/A	#N/A	#N/A	#N/A
(ACTAACAT)n:Simple_repeat:Simple_repeat	0	0	0	0	0	#N/A	#N/A	#N/A	#N/A	#N/A	0	0	0	0	0	#N/A	#N/A	#N/A	#N/A	#N/A	0	0	0	0	0	#N/A	#N/A	#N/A	#N/A	#N/A
(ACTAACCC)n:Simple_repeat:Simple_repeat	0	0	0	0	0	#N/A	#N/A	#N/A	#N/A	#N/A	0	0	0	0	0	#N/A	#N/A	#N/A	#N/A	#N/A	0	0	0	0	0	#N/A	#N/A	#N/A	#N/A	#N/A
(ACTAAG)n:Simple_repeat:Simple_repeat	0	0	0	0	0	#N/A	#N/A	#N/A	#N/A	#N/A	0	0	0	0	0	#N/A	#N/A	#N/A	#N/A	#N/A	0	0	0	0	0	#N/A	#N/A	#N/A	#N/A	#N/A
(ACTAAGA)n:Simple_repeat:Simple_repeat	0	0	0	0	0	#N/A	#N/A	#N/A	#N/A	#N/A	0	0	0	0	0	#N/A	#N/A	#N/A	#N/A	#N/A	0	0	0	0	0	#N/A	#N/A	#N/A	#N/A	#N/A
(ACTAAGT)n:Simple_repeat:Simple_repeat	0	0	0	0	0	#N/A	#N/A	#N/A	#N/A	#N/A	0	0	0	0	0	#N/A	#N/A	#N/A	#N/A	#N/A	0	0	0	0	0	#N/A	#N/A	#N/A	#N/A	#N/A
(ACTAAT)n:Simple_repeat:Simple_repeat	0	0	0	0	0	#N/A	#N/A	#N/A	#N/A	#N/A	0	0	0	0	0	#N/A	#N/A	#N/A	#N/A	#N/A	0	0	0	0	0	#N/A	#N/A	#N/A	#N/A	#N/A
(ACTAATA)n:Simple_repeat:Simple_repeat	0	0	0	0	0	#N/A	#N/A	#N/A	#N/A	#N/A	0	0	0	0	0	#N/A	#N/A	#N/A	#N/A	#N/A	0	0	0	0	0	#N/A	#N/A	#N/A	#N/A	#N/A
(ACTAATAGT)n:Simple_repeat:Simple_repeat	0	0	0	0	0	#N/A	#N/A	#N/A	#N/A	#N/A	0	0	0	0	0	#N/A	#N/A	#N/A	#N/A	#N/A	0	0	0	0	0	#N/A	#N/A	#N/A	#N/A	#N/A
(ACTAATG)n:Simple_repeat:Simple_repeat	0	0	0	0	0	#N/A	#N/A	#N/A	#N/A	#N/A	0	0	0	0	0	#N/A	#N/A	#N/A	#N/A	#N/A	0	0	0	0	0	#N/A	#N/A	#N/A	#N/A	#N/A
(ACTAATT)n:Simple_repeat:Simple_repeat	0	0	0	0	0	#N/A	#N/A	#N/A	#N/A	#N/A	0	0	0	0	0	#N/A	#N/A	#N/A	#N/A	#N/A	0	0	0	0	0	#N/A	#N/A	#N/A	#N/A	#N/A
(ACTAC)n:Simple_repeat:Simple_repeat	0	0	0	0	0	#N/A	#N/A	#N/A	#N/A	#N/A	0	0	0	0	0	#N/A	#N/A	#N/A	#N/A	#N/A	0	0	0	0	0	#N/A	#N/A	#N/A	#N/A	#N/A
(ACTACA)n:Simple_repeat:Simple_repeat	0	0	0	0	0	#N/A	#N/A	#N/A	#N/A	#N/A	0	0	0	0	0	#N/A	#N/A	#N/A	#N/A	#N/A	0	0	0	0	0	#N/A	#N/A	#N/A	#N/A	#N/A
(ACTACAA)n:Simple_repeat:Simple_repeat	0	0	0	0	0	#N/A	#N/A	#N/A	#N/A	#N/A	0	0	0	0	0	#N/A	#N/A	#N/A	#N/A	#N/A	0	0	0	0	0	#N/A	#N/A	#N/A	#N/A	#N/A
(ACTACACTAC)n:Simple_repeat:Simple_repeat	0	0	0	0	0	#N/A	#N/A	#N/A	#N/A	#N/A	0	0	0	0	0	#N/A	#N/A	#N/A	#N/A	#N/A	0	0	0	0	0	#N/A	#N/A	#N/A	#N/A	#N/A
(ACTACAG)n:Simple_repeat:Simple_repeat	0	0	0	0	0	#N/A	#N/A	#N/A	#N/A	#N/A	0	0	0	0	0	#N/A	#N/A	#N/A	#N/A	#N/A	0	0	0	0	0	#N/A	#N/A	#N/A	#N/A	#N/A
(ACTACAT)n:Simple_repeat:Simple_repeat	0	0	0	0	0	#N/A	#N/A	#N/A	#N/A	#N/A	0	0	0	0	0	#N/A	#N/A	#N/A	#N/A	#N/A	0	0	0	0	0	#N/A	#N/A	#N/A	#N/A	#N/A
(ACTACC)n:Simple_repeat:Simple_repeat	0	0	0	0	0	#N/A	#N/A	#N/A	#N/A	#N/A	0	0	0	0	0	#N/A	#N/A	#N/A	#N/A	#N/A	0	0	0	0	0	#N/A	#N/A	#N/A	#N/A	#N/A
(ACTACT)n:Simple_repeat:Simple_repeat	0	0	0	0	0	#N/A	#N/A	#N/A	#N/A	#N/A	0	0	0	0	0	#N/A	#N/A	#N/A	#N/A	#N/A	0	0	0	0	0	#N/A	#N/A	#N/A	#N/A	#N/A
(ACTACTA)n:Simple_repeat:Simple_repeat	0	0	0	0	0	#N/A	#N/A	#N/A	#N/A	#N/A	0	0	0	0	0	#N/A	#N/A	#N/A	#N/A	#N/A	0	0	0	0	0	#N/A	#N/A	#N/A	#N/A	#N/A
(ACTACTT)n:Simple_repeat:Simple_repeat	0	0	0	0	0	#N/A	#N/A	#N/A	#N/A	#N/A	0	0	0	0	0	#N/A	#N/A	#N/A	#N/A	#N/A	0	0	0	0	0	#N/A	#N/A	#N/A	#N/A	#N/A
(ACTAG)n:Simple_repeat:Simple_repeat	0	0	0	0	0	#N/A	#N/A	#N/A	#N/A	#N/A	0	0	0	0	0	#N/A	#N/A	#N/A	#N/A	#N/A	0	0	0	0	0	#N/A	#N/A	#N/A	#N/A	#N/A
(ACTAGA)n:Simple_repeat:Simple_repeat	0	0	0	0	0	#N/A	#N/A	#N/A	#N/A	#N/A	0	0	0	0	0	#N/A	#N/A	#N/A	#N/A	#N/A	0	0	0	0	0	#N/A	#N/A	#N/A	#N/A	#N/A
(ACTAGAA)n:Simple_repeat:Simple_repeat	0	0	0	0	0	#N/A	#N/A	#N/A	#N/A	#N/A	0	0	0	0	0	#N/A	#N/A	#N/A	#N/A	#N/A	0	0	0	0	0	#N/A	#N/A	#N/A	#N/A	#N/A
(ACTAGAT)n:Simple_repeat:Simple_repeat	0	0	0	0	0	#N/A	#N/A	#N/A	#N/A	#N/A	0	0	0	0	0	#N/A	#N/A	#N/A	#N/A	#N/A	0	0	0	0	0	#N/A	#N/A	#N/A	#N/A	#N/A
(ACTAGC)n:Simple_repeat:Simple_repeat	0	0	0	0	0	#N/A	#N/A	#N/A	#N/A	#N/A	0	0	0	0	0	#N/A	#N/A	#N/A	#N/A	#N/A	0	0	0	0	0	#N/A	#N/A	#N/A	#N/A	#N/A
(ACTAGT)n:Simple_repeat:Simple_repeat	0	0	0	0	0	#N/A	#N/A	#N/A	#N/A	#N/A	0	0	0	0	0	#N/A	#N/A	#N/A	#N/A	#N/A	0	0	0	0	0	#N/A	#N/A	#N/A	#N/A	#N/A
(ACTAGTC)n:Simple_repeat:Simple_repeat	0	0	0	0	0	#N/A	#N/A	#N/A	#N/A	#N/A	0	0	0	0	0	#N/A	#N/A	#N/A	#N/A	#N/A	0	0	0	0	0	#N/A	#N/A	#N/A	#N/A	#N/A
(ACTAGTG)n:Simple_repeat:Simple_repeat	0	0	0	0	0	#N/A	#N/A	#N/A	#N/A	#N/A	0	0	0	0	0	#N/A	#N/A	#N/A	#N/A	#N/A	0	0	0	0	0	#N/A	#N/A	#N/A	#N/A	#N/A
(ACTAGTT)n:Simple_repeat:Simple_repeat	0	0	0	0	0	#N/A	#N/A	#N/A	#N/A	#N/A	0	0	0	0	0	#N/A	#N/A	#N/A	#N/A	#N/A	0	0	0	0	0	#N/A	#N/A	#N/A	#N/A	#N/A
(ACTAT)n:Simple_repeat:Simple_repeat	0	0	0	0	0	#N/A	#N/A	#N/A	#N/A	#N/A	0	0	0	0	0	#N/A	#N/A	#N/A	#N/A	#N/A	0	0	0	0	0	#N/A	#N/A	#N/A	#N/A	#N/A
(ACTATA)n:Simple_repeat:Simple_repeat	0	0	0	0	0	#N/A	#N/A	#N/A	#N/A	#N/A	0	0	0	0	0	#N/A	#N/A	#N/A	#N/A	#N/A	0	0	0	0	0	#N/A	#N/A	#N/A	#N/A	#N/A
(ACTATAA)n:Simple_repeat:Simple_repeat	0	0	0	0	0	#N/A	#N/A	#N/A	#N/A	#N/A	0	0	0	0	0	#N/A	#N/A	#N/A	#N/A	#N/A	0	0	0	0	0	#N/A	#N/A	#N/A	#N/A	#N/A
(ACTATAC)n:Simple_repeat:Simple_repeat	0	0	0	0	0	#N/A	#N/A	#N/A	#N/A	#N/A	0	0	0	0	0	#N/A	#N/A	#N/A	#N/A	#N/A	0	0	0	0	0	#N/A	#N/A	#N/A	#N/A	#N/A
(ACTATAG)n:Simple_repeat:Simple_repeat	0	0	0	0	0	#N/A	#N/A	#N/A	#N/A	#N/A	0	0	0	0	0	#N/A	#N/A	#N/A	#N/A	#N/A	0	0	0	0	0	#N/A	#N/A	#N/A	#N/A	#N/A
(ACTATAGT)n:Simple_repeat:Simple_repeat	0	0	0	0	0	#N/A	#N/A	#N/A	#N/A	#N/A	0	0	0	0	0	#N/A	#N/A	#N/A	#N/A	#N/A	0	0	0	0	0	#N/A	#N/A	#N/A	#N/A	#N/A
(ACTATAGTA)n:Simple_repeat:Simple_repeat	0	0	0	0	0	#N/A	#N/A	#N/A	#N/A	#N/A	0	0	0	0	0	#N/A	#N/A	#N/A	#N/A	#N/A	0	0	0	0	0	#N/A	#N/A	#N/A	#N/A	#N/A
(ACTATAT)n:Simple_repeat:Simple_repeat	0	0	0	0	0	#N/A	#N/A	#N/A	#N/A	#N/A	0	0	0	0	0	#N/A	#N/A	#N/A	#N/A	#N/A	0	0	0	0	0	#N/A	#N/A	#N/A	#N/A	#N/A
(ACTATATATC)n:Simple_repeat:Simple_repeat	0	0	0	0	0	#N/A	#N/A	#N/A	#N/A	#N/A	0	0	0	0	0	#N/A	#N/A	#N/A	#N/A	#N/A	0	0	0	0	0	#N/A	#N/A	#N/A	#N/A	#N/A
(ACTATC)n:Simple_repeat:Simple_repeat	0	0	0	0	0	#N/A	#N/A	#N/A	#N/A	#N/A	0	0	0	0	0	#N/A	#N/A	#N/A	#N/A	#N/A	0	0	0	0	0	#N/A	#N/A	#N/A	#N/A	#N/A
(ACTATCA)n:Simple_repeat:Simple_repeat	0	0	0	0	0	#N/A	#N/A	#N/A	#N/A	#N/A	0	0	0	0	0	#N/A	#N/A	#N/A	#N/A	#N/A	0	0	0	0	0	#N/A	#N/A	#N/A	#N/A	#N/A
(ACTATCT)n:Simple_repeat:Simple_repeat	0	0	0	0	0	#N/A	#N/A	#N/A	#N/A	#N/A	0	0	0	0	0	#N/A	#N/A	#N/A	#N/A	#N/A	0	0	0	0	0	#N/A	#N/A	#N/A	#N/A	#N/A
(ACTATG)n:Simple_repeat:Simple_repeat	0	0	0	0	0	#N/A	#N/A	#N/A	#N/A	#N/A	0	0	0	0	0	#N/A	#N/A	#N/A	#N/A	#N/A	0	0	0	0	0	#N/A	#N/A	#N/A	#N/A	#N/A
(ACTATGA)n:Simple_repeat:Simple_repeat	0	0	0	0	0	#N/A	#N/A	#N/A	#N/A	#N/A	0	0	0	0	0	#N/A	#N/A	#N/A	#N/A	#N/A	0	0	0	0	0	#N/A	#N/A	#N/A	#N/A	#N/A
(ACTATGT)n:Simple_repeat:Simple_repeat	0	0	0	0	0	#N/A	#N/A	#N/A	#N/A	#N/A	0	0	0	0	0	#N/A	#N/A	#N/A	#N/A	#N/A	0	0	0	0	0	#N/A	#N/A	#N/A	#N/A	#N/A
(ACTATGTC)n:Simple_repeat:Simple_repeat	0	0	0	0	0	#N/A	#N/A	#N/A	#N/A	#N/A	0	0	0	0	0	#N/A	#N/A	#N/A	#N/A	#N/A	0	0	0	0	0	#N/A	#N/A	#N/A	#N/A	#N/A
(ACTATT)n:Simple_repeat:Simple_repeat	0	0	0	0	0	#N/A	#N/A	#N/A	#N/A	#N/A	0	0	0	0	0	#N/A	#N/A	#N/A	#N/A	#N/A	0	0	0	0	0	#N/A	#N/A	#N/A	#N/A	#N/A
(ACTATTA)n:Simple_repeat:Simple_repeat	0	0	0	0	0	#N/A	#N/A	#N/A	#N/A	#N/A	0	0	0	0	0	#N/A	#N/A	#N/A	#N/A	#N/A	0	0	0	0	0	#N/A	#N/A	#N/A	#N/A	#N/A
(ACTATTACA)n:Simple_repeat:Simple_repeat	0	0	0	0	0	#N/A	#N/A	#N/A	#N/A	#N/A	0	0	0	0	0	#N/A	#N/A	#N/A	#N/A	#N/A	0	0	0	0	0	#N/A	#N/A	#N/A	#N/A	#N/A
(ACTATTGCA)n:Simple_repeat:Simple_repeat	0	0	0	0	0	#N/A	#N/A	#N/A	#N/A	#N/A	0	0	0	0	0	#N/A	#N/A	#N/A	#N/A	#N/A	0	0	0	0	0	#N/A	#N/A	#N/A	#N/A	#N/A
(ACTATTT)n:Simple_repeat:Simple_repeat	0	0	0	0	0	#N/A	#N/A	#N/A	#N/A	#N/A	0	0	0	0	0	#N/A	#N/A	#N/A	#N/A	#N/A	0	0	0	0	0	#N/A	#N/A	#N/A	#N/A	#N/A
(ACTATTTA)n:Simple_repeat:Simple_repeat	0	0	0	0	0	#N/A	#N/A	#N/A	#N/A	#N/A	0	0	0	0	0	#N/A	#N/A	#N/A	#N/A	#N/A	0	0	0	0	0	#N/A	#N/A	#N/A	#N/A	#N/A
(ACTC)n:Simple_repeat:Simple_repeat	0	0	0	0	0	#N/A	#N/A	#N/A	#N/A	#N/A	0	0	0	0	0	#N/A	#N/A	#N/A	#N/A	#N/A	0	0	0	0	0	#N/A	#N/A	#N/A	#N/A	#N/A
(ACTCA)n:Simple_repeat:Simple_repeat	0	0	0	0	0	#N/A	#N/A	#N/A	#N/A	#N/A	0	0	0	0	0	#N/A	#N/A	#N/A	#N/A	#N/A	0	0	0	0	0	#N/A	#N/A	#N/A	#N/A	#N/A
(ACTCAA)n:Simple_repeat:Simple_repeat	0	0	0	0	0	#N/A	#N/A	#N/A	#N/A	#N/A	0	0	0	0	0	#N/A	#N/A	#N/A	#N/A	#N/A	0	0	0	0	0	#N/A	#N/A	#N/A	#N/A	#N/A
(ACTCAC)n:Simple_repeat:Simple_repeat	0	0	0	0	0	#N/A	#N/A	#N/A	#N/A	#N/A	0	0	0	0	0	#N/A	#N/A	#N/A	#N/A	#N/A	0	0	0	0	0	#N/A	#N/A	#N/A	#N/A	#N/A
(ACTCACA)n:Simple_repeat:Simple_repeat	0	0	0	0	0	#N/A	#N/A	#N/A	#N/A	#N/A	0	0	0	0	0	#N/A	#N/A	#N/A	#N/A	#N/A	0	0	0	0	0	#N/A	#N/A	#N/A	#N/A	#N/A
(ACTCAG)n:Simple_repeat:Simple_repeat	0	0	0	0	0	#N/A	#N/A	#N/A	#N/A	#N/A	0	0	0	0	0	#N/A	#N/A	#N/A	#N/A	#N/A	0	0	0	0	0	#N/A	#N/A	#N/A	#N/A	#N/A
(ACTCAGA)n:Simple_repeat:Simple_repeat	0	0	0	0	0	#N/A	#N/A	#N/A	#N/A	#N/A	0	0	0	0	0	#N/A	#N/A	#N/A	#N/A	#N/A	0	0	0	0	0	#N/A	#N/A	#N/A	#N/A	#N/A
(ACTCAGC)n:Simple_repeat:Simple_repeat	0	0	0	0	0	#N/A	#N/A	#N/A	#N/A	#N/A	0	0	0	0	0	#N/A	#N/A	#N/A	#N/A	#N/A	0	0	0	0	0	#N/A	#N/A	#N/A	#N/A	#N/A
(ACTCAGG)n:Simple_repeat:Simple_repeat	0	0	0	0	0	#N/A	#N/A	#N/A	#N/A	#N/A	0	0	0	0	0	#N/A	#N/A	#N/A	#N/A	#N/A	0	0	0	0	0	#N/A	#N/A	#N/A	#N/A	#N/A
(ACTCAT)n:Simple_repeat:Simple_repeat	0	0	0	0	0	#N/A	#N/A	#N/A	#N/A	#N/A	0	0	0	0	0	#N/A	#N/A	#N/A	#N/A	#N/A	0	0	0	0	0	#N/A	#N/A	#N/A	#N/A	#N/A
(ACTCATA)n:Simple_repeat:Simple_repeat	0	0	0	0	0	#N/A	#N/A	#N/A	#N/A	#N/A	0	0	0	0	0	#N/A	#N/A	#N/A	#N/A	#N/A	0	0	0	0	0	#N/A	#N/A	#N/A	#N/A	#N/A
(ACTCATT)n:Simple_repeat:Simple_repeat	0	0	0	0	0	#N/A	#N/A	#N/A	#N/A	#N/A	0	0	0	0	0	#N/A	#N/A	#N/A	#N/A	#N/A	0	0	0	0	0	#N/A	#N/A	#N/A	#N/A	#N/A
(ACTCC)n:Simple_repeat:Simple_repeat	0	0	0	0	0	#N/A	#N/A	#N/A	#N/A	#N/A	0	0	0	0	0	#N/A	#N/A	#N/A	#N/A	#N/A	0	0	0	0	0	#N/A	#N/A	#N/A	#N/A	#N/A
(ACTCCA)n:Simple_repeat:Simple_repeat	0	0	0	0	0	#N/A	#N/A	#N/A	#N/A	#N/A	0	0	0	0	0	#N/A	#N/A	#N/A	#N/A	#N/A	0	0	0	0	0	#N/A	#N/A	#N/A	#N/A	#N/A
(ACTCCAA)n:Simple_repeat:Simple_repeat	0	0	0	0	0	#N/A	#N/A	#N/A	#N/A	#N/A	0	0	0	0	0	#N/A	#N/A	#N/A	#N/A	#N/A	0	0	0	0	0	#N/A	#N/A	#N/A	#N/A	#N/A
(ACTCCAG)n:Simple_repeat:Simple_repeat	0	0	0	0	0	#N/A	#N/A	#N/A	#N/A	#N/A	0	0	0	0	0	#N/A	#N/A	#N/A	#N/A	#N/A	0	0	0	0	0	#N/A	#N/A	#N/A	#N/A	#N/A
(ACTCCC)n:Simple_repeat:Simple_repeat	0	0	0	0	0	#N/A	#N/A	#N/A	#N/A	#N/A	0	0	0	0	0	#N/A	#N/A	#N/A	#N/A	#N/A	0	0	0	0.121714	0	#N/A	#N/A	#N/A	0.999174	#N/A
(ACTCCCA)n:Simple_repeat:Simple_repeat	0	0	0	0	0	#N/A	#N/A	#N/A	#N/A	#N/A	0	0	0	0	0	#N/A	#N/A	#N/A	#N/A	#N/A	0	0	0	0	0	#N/A	#N/A	#N/A	#N/A	#N/A
(ACTCCCC)n:Simple_repeat:Simple_repeat	0	0	0	0	0	#N/A	#N/A	#N/A	#N/A	#N/A	0	0	0	0	0	#N/A	#N/A	#N/A	#N/A	#N/A	0	0	0	0	0	#N/A	#N/A	#N/A	#N/A	#N/A
(ACTCCCT)n:Simple_repeat:Simple_repeat	0	0	0	0	0	#N/A	#N/A	#N/A	#N/A	#N/A	0	0	0	0	0	#N/A	#N/A	#N/A	#N/A	#N/A	0	0	0	0	0	#N/A	#N/A	#N/A	#N/A	#N/A
(ACTCCT)n:Simple_repeat:Simple_repeat	0	0	0	0	0	#N/A	#N/A	#N/A	#N/A	#N/A	0	0	0	0	0	#N/A	#N/A	#N/A	#N/A	#N/A	0	0	0	0	0	#N/A	#N/A	#N/A	#N/A	#N/A
(ACTCCTC)n:Simple_repeat:Simple_repeat	0	0	0	0	0	#N/A	#N/A	#N/A	#N/A	#N/A	0	0	0	0	0	#N/A	#N/A	#N/A	#N/A	#N/A	0	0	0	0	0	#N/A	#N/A	#N/A	#N/A	#N/A
(ACTCCTG)n:Simple_repeat:Simple_repeat	0	0	0	0	0	#N/A	#N/A	#N/A	#N/A	#N/A	0	0	0	0	0	#N/A	#N/A	#N/A	#N/A	#N/A	0	0	0	0	0	#N/A	#N/A	#N/A	#N/A	#N/A
(ACTCGAATGG)n:Simple_repeat:Simple_repeat	0	0	0	0	0	#N/A	#N/A	#N/A	#N/A	#N/A	0	0	0	0	0	#N/A	#N/A	#N/A	#N/A	#N/A	0	0	0	0	0	#N/A	#N/A	#N/A	#N/A	#N/A
(ACTCT)n:Simple_repeat:Simple_repeat	0	0	0	0	0	#N/A	#N/A	#N/A	#N/A	#N/A	0	0	0	0	0	#N/A	#N/A	#N/A	#N/A	#N/A	0	0	0	0	0	#N/A	#N/A	#N/A	#N/A	#N/A
(ACTCTA)n:Simple_repeat:Simple_repeat	0	0	0	0	0	#N/A	#N/A	#N/A	#N/A	#N/A	0	0	0	0	0	#N/A	#N/A	#N/A	#N/A	#N/A	0	0	0	0	0	#N/A	#N/A	#N/A	#N/A	#N/A
(ACTCTAT)n:Simple_repeat:Simple_repeat	0	0	0	0	0	#N/A	#N/A	#N/A	#N/A	#N/A	0	0	0	0	0	#N/A	#N/A	#N/A	#N/A	#N/A	0	0	0	0	0	#N/A	#N/A	#N/A	#N/A	#N/A
(ACTCTC)n:Simple_repeat:Simple_repeat	0	0	0	0	0	#N/A	#N/A	#N/A	#N/A	#N/A	0	0	0	0	0	#N/A	#N/A	#N/A	#N/A	#N/A	0	0	0	0	0	#N/A	#N/A	#N/A	#N/A	#N/A
(ACTCTCA)n:Simple_repeat:Simple_repeat	0	0	0	0	0	#N/A	#N/A	#N/A	#N/A	#N/A	0	0	0	0	0	#N/A	#N/A	#N/A	#N/A	#N/A	0	0	0	0	0	#N/A	#N/A	#N/A	#N/A	#N/A
(ACTCTCT)n:Simple_repeat:Simple_repeat	0	0	0	0	0	#N/A	#N/A	#N/A	#N/A	#N/A	0	0	0	0	0	#N/A	#N/A	#N/A	#N/A	#N/A	0	0	0	0	0	#N/A	#N/A	#N/A	#N/A	#N/A
(ACTCTG)n:Simple_repeat:Simple_repeat	0	0	0	0	0	#N/A	#N/A	#N/A	#N/A	#N/A	0	0	0	0	0	#N/A	#N/A	#N/A	#N/A	#N/A	0	0	0	0	0	#N/A	#N/A	#N/A	#N/A	#N/A
(ACTCTGA)n:Simple_repeat:Simple_repeat	0	0	0	0	0	#N/A	#N/A	#N/A	#N/A	#N/A	0	0	0	0	0	#N/A	#N/A	#N/A	#N/A	#N/A	0	0	0	0	0	#N/A	#N/A	#N/A	#N/A	#N/A
(ACTCTGC)n:Simple_repeat:Simple_repeat	0	0	0	0	0	#N/A	#N/A	#N/A	#N/A	#N/A	0	0	0	0	0	#N/A	#N/A	#N/A	#N/A	#N/A	0	0	0	0	0	#N/A	#N/A	#N/A	#N/A	#N/A
(ACTCTGG)n:Simple_repeat:Simple_repeat	0	0	0	0	0	#N/A	#N/A	#N/A	#N/A	#N/A	0	0	0	0	0	#N/A	#N/A	#N/A	#N/A	#N/A	0	0	0	0	0	#N/A	#N/A	#N/A	#N/A	#N/A
(ACTCTGT)n:Simple_repeat:Simple_repeat	0	0	0	0	0	#N/A	#N/A	#N/A	#N/A	#N/A	0	0	0	0	0	#N/A	#N/A	#N/A	#N/A	#N/A	0	0	0	0	0	#N/A	#N/A	#N/A	#N/A	#N/A
(ACTCTT)n:Simple_repeat:Simple_repeat	0	0	0	0	0	#N/A	#N/A	#N/A	#N/A	#N/A	0	0	0	0	0	#N/A	#N/A	#N/A	#N/A	#N/A	0	0	0	0	0	#N/A	#N/A	#N/A	#N/A	#N/A
(ACTCTTA)n:Simple_repeat:Simple_repeat	0	0	0	0	0	#N/A	#N/A	#N/A	#N/A	#N/A	0	0	0	0	0	#N/A	#N/A	#N/A	#N/A	#N/A	0	0	0	0	0	#N/A	#N/A	#N/A	#N/A	#N/A
(ACTCTTC)n:Simple_repeat:Simple_repeat	0	0	0	0	0	#N/A	#N/A	#N/A	#N/A	#N/A	0	0	0	0	0	#N/A	#N/A	#N/A	#N/A	#N/A	0	0	0	0	0	#N/A	#N/A	#N/A	#N/A	#N/A
(ACTCTTCTCG)n:Simple_repeat:Simple_repeat	0	0	0	0	0	#N/A	#N/A	#N/A	#N/A	#N/A	0	0	0	0	0	#N/A	#N/A	#N/A	#N/A	#N/A	0	0	0	0	0	#N/A	#N/A	#N/A	#N/A	#N/A
(ACTG)n:Simple_repeat:Simple_repeat	0	0	0	0	0	#N/A	#N/A	#N/A	#N/A	#N/A	0	0	0	0	0	#N/A	#N/A	#N/A	#N/A	#N/A	0	0	0	0	0	#N/A	#N/A	#N/A	#N/A	#N/A
(ACTGA)n:Simple_repeat:Simple_repeat	0	0	0	0	0	#N/A	#N/A	#N/A	#N/A	#N/A	0	0	0	0	0	#N/A	#N/A	#N/A	#N/A	#N/A	0	0	0	0	0	#N/A	#N/A	#N/A	#N/A	#N/A
(ACTGAA)n:Simple_repeat:Simple_repeat	0.0511834	-0.019694	0	-0.541384	0	0.999453	0.998729	#N/A	0.999368	#N/A	-0.960722	-0.0841435	0	0	0	0.999738	0.999381	#N/A	#N/A	#N/A	0	0	0	-0.612458	-2.2791	#N/A	#N/A	#N/A	0.965778	0.262976
(ACTGAAA)n:Simple_repeat:Simple_repeat	0	0	0	0	0	#N/A	#N/A	#N/A	#N/A	#N/A	0	0	0	0	0	#N/A	#N/A	#N/A	#N/A	#N/A	0	0	0	0	0	#N/A	#N/A	#N/A	#N/A	#N/A
(ACTGAAC)n:Simple_repeat:Simple_repeat	0	0	0	0	0	#N/A	#N/A	#N/A	#N/A	#N/A	0	0	0	0	0	#N/A	#N/A	#N/A	#N/A	#N/A	0	0	0	0	0	#N/A	#N/A	#N/A	#N/A	#N/A
(ACTGAAT)n:Simple_repeat:Simple_repeat	0	0	0	0	0	#N/A	#N/A	#N/A	#N/A	#N/A	0	0	0	0	0	#N/A	#N/A	#N/A	#N/A	#N/A	0	0	0	0	0	#N/A	#N/A	#N/A	#N/A	#N/A
(ACTGACA)n:Simple_repeat:Simple_repeat	0	0	0	0	0	#N/A	#N/A	#N/A	#N/A	#N/A	0	0	0	0	0	#N/A	#N/A	#N/A	#N/A	#N/A	0	0	0	0	0	#N/A	#N/A	#N/A	#N/A	#N/A
(ACTGACC)n:Simple_repeat:Simple_repeat	0	0	0	0	0	#N/A	#N/A	#N/A	#N/A	#N/A	0	0	0	0	0	#N/A	#N/A	#N/A	#N/A	#N/A	0	0	0	0	0	#N/A	#N/A	#N/A	#N/A	#N/A
(ACTGAG)n:Simple_repeat:Simple_repeat	0	0	0	0	0	#N/A	#N/A	#N/A	#N/A	#N/A	0	0	0	0	0	#N/A	#N/A	#N/A	#N/A	#N/A	0	0	0	0	0	#N/A	#N/A	#N/A	#N/A	#N/A
(ACTGAGA)n:Simple_repeat:Simple_repeat	0	0	0	0	0	#N/A	#N/A	#N/A	#N/A	#N/A	0	0	0	0	0	#N/A	#N/A	#N/A	#N/A	#N/A	0	0	0	0	0	#N/A	#N/A	#N/A	#N/A	#N/A
(ACTGAGG)n:Simple_repeat:Simple_repeat	0	0	0	0	0	#N/A	#N/A	#N/A	#N/A	#N/A	0	0	0	0	0	#N/A	#N/A	#N/A	#N/A	#N/A	0	0	0	0	0	#N/A	#N/A	#N/A	#N/A	#N/A
(ACTGAT)n:Simple_repeat:Simple_repeat	0	0	0	0	0	#N/A	#N/A	#N/A	#N/A	#N/A	0	0	0	0	0	#N/A	#N/A	#N/A	#N/A	#N/A	0	0	0	0	0	#N/A	#N/A	#N/A	#N/A	#N/A
(ACTGATC)n:Simple_repeat:Simple_repeat	0	0	0	0	0	#N/A	#N/A	#N/A	#N/A	#N/A	0	0	0	0	0	#N/A	#N/A	#N/A	#N/A	#N/A	0	0	0	0	0	#N/A	#N/A	#N/A	#N/A	#N/A
(ACTGATG)n:Simple_repeat:Simple_repeat	0	0	0	0	0	#N/A	#N/A	#N/A	#N/A	#N/A	0	0	0	0	0	#N/A	#N/A	#N/A	#N/A	#N/A	0	0	0	0	0	#N/A	#N/A	#N/A	#N/A	#N/A
(ACTGATT)n:Simple_repeat:Simple_repeat	0	0	0	0	0	#N/A	#N/A	#N/A	#N/A	#N/A	0	0	0	0	0	#N/A	#N/A	#N/A	#N/A	#N/A	0	0	0	0	0	#N/A	#N/A	#N/A	#N/A	#N/A
(ACTGC)n:Simple_repeat:Simple_repeat	0	0	0	0	0	#N/A	#N/A	#N/A	#N/A	#N/A	0	0	0	0	0	#N/A	#N/A	#N/A	#N/A	#N/A	0	0	0	0	0	#N/A	#N/A	#N/A	#N/A	#N/A
(ACTGCA)n:Simple_repeat:Simple_repeat	0	0	0	0	0	#N/A	#N/A	#N/A	#N/A	#N/A	0	0	0	0	0	#N/A	#N/A	#N/A	#N/A	#N/A	0	0	0	0	0	#N/A	#N/A	#N/A	#N/A	#N/A
(ACTGCAA)n:Simple_repeat:Simple_repeat	0	0	0	0	0	#N/A	#N/A	#N/A	#N/A	#N/A	0	0	0	0	0	#N/A	#N/A	#N/A	#N/A	#N/A	0	0	0	0	0	#N/A	#N/A	#N/A	#N/A	#N/A
(ACTGCAC)n:Simple_repeat:Simple_repeat	0	0	0	0	0	#N/A	#N/A	#N/A	#N/A	#N/A	0	0	0	0	0	#N/A	#N/A	#N/A	#N/A	#N/A	0	0	0	0	0	#N/A	#N/A	#N/A	#N/A	#N/A
(ACTGCAG)n:Simple_repeat:Simple_repeat	0	0	0	0	0	#N/A	#N/A	#N/A	#N/A	#N/A	0	0	0	0	0	#N/A	#N/A	#N/A	#N/A	#N/A	0	0	0	0	0	#N/A	#N/A	#N/A	#N/A	#N/A
(ACTGCAGC)n:Simple_repeat:Simple_repeat	0	0	0	0	0	#N/A	#N/A	#N/A	#N/A	#N/A	0	0	0	0	0	#N/A	#N/A	#N/A	#N/A	#N/A	0	0	0	0	0	#N/A	#N/A	#N/A	#N/A	#N/A
(ACTGCC)n:Simple_repeat:Simple_repeat	0	0	0	0	0	#N/A	#N/A	#N/A	#N/A	#N/A	0	0	0	0	0	#N/A	#N/A	#N/A	#N/A	#N/A	0	0	0	0	0	#N/A	#N/A	#N/A	#N/A	#N/A
(ACTGCCC)n:Simple_repeat:Simple_repeat	0	0	0	0	0	#N/A	#N/A	#N/A	#N/A	#N/A	0	0	0	0	0	#N/A	#N/A	#N/A	#N/A	#N/A	0	0	0	0	0	#N/A	#N/A	#N/A	#N/A	#N/A
(ACTGCT)n:Simple_repeat:Simple_repeat	0	0	0	0	0	#N/A	#N/A	#N/A	#N/A	#N/A	0	0	0	0	0	#N/A	#N/A	#N/A	#N/A	#N/A	0	0	0	0	0	#N/A	#N/A	#N/A	#N/A	#N/A
(ACTGG)n:Simple_repeat:Simple_repeat	0	0	0	0	0	#N/A	#N/A	#N/A	#N/A	#N/A	0	0	0	0	0	#N/A	#N/A	#N/A	#N/A	#N/A	0	0	0	0	0	#N/A	#N/A	#N/A	#N/A	#N/A
(ACTGGA)n:Simple_repeat:Simple_repeat	0	0	0	0	0	#N/A	#N/A	#N/A	#N/A	#N/A	0	0	0	0	0	#N/A	#N/A	#N/A	#N/A	#N/A	0	0	0	0	0	#N/A	#N/A	#N/A	#N/A	#N/A
(ACTGGAT)n:Simple_repeat:Simple_repeat	0	0	0	0	0	#N/A	#N/A	#N/A	#N/A	#N/A	0	0	0	0	0	#N/A	#N/A	#N/A	#N/A	#N/A	0	0	0	0	0	#N/A	#N/A	#N/A	#N/A	#N/A
(ACTGGG)n:Simple_repeat:Simple_repeat	0	0	0	0	0	#N/A	#N/A	#N/A	#N/A	#N/A	0	0	0	0	0	#N/A	#N/A	#N/A	#N/A	#N/A	0	0	0	0	0	#N/A	#N/A	#N/A	#N/A	#N/A
(ACTGGGC)n:Simple_repeat:Simple_repeat	0	0	0	0	0	#N/A	#N/A	#N/A	#N/A	#N/A	0	0	0	0	0	#N/A	#N/A	#N/A	#N/A	#N/A	0	0	0	0	0	#N/A	#N/A	#N/A	#N/A	#N/A
(ACTGGGGA)n:Simple_repeat:Simple_repeat	0	0	0	0	0	#N/A	#N/A	#N/A	#N/A	#N/A	0	0	0	0	0	#N/A	#N/A	#N/A	#N/A	#N/A	0	0	0	0	0	#N/A	#N/A	#N/A	#N/A	#N/A
(ACTGGT)n:Simple_repeat:Simple_repeat	0	0	0	0	0	#N/A	#N/A	#N/A	#N/A	#N/A	0	0	0	0	0	#N/A	#N/A	#N/A	#N/A	#N/A	0	0	0	0	0	#N/A	#N/A	#N/A	#N/A	#N/A
(ACTGGTAC)n:Simple_repeat:Simple_repeat	0	0	0	0	0	#N/A	#N/A	#N/A	#N/A	#N/A	0	0	0	0	0	#N/A	#N/A	#N/A	#N/A	#N/A	0	0	0	0	0	#N/A	#N/A	#N/A	#N/A	#N/A
(ACTGGTG)n:Simple_repeat:Simple_repeat	0	0	0	0	0	#N/A	#N/A	#N/A	#N/A	#N/A	0	0	0	0	0	#N/A	#N/A	#N/A	#N/A	#N/A	0	0	0	0	0	#N/A	#N/A	#N/A	#N/A	#N/A
(ACTGT)n:Simple_repeat:Simple_repeat	0	0	0	0	0	#N/A	#N/A	#N/A	#N/A	#N/A	0	0	0	0	0	#N/A	#N/A	#N/A	#N/A	#N/A	0	0	0	0	0	#N/A	#N/A	#N/A	#N/A	#N/A
(ACTGTAGT)n:Simple_repeat:Simple_repeat	0	0	0	0	0	#N/A	#N/A	#N/A	#N/A	#N/A	0	0	0	0	0	#N/A	#N/A	#N/A	#N/A	#N/A	0	0	0	0	0	#N/A	#N/A	#N/A	#N/A	#N/A
(ACTGTAT)n:Simple_repeat:Simple_repeat	0	0	0	0	0	#N/A	#N/A	#N/A	#N/A	#N/A	0	0	0	0	0	#N/A	#N/A	#N/A	#N/A	#N/A	0	0	0	0	0	#N/A	#N/A	#N/A	#N/A	#N/A
(ACTGTCA)n:Simple_repeat:Simple_repeat	0	0	0	0	0	#N/A	#N/A	#N/A	#N/A	#N/A	0	0	0	0	0	#N/A	#N/A	#N/A	#N/A	#N/A	0	0	0	0	0	#N/A	#N/A	#N/A	#N/A	#N/A
(ACTGTCC)n:Simple_repeat:Simple_repeat	0	0	0	0	0	#N/A	#N/A	#N/A	#N/A	#N/A	0	0	0	0	0	#N/A	#N/A	#N/A	#N/A	#N/A	0	0	0	0	0	#N/A	#N/A	#N/A	#N/A	#N/A
(ACTGTG)n:Simple_repeat:Simple_repeat	0	0	0	0	0	#N/A	#N/A	#N/A	#N/A	#N/A	0	0	0	0	0	#N/A	#N/A	#N/A	#N/A	#N/A	0	0	0	1.18857	0	#N/A	#N/A	#N/A	0.965674	#N/A
(ACTGTGG)n:Simple_repeat:Simple_repeat	0	0	0	0	0	#N/A	#N/A	#N/A	#N/A	#N/A	0	0	0	0	0	#N/A	#N/A	#N/A	#N/A	#N/A	0	0	0	0	0	#N/A	#N/A	#N/A	#N/A	#N/A
(ACTGTT)n:Simple_repeat:Simple_repeat	0	0	0	0	0	#N/A	#N/A	#N/A	#N/A	#N/A	0	0	0	0	0	#N/A	#N/A	#N/A	#N/A	#N/A	0	0	0	0	0	#N/A	#N/A	#N/A	#N/A	#N/A
(ACTGTTCCAG)n:Simple_repeat:Simple_repeat	0	0	0	0	0	#N/A	#N/A	#N/A	#N/A	#N/A	0	0	0	0	0	#N/A	#N/A	#N/A	#N/A	#N/A	0	0	0	0	0	#N/A	#N/A	#N/A	#N/A	#N/A
(ACTGTTG)n:Simple_repeat:Simple_repeat	0	0	0	0	0	#N/A	#N/A	#N/A	#N/A	#N/A	0	0	0	0	0	#N/A	#N/A	#N/A	#N/A	#N/A	0	0	0	0	0	#N/A	#N/A	#N/A	#N/A	#N/A
(ACTGTTT)n:Simple_repeat:Simple_repeat	0	0	0	0	0	#N/A	#N/A	#N/A	#N/A	#N/A	0	0	0	0	0	#N/A	#N/A	#N/A	#N/A	#N/A	0	0	0	0	0	#N/A	#N/A	#N/A	#N/A	#N/A
(ACTT)n:Simple_repeat:Simple_repeat	0	0	0	0	0	#N/A	#N/A	#N/A	#N/A	#N/A	0	0	0	0	0	#N/A	#N/A	#N/A	#N/A	#N/A	0	0	0	0	0	#N/A	#N/A	#N/A	#N/A	#N/A
(ACTTA)n:Simple_repeat:Simple_repeat	0	0	0	0	0	#N/A	#N/A	#N/A	#N/A	#N/A	0	0	0	0	0	#N/A	#N/A	#N/A	#N/A	#N/A	0	0	0	0	0	#N/A	#N/A	#N/A	#N/A	#N/A
(ACTTAA)n:Simple_repeat:Simple_repeat	0	0	0	0	0	#N/A	#N/A	#N/A	#N/A	#N/A	0	0	0	0	0	#N/A	#N/A	#N/A	#N/A	#N/A	0	0	0	0	0	#N/A	#N/A	#N/A	#N/A	#N/A
(ACTTAAGTAA)n:Simple_repeat:Simple_repeat	0	0	0	0	0	#N/A	#N/A	#N/A	#N/A	#N/A	0	0	0	0	0	#N/A	#N/A	#N/A	#N/A	#N/A	0	0	0	0	0	#N/A	#N/A	#N/A	#N/A	#N/A
(ACTTAAT)n:Simple_repeat:Simple_repeat	0	0	0	0	0	#N/A	#N/A	#N/A	#N/A	#N/A	0	0	0	0	0	#N/A	#N/A	#N/A	#N/A	#N/A	0	0	0	0	0	#N/A	#N/A	#N/A	#N/A	#N/A
(ACTTAG)n:Simple_repeat:Simple_repeat	0	0	0	0	0	#N/A	#N/A	#N/A	#N/A	#N/A	0	0	0	0	0	#N/A	#N/A	#N/A	#N/A	#N/A	0	0	0	0	0	#N/A	#N/A	#N/A	#N/A	#N/A
(ACTTAGA)n:Simple_repeat:Simple_repeat	0	0	0	0	0	#N/A	#N/A	#N/A	#N/A	#N/A	0	0	0	0	0	#N/A	#N/A	#N/A	#N/A	#N/A	0	0	0	0	0	#N/A	#N/A	#N/A	#N/A	#N/A
(ACTTAGT)n:Simple_repeat:Simple_repeat	0	0	0	0	0	#N/A	#N/A	#N/A	#N/A	#N/A	0	0	0	0	0	#N/A	#N/A	#N/A	#N/A	#N/A	0	0	0	0	0	#N/A	#N/A	#N/A	#N/A	#N/A
(ACTTAGTAA)n:Simple_repeat:Simple_repeat	0	0	0	0	0	#N/A	#N/A	#N/A	#N/A	#N/A	0	0	0	0	0	#N/A	#N/A	#N/A	#N/A	#N/A	0	0	0	0	0	#N/A	#N/A	#N/A	#N/A	#N/A
(ACTTAT)n:Simple_repeat:Simple_repeat	0	0	0	0	0	#N/A	#N/A	#N/A	#N/A	#N/A	0	0	0	0	0	#N/A	#N/A	#N/A	#N/A	#N/A	0	0	0	0	0	#N/A	#N/A	#N/A	#N/A	#N/A
(ACTTATA)n:Simple_repeat:Simple_repeat	0	0	0	0	0	#N/A	#N/A	#N/A	#N/A	#N/A	0	0	0	0	0	#N/A	#N/A	#N/A	#N/A	#N/A	0	0	0	0	0	#N/A	#N/A	#N/A	#N/A	#N/A
(ACTTATC)n:Simple_repeat:Simple_repeat	0	0	0	0	0	#N/A	#N/A	#N/A	#N/A	#N/A	0	0	0	0	0	#N/A	#N/A	#N/A	#N/A	#N/A	0	0	0	0	0	#N/A	#N/A	#N/A	#N/A	#N/A
(ACTTATG)n:Simple_repeat:Simple_repeat	0	0	0	0	0	#N/A	#N/A	#N/A	#N/A	#N/A	0	0	0	0	0	#N/A	#N/A	#N/A	#N/A	#N/A	0	0	0	0	0	#N/A	#N/A	#N/A	#N/A	#N/A
(ACTTATT)n:Simple_repeat:Simple_repeat	0	0	0	0	0	#N/A	#N/A	#N/A	#N/A	#N/A	0	0	0	0	0	#N/A	#N/A	#N/A	#N/A	#N/A	0	0	0	0	0	#N/A	#N/A	#N/A	#N/A	#N/A
(ACTTATTC)n:Simple_repeat:Simple_repeat	0	0	0	0	0	#N/A	#N/A	#N/A	#N/A	#N/A	0	0	0	0	0	#N/A	#N/A	#N/A	#N/A	#N/A	0	0	0	0	0	#N/A	#N/A	#N/A	#N/A	#N/A
(ACTTC)n:Simple_repeat:Simple_repeat	0	0	0	0	0	#N/A	#N/A	#N/A	#N/A	#N/A	0	0	0	0	0	#N/A	#N/A	#N/A	#N/A	#N/A	0	0	0	0	0	#N/A	#N/A	#N/A	#N/A	#N/A
(ACTTCA)n:Simple_repeat:Simple_repeat	0	0	0	0	0	#N/A	#N/A	#N/A	#N/A	#N/A	0	0	0	0	0	#N/A	#N/A	#N/A	#N/A	#N/A	0	0	0	0	0	#N/A	#N/A	#N/A	#N/A	#N/A
(ACTTCAA)n:Simple_repeat:Simple_repeat	0	0	0	0	0	#N/A	#N/A	#N/A	#N/A	#N/A	0	0	0	0	0	#N/A	#N/A	#N/A	#N/A	#N/A	0	0	0	0	0	#N/A	#N/A	#N/A	#N/A	#N/A
(ACTTCAG)n:Simple_repeat:Simple_repeat	0	0	0	0	0	#N/A	#N/A	#N/A	#N/A	#N/A	0	0	0	0	0	#N/A	#N/A	#N/A	#N/A	#N/A	0	0	0	0	0	#N/A	#N/A	#N/A	#N/A	#N/A
(ACTTCAT)n:Simple_repeat:Simple_repeat	0	0	0	0	0	#N/A	#N/A	#N/A	#N/A	#N/A	0	0	0	0	0	#N/A	#N/A	#N/A	#N/A	#N/A	0	0	0	0	0	#N/A	#N/A	#N/A	#N/A	#N/A
(ACTTCC)n:Simple_repeat:Simple_repeat	0	0	0	0	0	#N/A	#N/A	#N/A	#N/A	#N/A	0	0	0	0	0	#N/A	#N/A	#N/A	#N/A	#N/A	0	0	0	0	0	#N/A	#N/A	#N/A	#N/A	#N/A
(ACTTCCC)n:Simple_repeat:Simple_repeat	0	0	0	0	0	#N/A	#N/A	#N/A	#N/A	#N/A	0	0	0	0	0	#N/A	#N/A	#N/A	#N/A	#N/A	0	0	0	0	0	#N/A	#N/A	#N/A	#N/A	#N/A
(ACTTCCT)n:Simple_repeat:Simple_repeat	0	0	0	0	0	#N/A	#N/A	#N/A	#N/A	#N/A	0	0	0	0	0	#N/A	#N/A	#N/A	#N/A	#N/A	0	0	0	0	0	#N/A	#N/A	#N/A	#N/A	#N/A
(ACTTCCTAAC)n:Simple_repeat:Simple_repeat	0	0	0	0	0	#N/A	#N/A	#N/A	#N/A	#N/A	0	0	0	0	0	#N/A	#N/A	#N/A	#N/A	#N/A	0	0	0	0	0	#N/A	#N/A	#N/A	#N/A	#N/A
(ACTTCG)n:Simple_repeat:Simple_repeat	0	0	0	0	0	#N/A	#N/A	#N/A	#N/A	#N/A	0	0	0	0	0	#N/A	#N/A	#N/A	#N/A	#N/A	0	0	0	0	0	#N/A	#N/A	#N/A	#N/A	#N/A
(ACTTCT)n:Simple_repeat:Simple_repeat	0	0	0	0	0	#N/A	#N/A	#N/A	#N/A	#N/A	0	0	0	0	0	#N/A	#N/A	#N/A	#N/A	#N/A	0	0	0	0	0	#N/A	#N/A	#N/A	#N/A	#N/A
(ACTTCTA)n:Simple_repeat:Simple_repeat	0	0	0	0	0	#N/A	#N/A	#N/A	#N/A	#N/A	0	0	0	0	0	#N/A	#N/A	#N/A	#N/A	#N/A	0	0	0	0	0	#N/A	#N/A	#N/A	#N/A	#N/A
(ACTTCTC)n:Simple_repeat:Simple_repeat	0	0	0	0	0	#N/A	#N/A	#N/A	#N/A	#N/A	0	0	0	0	0	#N/A	#N/A	#N/A	#N/A	#N/A	0	0	0	0	0	#N/A	#N/A	#N/A	#N/A	#N/A
(ACTTCTG)n:Simple_repeat:Simple_repeat	0	0	0	0	0	#N/A	#N/A	#N/A	#N/A	#N/A	0	0	0	0	0	#N/A	#N/A	#N/A	#N/A	#N/A	0	0	0	0	0	#N/A	#N/A	#N/A	#N/A	#N/A
(ACTTCTT)n:Simple_repeat:Simple_repeat	0	0	0	0	0	#N/A	#N/A	#N/A	#N/A	#N/A	0	0	0	0	0	#N/A	#N/A	#N/A	#N/A	#N/A	0	0	0	0	0	#N/A	#N/A	#N/A	#N/A	#N/A
(ACTTGA)n:Simple_repeat:Simple_repeat	0	0	0	0	0	#N/A	#N/A	#N/A	#N/A	#N/A	0	0	0	0	0	#N/A	#N/A	#N/A	#N/A	#N/A	0	0	0	0	0	#N/A	#N/A	#N/A	#N/A	#N/A
(ACTTGAA)n:Simple_repeat:Simple_repeat	0	0	0	0	0	#N/A	#N/A	#N/A	#N/A	#N/A	0	0	0	0	0	#N/A	#N/A	#N/A	#N/A	#N/A	0	0	0	0	0	#N/A	#N/A	#N/A	#N/A	#N/A
(ACTTGAT)n:Simple_repeat:Simple_repeat	0	0	0	0	0	#N/A	#N/A	#N/A	#N/A	#N/A	0	0	0	0	0	#N/A	#N/A	#N/A	#N/A	#N/A	0	0	0	0	0	#N/A	#N/A	#N/A	#N/A	#N/A
(ACTTGCACAC)n:Simple_repeat:Simple_repeat	0	0	0	0	0	#N/A	#N/A	#N/A	#N/A	#N/A	0	0	0	0	0	#N/A	#N/A	#N/A	#N/A	#N/A	0	0	0	0	0	#N/A	#N/A	#N/A	#N/A	#N/A
(ACTTGCC)n:Simple_repeat:Simple_repeat	0	0	0	0	0	#N/A	#N/A	#N/A	#N/A	#N/A	0	0	0	0	0	#N/A	#N/A	#N/A	#N/A	#N/A	0	0	0	0	0	#N/A	#N/A	#N/A	#N/A	#N/A
(ACTTGT)n:Simple_repeat:Simple_repeat	0	0	0	0	0	#N/A	#N/A	#N/A	#N/A	#N/A	0	0	0	0	0	#N/A	#N/A	#N/A	#N/A	#N/A	0	0	0	0	0	#N/A	#N/A	#N/A	#N/A	#N/A
(ACTTGTC)n:Simple_repeat:Simple_repeat	0	0	0	0	0	#N/A	#N/A	#N/A	#N/A	#N/A	0	0	0	0	0	#N/A	#N/A	#N/A	#N/A	#N/A	0	0	0	0	0	#N/A	#N/A	#N/A	#N/A	#N/A
(ACTTGTG)n:Simple_repeat:Simple_repeat	0	0	0	0	0	#N/A	#N/A	#N/A	#N/A	#N/A	0	0	0	0	0	#N/A	#N/A	#N/A	#N/A	#N/A	0	0	0	0	0	#N/A	#N/A	#N/A	#N/A	#N/A
(ACTTGTT)n:Simple_repeat:Simple_repeat	0	0	0	0	0	#N/A	#N/A	#N/A	#N/A	#N/A	0	0	0	0	0	#N/A	#N/A	#N/A	#N/A	#N/A	0	0	0	0	0	#N/A	#N/A	#N/A	#N/A	#N/A
(ACTTGTTATA)n:Simple_repeat:Simple_repeat	0	0	0	0	0	#N/A	#N/A	#N/A	#N/A	#N/A	0	0	0	0	0	#N/A	#N/A	#N/A	#N/A	#N/A	0	0	0	0	0	#N/A	#N/A	#N/A	#N/A	#N/A
(ACTTT)n:Simple_repeat:Simple_repeat	0	0	0	0	0	#N/A	#N/A	#N/A	#N/A	#N/A	0	0	0	0	0	#N/A	#N/A	#N/A	#N/A	#N/A	0	0	0	0	0	#N/A	#N/A	#N/A	#N/A	#N/A
(ACTTTA)n:Simple_repeat:Simple_repeat	0	0	0	0	0	#N/A	#N/A	#N/A	#N/A	#N/A	0	0	0	0	0	#N/A	#N/A	#N/A	#N/A	#N/A	0	0	0	0	0	#N/A	#N/A	#N/A	#N/A	#N/A
(ACTTTAA)n:Simple_repeat:Simple_repeat	0	0	0	0	0	#N/A	#N/A	#N/A	#N/A	#N/A	0	0	0	0	0	#N/A	#N/A	#N/A	#N/A	#N/A	0	0	0	0	0	#N/A	#N/A	#N/A	#N/A	#N/A
(ACTTTAC)n:Simple_repeat:Simple_repeat	0	0	0	0	0	#N/A	#N/A	#N/A	#N/A	#N/A	0	0	0	0	0	#N/A	#N/A	#N/A	#N/A	#N/A	0	0	0	0	0	#N/A	#N/A	#N/A	#N/A	#N/A
(ACTTTAG)n:Simple_repeat:Simple_repeat	0	0	0	0	0	#N/A	#N/A	#N/A	#N/A	#N/A	0	0	0	0	0	#N/A	#N/A	#N/A	#N/A	#N/A	0	0	0	0	0	#N/A	#N/A	#N/A	#N/A	#N/A
(ACTTTAT)n:Simple_repeat:Simple_repeat	0	0	0	0	0	#N/A	#N/A	#N/A	#N/A	#N/A	0	0	0	0	0	#N/A	#N/A	#N/A	#N/A	#N/A	0	0	0	0	0	#N/A	#N/A	#N/A	#N/A	#N/A
(ACTTTATT)n:Simple_repeat:Simple_repeat	0	0	0	0	0	#N/A	#N/A	#N/A	#N/A	#N/A	0	0	0	0	0	#N/A	#N/A	#N/A	#N/A	#N/A	0	0	0	0	0	#N/A	#N/A	#N/A	#N/A	#N/A
(ACTTTC)n:Simple_repeat:Simple_repeat	0	0	0	0	0	#N/A	#N/A	#N/A	#N/A	#N/A	0	0	0	0	0	#N/A	#N/A	#N/A	#N/A	#N/A	0	0	0	0	0	#N/A	#N/A	#N/A	#N/A	#N/A
(ACTTTCA)n:Simple_repeat:Simple_repeat	0	0	0	0	0	#N/A	#N/A	#N/A	#N/A	#N/A	0	0	0	0	0	#N/A	#N/A	#N/A	#N/A	#N/A	0	0	0	-1.75977	0	#N/A	#N/A	#N/A	0.958522	#N/A
(ACTTTCC)n:Simple_repeat:Simple_repeat	0	0	0	0	0	#N/A	#N/A	#N/A	#N/A	#N/A	0	0	0	0	0	#N/A	#N/A	#N/A	#N/A	#N/A	0	0	0	0	0	#N/A	#N/A	#N/A	#N/A	#N/A
(ACTTTCT)n:Simple_repeat:Simple_repeat	0	0	0	0	0	#N/A	#N/A	#N/A	#N/A	#N/A	0	0	0	0	0	#N/A	#N/A	#N/A	#N/A	#N/A	0	0	0	0	0	#N/A	#N/A	#N/A	#N/A	#N/A
(ACTTTG)n:Simple_repeat:Simple_repeat	0	0	0	0	0	#N/A	#N/A	#N/A	#N/A	#N/A	0	0	0	0	0	#N/A	#N/A	#N/A	#N/A	#N/A	0	0	0	0	0	#N/A	#N/A	#N/A	#N/A	#N/A
(ACTTTGT)n:Simple_repeat:Simple_repeat	0	0	0	0	0	#N/A	#N/A	#N/A	#N/A	#N/A	0	0	0	0	0	#N/A	#N/A	#N/A	#N/A	#N/A	0	0	0	0	0	#N/A	#N/A	#N/A	#N/A	#N/A
(ACTTTT)n:Simple_repeat:Simple_repeat	0	0	0	0	0	#N/A	#N/A	#N/A	#N/A	#N/A	0	0	0	0	0	#N/A	#N/A	#N/A	#N/A	#N/A	0	0	0	0	0	#N/A	#N/A	#N/A	#N/A	#N/A
(ACTTTTA)n:Simple_repeat:Simple_repeat	0	0	0	0	0	#N/A	#N/A	#N/A	#N/A	#N/A	0	0	0	0	0	#N/A	#N/A	#N/A	#N/A	#N/A	0	0	0	0	0	#N/A	#N/A	#N/A	#N/A	#N/A
(ACTTTTAT)n:Simple_repeat:Simple_repeat	0	0	0	0	0	#N/A	#N/A	#N/A	#N/A	#N/A	0	0	0	0	0	#N/A	#N/A	#N/A	#N/A	#N/A	0	0	0	0	0	#N/A	#N/A	#N/A	#N/A	#N/A
(ACTTTTC)n:Simple_repeat:Simple_repeat	0	0	0	0	0	#N/A	#N/A	#N/A	#N/A	#N/A	0	0	0	0	0	#N/A	#N/A	#N/A	#N/A	#N/A	0	0	0	0	0	#N/A	#N/A	#N/A	#N/A	#N/A
(ACTTTTT)n:Simple_repeat:Simple_repeat	0	0	0	0	0	#N/A	#N/A	#N/A	#N/A	#N/A	0	0	0	0	0	#N/A	#N/A	#N/A	#N/A	#N/A	0	0	0	0	0	#N/A	#N/A	#N/A	#N/A	#N/A
(ACTTTTTA)n:Simple_repeat:Simple_repeat	0	0	0	0	0	#N/A	#N/A	#N/A	#N/A	#N/A	0	0	0	0	0	#N/A	#N/A	#N/A	#N/A	#N/A	0	0	0	0	0	#N/A	#N/A	#N/A	#N/A	#N/A
(ACTTTTTT)n:Simple_repeat:Simple_repeat	0	0	0	0	0	#N/A	#N/A	#N/A	#N/A	#N/A	0	0	0	0	0	#N/A	#N/A	#N/A	#N/A	#N/A	0	0	0	0	0	#N/A	#N/A	#N/A	#N/A	#N/A
(AG)n:Simple_repeat:Simple_repeat	-0.408193	-0.543884	-0.600901	0.10424	-0.397361	0.999453	0.928614	0.742204	0.999368	0.777264	-0.756485	-0.909364	-0.324302	0	-0.834526	0.999738	0.999381	0.987721	#N/A	0.508151	0	0.00943298	-0.137949	-0.0761294	-0.440612	#N/A	0.994029	0.946353	0.999174	0.720357
(AGA)n:Simple_repeat:Simple_repeat	-0.0949007	0	0	0	0	0.999453	#N/A	#N/A	#N/A	#N/A	-1.16037	0	0	0	0	0.999738	#N/A	#N/A	#N/A	#N/A	0	0	0	0.448899	1.73743	#N/A	#N/A	#N/A	0.998042	0.530551
(AGAA)n:Simple_repeat:Simple_repeat	0.78982	0.557356	0	0.366455	0	0.999453	0.982177	#N/A	0.999368	#N/A	1.21113	-0.675145	0	0	0.126498	0.999738	0.999381	#N/A	#N/A	0.98676	0	0	0	0.104461	0.43874	#N/A	#N/A	#N/A	0.999174	0.883071
(AGAAA)n:Simple_repeat:Simple_repeat	0	0	0	0	0	#N/A	#N/A	#N/A	#N/A	#N/A	0	0	0	0	0	#N/A	#N/A	#N/A	#N/A	#N/A	0	0	0	-2.00705	0	#N/A	#N/A	#N/A	0.794202	#N/A
(AGAAAA)n:Simple_repeat:Simple_repeat	0	0	0	0	0	#N/A	#N/A	#N/A	#N/A	#N/A	0	0	0	0	0	#N/A	#N/A	#N/A	#N/A	#N/A	0	0	0	0	0	#N/A	#N/A	#N/A	#N/A	#N/A
(AGAAAAA)n:Simple_repeat:Simple_repeat	0	0	0	0	0	#N/A	#N/A	#N/A	#N/A	#N/A	0	0	0	0	0	#N/A	#N/A	#N/A	#N/A	#N/A	0	0	0	0	0	#N/A	#N/A	#N/A	#N/A	#N/A
(AGAAAAG)n:Simple_repeat:Simple_repeat	0	0	0	0	0	#N/A	#N/A	#N/A	#N/A	#N/A	0	0	0	0	0	#N/A	#N/A	#N/A	#N/A	#N/A	0	0	0	0	0	#N/A	#N/A	#N/A	#N/A	#N/A
(AGAAAC)n:Simple_repeat:Simple_repeat	0	0	0	0	0	#N/A	#N/A	#N/A	#N/A	#N/A	0	0	0	0	0	#N/A	#N/A	#N/A	#N/A	#N/A	0	0	0	0	0	#N/A	#N/A	#N/A	#N/A	#N/A
(AGAAACA)n:Simple_repeat:Simple_repeat	0	0	0	0	0	#N/A	#N/A	#N/A	#N/A	#N/A	0	0	0	0	0	#N/A	#N/A	#N/A	#N/A	#N/A	0	0	0	0	0	#N/A	#N/A	#N/A	#N/A	#N/A
(AGAAAG)n:Simple_repeat:Simple_repeat	0	0	0	0	0	#N/A	#N/A	#N/A	#N/A	#N/A	0	0	0	0	0	#N/A	#N/A	#N/A	#N/A	#N/A	0	0	0	0	0	#N/A	#N/A	#N/A	#N/A	#N/A
(AGAAAGA)n:Simple_repeat:Simple_repeat	0	0	0	0	0	#N/A	#N/A	#N/A	#N/A	#N/A	0	0	0	0	0	#N/A	#N/A	#N/A	#N/A	#N/A	0	0	0	0	0	#N/A	#N/A	#N/A	#N/A	#N/A
(AGAAAGAG)n:Simple_repeat:Simple_repeat	0	0	0	0	0	#N/A	#N/A	#N/A	#N/A	#N/A	0	0	0	0	0	#N/A	#N/A	#N/A	#N/A	#N/A	0	0	0	0	0	#N/A	#N/A	#N/A	#N/A	#N/A
(AGAAAGCA)n:Simple_repeat:Simple_repeat	0	0	0	0	0	#N/A	#N/A	#N/A	#N/A	#N/A	0	0	0	0	0	#N/A	#N/A	#N/A	#N/A	#N/A	0	0	0	0	0	#N/A	#N/A	#N/A	#N/A	#N/A
(AGAAAGTG)n:Simple_repeat:Simple_repeat	0	0	0	0	0	#N/A	#N/A	#N/A	#N/A	#N/A	0	0	0	0	0	#N/A	#N/A	#N/A	#N/A	#N/A	0	0	0	0	0	#N/A	#N/A	#N/A	#N/A	#N/A
(AGAAAT)n:Simple_repeat:Simple_repeat	0	0	0	0	0	#N/A	#N/A	#N/A	#N/A	#N/A	0	0	0	0	0	#N/A	#N/A	#N/A	#N/A	#N/A	0	0	0	0	0	#N/A	#N/A	#N/A	#N/A	#N/A
(AGAAATAA)n:Simple_repeat:Simple_repeat	0	0	0	0	0	#N/A	#N/A	#N/A	#N/A	#N/A	0	0	0	0	0	#N/A	#N/A	#N/A	#N/A	#N/A	0	0	0	0	0	#N/A	#N/A	#N/A	#N/A	#N/A
(AGAAC)n:Simple_repeat:Simple_repeat	0.0505904	1.63502	0	-1.00442	0	0.999453	0.683006	#N/A	0.999368	#N/A	0.81425	-0.283365	0	0	0	0.999738	0.999381	#N/A	#N/A	#N/A	0	0	0	-1.65863	0	#N/A	#N/A	#N/A	0.757689	#N/A
(AGAACA)n:Simple_repeat:Simple_repeat	-0.48654	0.0548147	0	0	0	0.999453	0.998729	#N/A	#N/A	#N/A	-0.0905278	-1.92597	0	0	0	0.999738	0.999381	#N/A	#N/A	#N/A	0	0	0	0	0	#N/A	#N/A	#N/A	#N/A	#N/A
(AGAACAA)n:Simple_repeat:Simple_repeat	0	0	0	0	0	#N/A	#N/A	#N/A	#N/A	#N/A	0	0	0	0	0	#N/A	#N/A	#N/A	#N/A	#N/A	0	0	0	0	0	#N/A	#N/A	#N/A	#N/A	#N/A
(AGAACAC)n:Simple_repeat:Simple_repeat	0	0	0	0	0	#N/A	#N/A	#N/A	#N/A	#N/A	0	0	0	0	0	#N/A	#N/A	#N/A	#N/A	#N/A	0	0	0	0	0	#N/A	#N/A	#N/A	#N/A	#N/A
(AGAACAG)n:Simple_repeat:Simple_repeat	0	0	0	0	0	#N/A	#N/A	#N/A	#N/A	#N/A	0	0	0	0	0	#N/A	#N/A	#N/A	#N/A	#N/A	0	0	0	0	0	#N/A	#N/A	#N/A	#N/A	#N/A
(AGAACAT)n:Simple_repeat:Simple_repeat	0	0	0	0	0	#N/A	#N/A	#N/A	#N/A	#N/A	0	0	0	0	0	#N/A	#N/A	#N/A	#N/A	#N/A	0	0	0	0	0	#N/A	#N/A	#N/A	#N/A	#N/A
(AGAACATA)n:Simple_repeat:Simple_repeat	0	0	0	0	0	#N/A	#N/A	#N/A	#N/A	#N/A	0	0	0	0	0	#N/A	#N/A	#N/A	#N/A	#N/A	0	0	0	0	0	#N/A	#N/A	#N/A	#N/A	#N/A
(AGAACC)n:Simple_repeat:Simple_repeat	0	0	0	0	0	#N/A	#N/A	#N/A	#N/A	#N/A	0	0	0	0	0	#N/A	#N/A	#N/A	#N/A	#N/A	0	0	0	0	0	#N/A	#N/A	#N/A	#N/A	#N/A
(AGAACCCTGG)n:Simple_repeat:Simple_repeat	0	0	0	0	0	#N/A	#N/A	#N/A	#N/A	#N/A	0	0	0	0	0	#N/A	#N/A	#N/A	#N/A	#N/A	0	0	0	0	0	#N/A	#N/A	#N/A	#N/A	#N/A
(AGAACG)n:Simple_repeat:Simple_repeat	0	0	0	0	0	#N/A	#N/A	#N/A	#N/A	#N/A	0	0	0	0	0	#N/A	#N/A	#N/A	#N/A	#N/A	0	0	0	0	0	#N/A	#N/A	#N/A	#N/A	#N/A
(AGAACT)n:Simple_repeat:Simple_repeat	0	0	0	0	0	#N/A	#N/A	#N/A	#N/A	#N/A	0	0	0	0	0	#N/A	#N/A	#N/A	#N/A	#N/A	0	0	0	0	0	#N/A	#N/A	#N/A	#N/A	#N/A
(AGAACTA)n:Simple_repeat:Simple_repeat	0	0	0	0	0	#N/A	#N/A	#N/A	#N/A	#N/A	0	0	0	0	0	#N/A	#N/A	#N/A	#N/A	#N/A	0	0	0	0	0	#N/A	#N/A	#N/A	#N/A	#N/A
(AGAACTG)n:Simple_repeat:Simple_repeat	0	0	0	0	0	#N/A	#N/A	#N/A	#N/A	#N/A	0	0	0	0	0	#N/A	#N/A	#N/A	#N/A	#N/A	0	0	0	0	0	#N/A	#N/A	#N/A	#N/A	#N/A
(AGAACTT)n:Simple_repeat:Simple_repeat	0	0	0	0	0	#N/A	#N/A	#N/A	#N/A	#N/A	0	0	0	0	0	#N/A	#N/A	#N/A	#N/A	#N/A	0	0	0	0	0	#N/A	#N/A	#N/A	#N/A	#N/A
(AGAAG)n:Simple_repeat:Simple_repeat	1.74397	0	0	0	0	0.999453	#N/A	#N/A	#N/A	#N/A	0	0	0	0	0	#N/A	#N/A	#N/A	#N/A	#N/A	0	0	0	-2.55508	0	#N/A	#N/A	#N/A	0.700064	#N/A
(AGAAGA)n:Simple_repeat:Simple_repeat	0	0	0	0	0	#N/A	#N/A	#N/A	#N/A	#N/A	0	0	0	0	0	#N/A	#N/A	#N/A	#N/A	#N/A	0	0	0	0	0	#N/A	#N/A	#N/A	#N/A	#N/A
(AGAAGAAGG)n:Simple_repeat:Simple_repeat	0	0	0	0	0	#N/A	#N/A	#N/A	#N/A	#N/A	0	0	0	0	0	#N/A	#N/A	#N/A	#N/A	#N/A	0	0	0	0	0	#N/A	#N/A	#N/A	#N/A	#N/A
(AGAAGAC)n:Simple_repeat:Simple_repeat	0	0	0	0	0	#N/A	#N/A	#N/A	#N/A	#N/A	0	0	0	0	0	#N/A	#N/A	#N/A	#N/A	#N/A	0	0	0	0	0	#N/A	#N/A	#N/A	#N/A	#N/A
(AGAAGAG)n:Simple_repeat:Simple_repeat	0	0	0	0	0	#N/A	#N/A	#N/A	#N/A	#N/A	0	0	0	0	0	#N/A	#N/A	#N/A	#N/A	#N/A	0	0	0	0	0	#N/A	#N/A	#N/A	#N/A	#N/A
(AGAAGAGCA)n:Simple_repeat:Simple_repeat	0	0	0	0	0	#N/A	#N/A	#N/A	#N/A	#N/A	0	0	0	0	0	#N/A	#N/A	#N/A	#N/A	#N/A	0	0	0	0	0	#N/A	#N/A	#N/A	#N/A	#N/A
(AGAAGAT)n:Simple_repeat:Simple_repeat	0	0	0	0	0	#N/A	#N/A	#N/A	#N/A	#N/A	0	0	0	0	0	#N/A	#N/A	#N/A	#N/A	#N/A	0	0	0	0	0	#N/A	#N/A	#N/A	#N/A	#N/A
(AGAAGATG)n:Simple_repeat:Simple_repeat	0	0	0	0	0	#N/A	#N/A	#N/A	#N/A	#N/A	0	0	0	0	0	#N/A	#N/A	#N/A	#N/A	#N/A	0	0	0	0	0	#N/A	#N/A	#N/A	#N/A	#N/A
(AGAAGC)n:Simple_repeat:Simple_repeat	0	0	0	0	0	#N/A	#N/A	#N/A	#N/A	#N/A	0	0	0	0	0	#N/A	#N/A	#N/A	#N/A	#N/A	0	0	0	0	0	#N/A	#N/A	#N/A	#N/A	#N/A
(AGAAGCA)n:Simple_repeat:Simple_repeat	0	0	0	0	0	#N/A	#N/A	#N/A	#N/A	#N/A	0	0	0	0	0	#N/A	#N/A	#N/A	#N/A	#N/A	0	0	0	0	0	#N/A	#N/A	#N/A	#N/A	#N/A
(AGAAGCC)n:Simple_repeat:Simple_repeat	0	0	0	0	0	#N/A	#N/A	#N/A	#N/A	#N/A	0	0	0	0	0	#N/A	#N/A	#N/A	#N/A	#N/A	0	0	0	0	0	#N/A	#N/A	#N/A	#N/A	#N/A
(AGAAGG)n:Simple_repeat:Simple_repeat	0	0	0	0	0	#N/A	#N/A	#N/A	#N/A	#N/A	0	0	0	0	0	#N/A	#N/A	#N/A	#N/A	#N/A	0	0	0	0	0	#N/A	#N/A	#N/A	#N/A	#N/A
(AGAAGGA)n:Simple_repeat:Simple_repeat	0	0	0	0	0	#N/A	#N/A	#N/A	#N/A	#N/A	0	0	0	0	0	#N/A	#N/A	#N/A	#N/A	#N/A	0	0	0	0	0	#N/A	#N/A	#N/A	#N/A	#N/A
(AGAAGGAC)n:Simple_repeat:Simple_repeat	0	0	0	0	0	#N/A	#N/A	#N/A	#N/A	#N/A	0	0	0	0	0	#N/A	#N/A	#N/A	#N/A	#N/A	0	0	0	0	0	#N/A	#N/A	#N/A	#N/A	#N/A
(AGAAGGAGG)n:Simple_repeat:Simple_repeat	0	0	0	0	0	#N/A	#N/A	#N/A	#N/A	#N/A	0	0	0	0	0	#N/A	#N/A	#N/A	#N/A	#N/A	0	0	0	0	0	#N/A	#N/A	#N/A	#N/A	#N/A
(AGAAGGC)n:Simple_repeat:Simple_repeat	0	0	0	0	0	#N/A	#N/A	#N/A	#N/A	#N/A	0	0	0	0	0	#N/A	#N/A	#N/A	#N/A	#N/A	0	0	0	0	0	#N/A	#N/A	#N/A	#N/A	#N/A
(AGAAGGT)n:Simple_repeat:Simple_repeat	0	0	0	0	0	#N/A	#N/A	#N/A	#N/A	#N/A	0	0	0	0	0	#N/A	#N/A	#N/A	#N/A	#N/A	0	0	0	0	0	#N/A	#N/A	#N/A	#N/A	#N/A
(AGAAGGTTAG)n:Simple_repeat:Simple_repeat	0	0	0	0	0	#N/A	#N/A	#N/A	#N/A	#N/A	0	0	0	0	0	#N/A	#N/A	#N/A	#N/A	#N/A	0	0	0	0	0	#N/A	#N/A	#N/A	#N/A	#N/A
(AGAAGT)n:Simple_repeat:Simple_repeat	0	0	0	0	0	#N/A	#N/A	#N/A	#N/A	#N/A	0	0	0	0	0	#N/A	#N/A	#N/A	#N/A	#N/A	0	0	0	0	0	#N/A	#N/A	#N/A	#N/A	#N/A
(AGAAGTA)n:Simple_repeat:Simple_repeat	0	0	0	0	0	#N/A	#N/A	#N/A	#N/A	#N/A	0	0	0	0	0	#N/A	#N/A	#N/A	#N/A	#N/A	0	0	0	0	0	#N/A	#N/A	#N/A	#N/A	#N/A
(AGAAGTAT)n:Simple_repeat:Simple_repeat	0	0	0	0	0	#N/A	#N/A	#N/A	#N/A	#N/A	0	0	0	0	0	#N/A	#N/A	#N/A	#N/A	#N/A	0	0	0	0	0	#N/A	#N/A	#N/A	#N/A	#N/A
(AGAAGTC)n:Simple_repeat:Simple_repeat	0	0	0	0	0	#N/A	#N/A	#N/A	#N/A	#N/A	0	0	0	0	0	#N/A	#N/A	#N/A	#N/A	#N/A	0	0	0	0	0	#N/A	#N/A	#N/A	#N/A	#N/A
(AGAAGTG)n:Simple_repeat:Simple_repeat	0	0	0	0	0	#N/A	#N/A	#N/A	#N/A	#N/A	0	0	0	0	0	#N/A	#N/A	#N/A	#N/A	#N/A	0	0	0	0	0	#N/A	#N/A	#N/A	#N/A	#N/A
(AGAAT)n:Simple_repeat:Simple_repeat	0	0	0	0	0	#N/A	#N/A	#N/A	#N/A	#N/A	0	0	0	0	0	#N/A	#N/A	#N/A	#N/A	#N/A	0	0	0	0	0	#N/A	#N/A	#N/A	#N/A	#N/A
(AGAATA)n:Simple_repeat:Simple_repeat	0	0	0	0	0	#N/A	#N/A	#N/A	#N/A	#N/A	0	0	0	0	0	#N/A	#N/A	#N/A	#N/A	#N/A	0	0	0	0	0	#N/A	#N/A	#N/A	#N/A	#N/A
(AGAATAA)n:Simple_repeat:Simple_repeat	0	0	0	0	0	#N/A	#N/A	#N/A	#N/A	#N/A	0	0	0	0	0	#N/A	#N/A	#N/A	#N/A	#N/A	0	0	0	-3.73619	0	#N/A	#N/A	#N/A	0.344361	#N/A
(AGAATAC)n:Simple_repeat:Simple_repeat	0	0	0	0	0	#N/A	#N/A	#N/A	#N/A	#N/A	0	0	0	0	0	#N/A	#N/A	#N/A	#N/A	#N/A	0	0	0	0	0	#N/A	#N/A	#N/A	#N/A	#N/A
(AGAATAG)n:Simple_repeat:Simple_repeat	0	0	0	0	0	#N/A	#N/A	#N/A	#N/A	#N/A	0	0	0	0	0	#N/A	#N/A	#N/A	#N/A	#N/A	0	0	0	0	0	#N/A	#N/A	#N/A	#N/A	#N/A
(AGAATAT)n:Simple_repeat:Simple_repeat	0	0	0	0	0	#N/A	#N/A	#N/A	#N/A	#N/A	0	0	0	0	0	#N/A	#N/A	#N/A	#N/A	#N/A	0	0	0	0	0	#N/A	#N/A	#N/A	#N/A	#N/A
(AGAATC)n:Simple_repeat:Simple_repeat	0	0	0	0	0	#N/A	#N/A	#N/A	#N/A	#N/A	0	0	0	0	0	#N/A	#N/A	#N/A	#N/A	#N/A	0	0	0	0	0	#N/A	#N/A	#N/A	#N/A	#N/A
(AGAATCA)n:Simple_repeat:Simple_repeat	0	0	0	0	0	#N/A	#N/A	#N/A	#N/A	#N/A	0	0	0	0	0	#N/A	#N/A	#N/A	#N/A	#N/A	0	0	0	0	0	#N/A	#N/A	#N/A	#N/A	#N/A
(AGAATCT)n:Simple_repeat:Simple_repeat	0	0	0	0	0	#N/A	#N/A	#N/A	#N/A	#N/A	0	0	0	0	0	#N/A	#N/A	#N/A	#N/A	#N/A	0	0	0	0	0	#N/A	#N/A	#N/A	#N/A	#N/A
(AGAATCTT)n:Simple_repeat:Simple_repeat	0	0	0	0	0	#N/A	#N/A	#N/A	#N/A	#N/A	0	0	0	0	0	#N/A	#N/A	#N/A	#N/A	#N/A	0	0	0	0	0	#N/A	#N/A	#N/A	#N/A	#N/A
(AGAATG)n:Simple_repeat:Simple_repeat	0	0	0	0	0	#N/A	#N/A	#N/A	#N/A	#N/A	0	0	0	0	0	#N/A	#N/A	#N/A	#N/A	#N/A	0	0	0	0	0	#N/A	#N/A	#N/A	#N/A	#N/A
(AGAATGA)n:Simple_repeat:Simple_repeat	0	0	0	0	0	#N/A	#N/A	#N/A	#N/A	#N/A	0	0	0	0	0	#N/A	#N/A	#N/A	#N/A	#N/A	0	0	0	0	0	#N/A	#N/A	#N/A	#N/A	#N/A
(AGAATGAG)n:Simple_repeat:Simple_repeat	0	0	0	0	0	#N/A	#N/A	#N/A	#N/A	#N/A	0	0	0	0	0	#N/A	#N/A	#N/A	#N/A	#N/A	0	0	0	0	0	#N/A	#N/A	#N/A	#N/A	#N/A
(AGAATGC)n:Simple_repeat:Simple_repeat	0	0	0	0	0	#N/A	#N/A	#N/A	#N/A	#N/A	0	0	0	0	0	#N/A	#N/A	#N/A	#N/A	#N/A	0	0	0	0	0	#N/A	#N/A	#N/A	#N/A	#N/A
(AGAATGG)n:Simple_repeat:Simple_repeat	0	0	0	0	0	#N/A	#N/A	#N/A	#N/A	#N/A	0	0	0	0	0	#N/A	#N/A	#N/A	#N/A	#N/A	0	0	0	0	0	#N/A	#N/A	#N/A	#N/A	#N/A
(AGAATGGAATC)n:Simple_repeat:Simple_repeat	0	0	0	0	0	#N/A	#N/A	#N/A	#N/A	#N/A	0	0	0	0	0	#N/A	#N/A	#N/A	#N/A	#N/A	0	0	0	0	0	#N/A	#N/A	#N/A	#N/A	#N/A
(AGAATGGT)n:Simple_repeat:Simple_repeat	0	0	0	0	0	#N/A	#N/A	#N/A	#N/A	#N/A	0	0	0	0	0	#N/A	#N/A	#N/A	#N/A	#N/A	0	0	0	0	0	#N/A	#N/A	#N/A	#N/A	#N/A
(AGAATT)n:Simple_repeat:Simple_repeat	0	0	0	0	0	#N/A	#N/A	#N/A	#N/A	#N/A	0	0	0	0	0	#N/A	#N/A	#N/A	#N/A	#N/A	0	0	0	0	0	#N/A	#N/A	#N/A	#N/A	#N/A
(AGAATTA)n:Simple_repeat:Simple_repeat	0	0	0	0	0	#N/A	#N/A	#N/A	#N/A	#N/A	0	0	0	0	0	#N/A	#N/A	#N/A	#N/A	#N/A	0	0	0	0	0	#N/A	#N/A	#N/A	#N/A	#N/A
(AGAATTC)n:Simple_repeat:Simple_repeat	0	0	0	0	0	#N/A	#N/A	#N/A	#N/A	#N/A	0	0	0	0	0	#N/A	#N/A	#N/A	#N/A	#N/A	0	0	0	0	0	#N/A	#N/A	#N/A	#N/A	#N/A
(AGAATTCTA)n:Simple_repeat:Simple_repeat	0	0	0	0	0	#N/A	#N/A	#N/A	#N/A	#N/A	0	0	0	0	0	#N/A	#N/A	#N/A	#N/A	#N/A	0	0	0	0	0	#N/A	#N/A	#N/A	#N/A	#N/A
(AGAATTG)n:Simple_repeat:Simple_repeat	0	0	0	0	0	#N/A	#N/A	#N/A	#N/A	#N/A	0	0	0	0	0	#N/A	#N/A	#N/A	#N/A	#N/A	0	0	0	0	0	#N/A	#N/A	#N/A	#N/A	#N/A
(AGAATTT)n:Simple_repeat:Simple_repeat	0	0	0	0	0	#N/A	#N/A	#N/A	#N/A	#N/A	0	0	0	0	0	#N/A	#N/A	#N/A	#N/A	#N/A	0	0	0	0	0	#N/A	#N/A	#N/A	#N/A	#N/A
(AGAATTTT)n:Simple_repeat:Simple_repeat	0	0	0	0	0	#N/A	#N/A	#N/A	#N/A	#N/A	0	0	0	0	0	#N/A	#N/A	#N/A	#N/A	#N/A	0	0	0	0	0	#N/A	#N/A	#N/A	#N/A	#N/A
(AGAC)n:Simple_repeat:Simple_repeat	0.287683	0	0	0.722295	0	0.999453	#N/A	#N/A	0.999368	#N/A	0.593409	0	0	0	0	0.999738	#N/A	#N/A	#N/A	#N/A	0	0	0	-0.347926	0.00365267	#N/A	#N/A	#N/A	0.993052	0.997849
(AGACA)n:Simple_repeat:Simple_repeat	0	0	0	0	0	#N/A	#N/A	#N/A	#N/A	#N/A	0	0	0	0	0	#N/A	#N/A	#N/A	#N/A	#N/A	0	0	0	0	0	#N/A	#N/A	#N/A	#N/A	#N/A
(AGACAA)n:Simple_repeat:Simple_repeat	0	0	0	0	0	#N/A	#N/A	#N/A	#N/A	#N/A	0	0	0	0	0	#N/A	#N/A	#N/A	#N/A	#N/A	0	0	0	0	0	#N/A	#N/A	#N/A	#N/A	#N/A
(AGACAAC)n:Simple_repeat:Simple_repeat	0	0	0	0	0	#N/A	#N/A	#N/A	#N/A	#N/A	0	0	0	0	0	#N/A	#N/A	#N/A	#N/A	#N/A	0	0	0	0	0	#N/A	#N/A	#N/A	#N/A	#N/A
(AGACAAG)n:Simple_repeat:Simple_repeat	0	0	0	0	0	#N/A	#N/A	#N/A	#N/A	#N/A	0	0	0	0	0	#N/A	#N/A	#N/A	#N/A	#N/A	0	0	0	0	0	#N/A	#N/A	#N/A	#N/A	#N/A
(AGACAC)n:Simple_repeat:Simple_repeat	0	0	0	0	0	#N/A	#N/A	#N/A	#N/A	#N/A	0	0	0	0	0	#N/A	#N/A	#N/A	#N/A	#N/A	0	0	0	0	0	#N/A	#N/A	#N/A	#N/A	#N/A
(AGACACA)n:Simple_repeat:Simple_repeat	0	0	0	0	0	#N/A	#N/A	#N/A	#N/A	#N/A	0	0	0	0	0	#N/A	#N/A	#N/A	#N/A	#N/A	0	0	0	0	0	#N/A	#N/A	#N/A	#N/A	#N/A
(AGACACACAT)n:Simple_repeat:Simple_repeat	0	0	0	0	0	#N/A	#N/A	#N/A	#N/A	#N/A	0	0	0	0	0	#N/A	#N/A	#N/A	#N/A	#N/A	0	0	0	0	0	#N/A	#N/A	#N/A	#N/A	#N/A
(AGACACAG)n:Simple_repeat:Simple_repeat	0	0	0	0	0	#N/A	#N/A	#N/A	#N/A	#N/A	0	0	0	0	0	#N/A	#N/A	#N/A	#N/A	#N/A	0	0	0	0	0	#N/A	#N/A	#N/A	#N/A	#N/A
(AGACAG)n:Simple_repeat:Simple_repeat	0.780002	0	0	-0.563592	0	0.999453	#N/A	#N/A	0.999368	#N/A	0	0	0	0	0	#N/A	#N/A	#N/A	#N/A	#N/A	0	0	0	-1.18207	0	#N/A	#N/A	#N/A	0.930862	#N/A
(AGACAGA)n:Simple_repeat:Simple_repeat	0	0	0	0	0	#N/A	#N/A	#N/A	#N/A	#N/A	0	0	0	0	0	#N/A	#N/A	#N/A	#N/A	#N/A	0	0	0	0	0	#N/A	#N/A	#N/A	#N/A	#N/A
(AGACAGAG)n:Simple_repeat:Simple_repeat	0	0	0	0	0	#N/A	#N/A	#N/A	#N/A	#N/A	0	0	0	0	0	#N/A	#N/A	#N/A	#N/A	#N/A	0	0	0	0	0	#N/A	#N/A	#N/A	#N/A	#N/A
(AGACAGAGAT)n:Simple_repeat:Simple_repeat	0	0	0	0	0	#N/A	#N/A	#N/A	#N/A	#N/A	0	0	0	0	0	#N/A	#N/A	#N/A	#N/A	#N/A	0	0	0	0	0	#N/A	#N/A	#N/A	#N/A	#N/A
(AGACAGC)n:Simple_repeat:Simple_repeat	0	0	0	0	0	#N/A	#N/A	#N/A	#N/A	#N/A	0	0	0	0	0	#N/A	#N/A	#N/A	#N/A	#N/A	0	0	0	0	0	#N/A	#N/A	#N/A	#N/A	#N/A
(AGACAGG)n:Simple_repeat:Simple_repeat	0	0	0	0	0	#N/A	#N/A	#N/A	#N/A	#N/A	0	0	0	0	0	#N/A	#N/A	#N/A	#N/A	#N/A	0	0	0	0	0	#N/A	#N/A	#N/A	#N/A	#N/A
(AGACAGGA)n:Simple_repeat:Simple_repeat	0	0	0	0	0	#N/A	#N/A	#N/A	#N/A	#N/A	0	0	0	0	0	#N/A	#N/A	#N/A	#N/A	#N/A	0	0	0	0	0	#N/A	#N/A	#N/A	#N/A	#N/A
(AGACAGTGGC)n:Simple_repeat:Simple_repeat	0	0	0	0	0	#N/A	#N/A	#N/A	#N/A	#N/A	0	0	0	0	0	#N/A	#N/A	#N/A	#N/A	#N/A	0	0	0	0	0	#N/A	#N/A	#N/A	#N/A	#N/A
(AGACAT)n:Simple_repeat:Simple_repeat	0	0	0	0	0	#N/A	#N/A	#N/A	#N/A	#N/A	0	0	0	0	0	#N/A	#N/A	#N/A	#N/A	#N/A	0	0	0	0	0	#N/A	#N/A	#N/A	#N/A	#N/A
(AGACATA)n:Simple_repeat:Simple_repeat	0	0	0	0	0	#N/A	#N/A	#N/A	#N/A	#N/A	0	0	0	0	0	#N/A	#N/A	#N/A	#N/A	#N/A	0	0	0	0	0	#N/A	#N/A	#N/A	#N/A	#N/A
(AGACATG)n:Simple_repeat:Simple_repeat	0	0	0	0	0	#N/A	#N/A	#N/A	#N/A	#N/A	0	0	0	0	0	#N/A	#N/A	#N/A	#N/A	#N/A	0	0	0	0	0	#N/A	#N/A	#N/A	#N/A	#N/A
(AGACATT)n:Simple_repeat:Simple_repeat	0	0	0	0	0	#N/A	#N/A	#N/A	#N/A	#N/A	0	0	0	0	0	#N/A	#N/A	#N/A	#N/A	#N/A	0	0	0	0	0	#N/A	#N/A	#N/A	#N/A	#N/A
(AGACC)n:Simple_repeat:Simple_repeat	0	0	0	0	0	#N/A	#N/A	#N/A	#N/A	#N/A	0	0	0	0	0	#N/A	#N/A	#N/A	#N/A	#N/A	0	0	0	0	0	#N/A	#N/A	#N/A	#N/A	#N/A
(AGACCA)n:Simple_repeat:Simple_repeat	0	0	0	0	0	#N/A	#N/A	#N/A	#N/A	#N/A	0	0	0	0	0	#N/A	#N/A	#N/A	#N/A	#N/A	0	0	0	0	0	#N/A	#N/A	#N/A	#N/A	#N/A
(AGACCAC)n:Simple_repeat:Simple_repeat	0	0	0	0	0	#N/A	#N/A	#N/A	#N/A	#N/A	0	0	0	0	0	#N/A	#N/A	#N/A	#N/A	#N/A	0	0	0	0	0	#N/A	#N/A	#N/A	#N/A	#N/A
(AGACCAG)n:Simple_repeat:Simple_repeat	0	0	0	0	0	#N/A	#N/A	#N/A	#N/A	#N/A	0	0	0	0	0	#N/A	#N/A	#N/A	#N/A	#N/A	0	0	0	0	0	#N/A	#N/A	#N/A	#N/A	#N/A
(AGACCAGC)n:Simple_repeat:Simple_repeat	0	0	0	0	0	#N/A	#N/A	#N/A	#N/A	#N/A	0	0	0	0	0	#N/A	#N/A	#N/A	#N/A	#N/A	0	0	0	0	0	#N/A	#N/A	#N/A	#N/A	#N/A
(AGACCC)n:Simple_repeat:Simple_repeat	0	0	0	0	0	#N/A	#N/A	#N/A	#N/A	#N/A	0	0	0	0	0	#N/A	#N/A	#N/A	#N/A	#N/A	0	0	0	0	0	#N/A	#N/A	#N/A	#N/A	#N/A
(AGACCCA)n:Simple_repeat:Simple_repeat	0	0	0	0	0	#N/A	#N/A	#N/A	#N/A	#N/A	0	0	0	0	0	#N/A	#N/A	#N/A	#N/A	#N/A	0	0	0	0	0	#N/A	#N/A	#N/A	#N/A	#N/A
(AGACCT)n:Simple_repeat:Simple_repeat	0	0	0	0	0	#N/A	#N/A	#N/A	#N/A	#N/A	0	0	0	0	0	#N/A	#N/A	#N/A	#N/A	#N/A	0	0	0	0	0	#N/A	#N/A	#N/A	#N/A	#N/A
(AGACCTC)n:Simple_repeat:Simple_repeat	0	0	0	0	0	#N/A	#N/A	#N/A	#N/A	#N/A	0	0	0	0	0	#N/A	#N/A	#N/A	#N/A	#N/A	0	0	0	0	0	#N/A	#N/A	#N/A	#N/A	#N/A
(AGACCTG)n:Simple_repeat:Simple_repeat	0	0	0	0	0	#N/A	#N/A	#N/A	#N/A	#N/A	0	0	0	0	0	#N/A	#N/A	#N/A	#N/A	#N/A	0	0	0	1.39138	0	#N/A	#N/A	#N/A	0.958522	#N/A
(AGACG)n:Simple_repeat:Simple_repeat	0	0	0	0	0	#N/A	#N/A	#N/A	#N/A	#N/A	0	0	0	0	0	#N/A	#N/A	#N/A	#N/A	#N/A	0	0	0	0	0	#N/A	#N/A	#N/A	#N/A	#N/A
(AGACGA)n:Simple_repeat:Simple_repeat	0	0	0	0	0	#N/A	#N/A	#N/A	#N/A	#N/A	0	0	0	0	0	#N/A	#N/A	#N/A	#N/A	#N/A	0	0	0	0	0	#N/A	#N/A	#N/A	#N/A	#N/A
(AGACGAG)n:Simple_repeat:Simple_repeat	0	0	0	0	0	#N/A	#N/A	#N/A	#N/A	#N/A	0	0	0	0	0	#N/A	#N/A	#N/A	#N/A	#N/A	0	0	0	0	0	#N/A	#N/A	#N/A	#N/A	#N/A
(AGACGC)n:Simple_repeat:Simple_repeat	0	0	0	0	0	#N/A	#N/A	#N/A	#N/A	#N/A	0	0	0	0	0	#N/A	#N/A	#N/A	#N/A	#N/A	0	0	0	0	0	#N/A	#N/A	#N/A	#N/A	#N/A
(AGACGG)n:Simple_repeat:Simple_repeat	0	0	0	0	0	#N/A	#N/A	#N/A	#N/A	#N/A	0	0	0	0	0	#N/A	#N/A	#N/A	#N/A	#N/A	0	0	0	0	0	#N/A	#N/A	#N/A	#N/A	#N/A
(AGACT)n:Simple_repeat:Simple_repeat	0	0	0	0	0	#N/A	#N/A	#N/A	#N/A	#N/A	0	0	0	0	0	#N/A	#N/A	#N/A	#N/A	#N/A	0	0	0	0	0	#N/A	#N/A	#N/A	#N/A	#N/A
(AGACTA)n:Simple_repeat:Simple_repeat	0	0	0	0	0	#N/A	#N/A	#N/A	#N/A	#N/A	0	0	0	0	0	#N/A	#N/A	#N/A	#N/A	#N/A	0	0	0	0	0	#N/A	#N/A	#N/A	#N/A	#N/A
(AGACTAA)n:Simple_repeat:Simple_repeat	0	0	0	0	0	#N/A	#N/A	#N/A	#N/A	#N/A	0	0	0	0	0	#N/A	#N/A	#N/A	#N/A	#N/A	0	0	0	0	0	#N/A	#N/A	#N/A	#N/A	#N/A
(AGACTAT)n:Simple_repeat:Simple_repeat	0	0	0	0	0	#N/A	#N/A	#N/A	#N/A	#N/A	0	0	0	0	0	#N/A	#N/A	#N/A	#N/A	#N/A	0	0	0	0	0	#N/A	#N/A	#N/A	#N/A	#N/A
(AGACTC)n:Simple_repeat:Simple_repeat	0	0	0	0	0	#N/A	#N/A	#N/A	#N/A	#N/A	0	0	0	0	0	#N/A	#N/A	#N/A	#N/A	#N/A	0	0	0	0	0	#N/A	#N/A	#N/A	#N/A	#N/A
(AGACTCC)n:Simple_repeat:Simple_repeat	0	0	0	0	0	#N/A	#N/A	#N/A	#N/A	#N/A	0	0	0	0	0	#N/A	#N/A	#N/A	#N/A	#N/A	0	0	0	0	0	#N/A	#N/A	#N/A	#N/A	#N/A
(AGACTG)n:Simple_repeat:Simple_repeat	0	0	0	0	0	#N/A	#N/A	#N/A	#N/A	#N/A	0	0	0	0	0	#N/A	#N/A	#N/A	#N/A	#N/A	0	0	0	0	0	#N/A	#N/A	#N/A	#N/A	#N/A
(AGACTT)n:Simple_repeat:Simple_repeat	0	0	0	0	0	#N/A	#N/A	#N/A	#N/A	#N/A	0	0	0	0	0	#N/A	#N/A	#N/A	#N/A	#N/A	0	0	0	0	0	#N/A	#N/A	#N/A	#N/A	#N/A
(AGACTTAAG)n:Simple_repeat:Simple_repeat	0	0	0	0	0	#N/A	#N/A	#N/A	#N/A	#N/A	0	0	0	0	0	#N/A	#N/A	#N/A	#N/A	#N/A	0	0	0	0	0	#N/A	#N/A	#N/A	#N/A	#N/A
(AGAG)n:Simple_repeat:Simple_repeat	0	0	0	0	0	#N/A	#N/A	#N/A	#N/A	#N/A	0	0	0	0	0	#N/A	#N/A	#N/A	#N/A	#N/A	0	0	0	1.03196	0	#N/A	#N/A	#N/A	0.965778	#N/A
(AGAGA)n:Simple_repeat:Simple_repeat	0	0	0	0	0	#N/A	#N/A	#N/A	#N/A	#N/A	0	0	0	0	0	#N/A	#N/A	#N/A	#N/A	#N/A	0	0	0	0	0	#N/A	#N/A	#N/A	#N/A	#N/A
(AGAGAA)n:Simple_repeat:Simple_repeat	0	0	0	0	0	#N/A	#N/A	#N/A	#N/A	#N/A	0	0	0	0	0	#N/A	#N/A	#N/A	#N/A	#N/A	0	0	0	0	0	#N/A	#N/A	#N/A	#N/A	#N/A
(AGAGAAAG)n:Simple_repeat:Simple_repeat	0	0	0	0	0	#N/A	#N/A	#N/A	#N/A	#N/A	0	0	0	0	0	#N/A	#N/A	#N/A	#N/A	#N/A	0	0	0	0	0	#N/A	#N/A	#N/A	#N/A	#N/A
(AGAGAAC)n:Simple_repeat:Simple_repeat	0	0	0	0	0	#N/A	#N/A	#N/A	#N/A	#N/A	0	0	0	0	0	#N/A	#N/A	#N/A	#N/A	#N/A	0	0	0	0	0	#N/A	#N/A	#N/A	#N/A	#N/A
(AGAGAACAG)n:Simple_repeat:Simple_repeat	0	0	0	0	0	#N/A	#N/A	#N/A	#N/A	#N/A	0	0	0	0	0	#N/A	#N/A	#N/A	#N/A	#N/A	0	0	0	0	0	#N/A	#N/A	#N/A	#N/A	#N/A
(AGAGAAGT)n:Simple_repeat:Simple_repeat	0	0	0	0	0	#N/A	#N/A	#N/A	#N/A	#N/A	0	0	0	0	0	#N/A	#N/A	#N/A	#N/A	#N/A	0	0	0	0	0	#N/A	#N/A	#N/A	#N/A	#N/A
(AGAGAAT)n:Simple_repeat:Simple_repeat	0	0	0	0	0	#N/A	#N/A	#N/A	#N/A	#N/A	0	0	0	0	0	#N/A	#N/A	#N/A	#N/A	#N/A	0	0	0	0	0	#N/A	#N/A	#N/A	#N/A	#N/A
(AGAGAATA)n:Simple_repeat:Simple_repeat	0	0	0	0	0	#N/A	#N/A	#N/A	#N/A	#N/A	0	0	0	0	0	#N/A	#N/A	#N/A	#N/A	#N/A	0	0	0	0	0	#N/A	#N/A	#N/A	#N/A	#N/A
(AGAGAATG)n:Simple_repeat:Simple_repeat	0	0	0	0	0	#N/A	#N/A	#N/A	#N/A	#N/A	0	0	0	0	0	#N/A	#N/A	#N/A	#N/A	#N/A	0	0	0	0	0	#N/A	#N/A	#N/A	#N/A	#N/A
(AGAGAC)n:Simple_repeat:Simple_repeat	0	0	0	-0.367237	0	#N/A	#N/A	#N/A	0.999368	#N/A	0	0	0	0	0	#N/A	#N/A	#N/A	#N/A	#N/A	0	0	0	-1.19768	2.05565	#N/A	#N/A	#N/A	0.741879	0.475778
(AGAGACA)n:Simple_repeat:Simple_repeat	0	0	0	0	0	#N/A	#N/A	#N/A	#N/A	#N/A	0	0	0	0	0	#N/A	#N/A	#N/A	#N/A	#N/A	0	0	0	0	0	#N/A	#N/A	#N/A	#N/A	#N/A
(AGAGACAA)n:Simple_repeat:Simple_repeat	0	0	0	0	0	#N/A	#N/A	#N/A	#N/A	#N/A	0	0	0	0	0	#N/A	#N/A	#N/A	#N/A	#N/A	0	0	0	0	0	#N/A	#N/A	#N/A	#N/A	#N/A
(AGAGACAC)n:Simple_repeat:Simple_repeat	0	0	0	0	0	#N/A	#N/A	#N/A	#N/A	#N/A	0	0	0	0	0	#N/A	#N/A	#N/A	#N/A	#N/A	0	0	0	0	0	#N/A	#N/A	#N/A	#N/A	#N/A
(AGAGACACAC)n:Simple_repeat:Simple_repeat	0	0	0	0	0	#N/A	#N/A	#N/A	#N/A	#N/A	0	0	0	0	0	#N/A	#N/A	#N/A	#N/A	#N/A	0	0	0	0	0	#N/A	#N/A	#N/A	#N/A	#N/A
(AGAGACAG)n:Simple_repeat:Simple_repeat	0	0	0	0	0	#N/A	#N/A	#N/A	#N/A	#N/A	0	0	0	0	0	#N/A	#N/A	#N/A	#N/A	#N/A	0	0	0	0	0	#N/A	#N/A	#N/A	#N/A	#N/A
(AGAGACAGAG)n:Simple_repeat:Simple_repeat	0	0	0	0	0	#N/A	#N/A	#N/A	#N/A	#N/A	0	0	0	0	0	#N/A	#N/A	#N/A	#N/A	#N/A	0	0	0	0	0	#N/A	#N/A	#N/A	#N/A	#N/A
(AGAGACTAGC)n:Simple_repeat:Simple_repeat	0	0	0	0	0	#N/A	#N/A	#N/A	#N/A	#N/A	0	0	0	0	0	#N/A	#N/A	#N/A	#N/A	#N/A	0	0	0	0	0	#N/A	#N/A	#N/A	#N/A	#N/A
(AGAGAG)n:Simple_repeat:Simple_repeat	0	0	0	0	0	#N/A	#N/A	#N/A	#N/A	#N/A	0	0	0	0	0	#N/A	#N/A	#N/A	#N/A	#N/A	0	0	0	0	0	#N/A	#N/A	#N/A	#N/A	#N/A
(AGAGAGAA)n:Simple_repeat:Simple_repeat	0	0	0	0	0	#N/A	#N/A	#N/A	#N/A	#N/A	0	0	0	0	0	#N/A	#N/A	#N/A	#N/A	#N/A	0	0	0	0	0	#N/A	#N/A	#N/A	#N/A	#N/A
(AGAGAGAAAG)n:Simple_repeat:Simple_repeat	0	0	0	0	0	#N/A	#N/A	#N/A	#N/A	#N/A	0	0	0	0	0	#N/A	#N/A	#N/A	#N/A	#N/A	0	0	0	0	0	#N/A	#N/A	#N/A	#N/A	#N/A
(AGAGAGAC)n:Simple_repeat:Simple_repeat	0	0	0	0	0	#N/A	#N/A	#N/A	#N/A	#N/A	0	0	0	0	0	#N/A	#N/A	#N/A	#N/A	#N/A	0	0	0	0	0	#N/A	#N/A	#N/A	#N/A	#N/A
(AGAGAGACAG)n:Simple_repeat:Simple_repeat	0	0	0	0	0	#N/A	#N/A	#N/A	#N/A	#N/A	0	0	0	0	0	#N/A	#N/A	#N/A	#N/A	#N/A	0	0	0	0	0	#N/A	#N/A	#N/A	#N/A	#N/A
(AGAGAGAGAC)n:Simple_repeat:Simple_repeat	0	0	0	0	0	#N/A	#N/A	#N/A	#N/A	#N/A	0	0	0	0	0	#N/A	#N/A	#N/A	#N/A	#N/A	0	0	0	0	0	#N/A	#N/A	#N/A	#N/A	#N/A
(AGAGAGC)n:Simple_repeat:Simple_repeat	0	0	0	0	0	#N/A	#N/A	#N/A	#N/A	#N/A	0	0	0	0	0	#N/A	#N/A	#N/A	#N/A	#N/A	0	0	0	0	0	#N/A	#N/A	#N/A	#N/A	#N/A
(AGAGAGG)n:Simple_repeat:Simple_repeat	0	0	0	0	0	#N/A	#N/A	#N/A	#N/A	#N/A	0	0	0	0	0	#N/A	#N/A	#N/A	#N/A	#N/A	0	0	0	0	0	#N/A	#N/A	#N/A	#N/A	#N/A
(AGAGAGGG)n:Simple_repeat:Simple_repeat	0	0	0	0	0	#N/A	#N/A	#N/A	#N/A	#N/A	0	0	0	0	0	#N/A	#N/A	#N/A	#N/A	#N/A	0	0	0	0	0	#N/A	#N/A	#N/A	#N/A	#N/A
(AGAGAGT)n:Simple_repeat:Simple_repeat	0	0	0	0	0	#N/A	#N/A	#N/A	#N/A	#N/A	0	0	0	0	0	#N/A	#N/A	#N/A	#N/A	#N/A	0	0	0	0	0	#N/A	#N/A	#N/A	#N/A	#N/A
(AGAGAT)n:Simple_repeat:Simple_repeat	0	0	0	0	0	#N/A	#N/A	#N/A	#N/A	#N/A	0	0	0	0	0	#N/A	#N/A	#N/A	#N/A	#N/A	0	0	0	0	0	#N/A	#N/A	#N/A	#N/A	#N/A
(AGAGATA)n:Simple_repeat:Simple_repeat	0	0	0	0	0	#N/A	#N/A	#N/A	#N/A	#N/A	0	0	0	0	0	#N/A	#N/A	#N/A	#N/A	#N/A	0	0	0	0	0	#N/A	#N/A	#N/A	#N/A	#N/A
(AGAGATAG)n:Simple_repeat:Simple_repeat	0	0	0	0	0	#N/A	#N/A	#N/A	#N/A	#N/A	0	0	0	0	0	#N/A	#N/A	#N/A	#N/A	#N/A	0	0	0	0	0	#N/A	#N/A	#N/A	#N/A	#N/A
(AGAGATG)n:Simple_repeat:Simple_repeat	0	0	0	0	0	#N/A	#N/A	#N/A	#N/A	#N/A	0	0	0	0	0	#N/A	#N/A	#N/A	#N/A	#N/A	0	0	0	0	0	#N/A	#N/A	#N/A	#N/A	#N/A
(AGAGATGT)n:Simple_repeat:Simple_repeat	0	0	0	0	0	#N/A	#N/A	#N/A	#N/A	#N/A	0	0	0	0	0	#N/A	#N/A	#N/A	#N/A	#N/A	0	0	0	0	0	#N/A	#N/A	#N/A	#N/A	#N/A
(AGAGC)n:Simple_repeat:Simple_repeat	0	0	0	0	0	#N/A	#N/A	#N/A	#N/A	#N/A	0	0	0	0	0	#N/A	#N/A	#N/A	#N/A	#N/A	0	0	0	0	0	#N/A	#N/A	#N/A	#N/A	#N/A
(AGAGCA)n:Simple_repeat:Simple_repeat	0	0	0	0	0	#N/A	#N/A	#N/A	#N/A	#N/A	0	0	0	0	0	#N/A	#N/A	#N/A	#N/A	#N/A	0	0	0	0	0	#N/A	#N/A	#N/A	#N/A	#N/A
(AGAGCAA)n:Simple_repeat:Simple_repeat	0	0	0	0	0	#N/A	#N/A	#N/A	#N/A	#N/A	0	0	0	0	0	#N/A	#N/A	#N/A	#N/A	#N/A	0	0	0	0	0	#N/A	#N/A	#N/A	#N/A	#N/A
(AGAGCAC)n:Simple_repeat:Simple_repeat	0	0	0	0	0	#N/A	#N/A	#N/A	#N/A	#N/A	0	0	0	0	0	#N/A	#N/A	#N/A	#N/A	#N/A	0	0	0	0	0	#N/A	#N/A	#N/A	#N/A	#N/A
(AGAGCAG)n:Simple_repeat:Simple_repeat	0	0	0	0	0	#N/A	#N/A	#N/A	#N/A	#N/A	0	0	0	0	0	#N/A	#N/A	#N/A	#N/A	#N/A	0	0	0	0	0	#N/A	#N/A	#N/A	#N/A	#N/A
(AGAGCAGG)n:Simple_repeat:Simple_repeat	0	0	0	0	0	#N/A	#N/A	#N/A	#N/A	#N/A	0	0	0	0	0	#N/A	#N/A	#N/A	#N/A	#N/A	0	0	0	0	0	#N/A	#N/A	#N/A	#N/A	#N/A
(AGAGCC)n:Simple_repeat:Simple_repeat	0	0	0	0	0	#N/A	#N/A	#N/A	#N/A	#N/A	0	0	0	0	0	#N/A	#N/A	#N/A	#N/A	#N/A	0	0	0	0	0	#N/A	#N/A	#N/A	#N/A	#N/A
(AGAGCCA)n:Simple_repeat:Simple_repeat	0	0	0	0	0	#N/A	#N/A	#N/A	#N/A	#N/A	0	0	0	0	0	#N/A	#N/A	#N/A	#N/A	#N/A	0	0	0	0	0	#N/A	#N/A	#N/A	#N/A	#N/A
(AGAGCCC)n:Simple_repeat:Simple_repeat	0	0	0	0	0	#N/A	#N/A	#N/A	#N/A	#N/A	0	0	0	0	0	#N/A	#N/A	#N/A	#N/A	#N/A	0	0	0	0	0	#N/A	#N/A	#N/A	#N/A	#N/A
(AGAGCCTA)n:Simple_repeat:Simple_repeat	0	0	0	0	0	#N/A	#N/A	#N/A	#N/A	#N/A	0	0	0	0	0	#N/A	#N/A	#N/A	#N/A	#N/A	0	0	0	0	0	#N/A	#N/A	#N/A	#N/A	#N/A
(AGAGCG)n:Simple_repeat:Simple_repeat	0	0	0	0	0	#N/A	#N/A	#N/A	#N/A	#N/A	0	0	0	0	0	#N/A	#N/A	#N/A	#N/A	#N/A	0	0	0	0	0	#N/A	#N/A	#N/A	#N/A	#N/A
(AGAGCGAG)n:Simple_repeat:Simple_repeat	0	0	0	0	0	#N/A	#N/A	#N/A	#N/A	#N/A	0	0	0	0	0	#N/A	#N/A	#N/A	#N/A	#N/A	0	0	0	0	0	#N/A	#N/A	#N/A	#N/A	#N/A
(AGAGCGC)n:Simple_repeat:Simple_repeat	0	0	0	0	0	#N/A	#N/A	#N/A	#N/A	#N/A	0	0	0	0	0	#N/A	#N/A	#N/A	#N/A	#N/A	0	0	0	0	0	#N/A	#N/A	#N/A	#N/A	#N/A
(AGAGCT)n:Simple_repeat:Simple_repeat	0	0	0	0	0	#N/A	#N/A	#N/A	#N/A	#N/A	0	0	0	0	0	#N/A	#N/A	#N/A	#N/A	#N/A	0	0	0	0	0	#N/A	#N/A	#N/A	#N/A	#N/A
(AGAGCTACCA)n:Simple_repeat:Simple_repeat	0	0	0	0	0	#N/A	#N/A	#N/A	#N/A	#N/A	0	0	0	0	0	#N/A	#N/A	#N/A	#N/A	#N/A	0	0	0	0	0	#N/A	#N/A	#N/A	#N/A	#N/A
(AGAGCTC)n:Simple_repeat:Simple_repeat	0	0	0	0	0	#N/A	#N/A	#N/A	#N/A	#N/A	0	0	0	0	0	#N/A	#N/A	#N/A	#N/A	#N/A	0	0	0	0	0	#N/A	#N/A	#N/A	#N/A	#N/A
(AGAGCTG)n:Simple_repeat:Simple_repeat	0	0	0	0	0	#N/A	#N/A	#N/A	#N/A	#N/A	0	0	0	0	0	#N/A	#N/A	#N/A	#N/A	#N/A	0	0	0	0	0	#N/A	#N/A	#N/A	#N/A	#N/A
(AGAGG)n:Simple_repeat:Simple_repeat	0	0	0	0	0	#N/A	#N/A	#N/A	#N/A	#N/A	0	0	0	0	0	#N/A	#N/A	#N/A	#N/A	#N/A	0	0	0	0	0	#N/A	#N/A	#N/A	#N/A	#N/A
(AGAGGA)n:Simple_repeat:Simple_repeat	0	0	0	0	0	#N/A	#N/A	#N/A	#N/A	#N/A	0	0	0	0	0	#N/A	#N/A	#N/A	#N/A	#N/A	0	0	0	0	0	#N/A	#N/A	#N/A	#N/A	#N/A
(AGAGGAC)n:Simple_repeat:Simple_repeat	0	0	0	0	0	#N/A	#N/A	#N/A	#N/A	#N/A	0	0	0	0	0	#N/A	#N/A	#N/A	#N/A	#N/A	0	0	0	0	0	#N/A	#N/A	#N/A	#N/A	#N/A
(AGAGGACA)n:Simple_repeat:Simple_repeat	0	0	0	0	0	#N/A	#N/A	#N/A	#N/A	#N/A	0	0	0	0	0	#N/A	#N/A	#N/A	#N/A	#N/A	0	0	0	0	0	#N/A	#N/A	#N/A	#N/A	#N/A
(AGAGGAG)n:Simple_repeat:Simple_repeat	0	0	0	0	0	#N/A	#N/A	#N/A	#N/A	#N/A	0	0	0	0	0	#N/A	#N/A	#N/A	#N/A	#N/A	0	0	0	0	0	#N/A	#N/A	#N/A	#N/A	#N/A
(AGAGGAGG)n:Simple_repeat:Simple_repeat	0	0	0	0	0	#N/A	#N/A	#N/A	#N/A	#N/A	0	0	0	0	0	#N/A	#N/A	#N/A	#N/A	#N/A	0	0	0	0	0	#N/A	#N/A	#N/A	#N/A	#N/A
(AGAGGAGGG)n:Simple_repeat:Simple_repeat	0	0	0	0	0	#N/A	#N/A	#N/A	#N/A	#N/A	0	0	0	0	0	#N/A	#N/A	#N/A	#N/A	#N/A	0	0	0	0	0	#N/A	#N/A	#N/A	#N/A	#N/A
(AGAGGAT)n:Simple_repeat:Simple_repeat	0	0	0	0	0	#N/A	#N/A	#N/A	#N/A	#N/A	0	0	0	0	0	#N/A	#N/A	#N/A	#N/A	#N/A	0	0	0	0	0	#N/A	#N/A	#N/A	#N/A	#N/A
(AGAGGC)n:Simple_repeat:Simple_repeat	0	0	0	0	0	#N/A	#N/A	#N/A	#N/A	#N/A	0	0	0	0	0	#N/A	#N/A	#N/A	#N/A	#N/A	0	0	0	0.917912	0	#N/A	#N/A	#N/A	0.965778	#N/A
(AGAGGCA)n:Simple_repeat:Simple_repeat	0	0	0	0	0	#N/A	#N/A	#N/A	#N/A	#N/A	0	0	0	0	0	#N/A	#N/A	#N/A	#N/A	#N/A	0	0	0	0	0	#N/A	#N/A	#N/A	#N/A	#N/A
(AGAGGCC)n:Simple_repeat:Simple_repeat	0	0	0	0	0	#N/A	#N/A	#N/A	#N/A	#N/A	0	0	0	0	0	#N/A	#N/A	#N/A	#N/A	#N/A	0	0	0	0	0	#N/A	#N/A	#N/A	#N/A	#N/A
(AGAGGCG)n:Simple_repeat:Simple_repeat	0	0	0	0	0	#N/A	#N/A	#N/A	#N/A	#N/A	0	0	0	0	0	#N/A	#N/A	#N/A	#N/A	#N/A	0	0	0	0	0	#N/A	#N/A	#N/A	#N/A	#N/A
(AGAGGCT)n:Simple_repeat:Simple_repeat	0	0	0	0	0	#N/A	#N/A	#N/A	#N/A	#N/A	0	0	0	0	0	#N/A	#N/A	#N/A	#N/A	#N/A	0	0	0	0	0	#N/A	#N/A	#N/A	#N/A	#N/A
(AGAGGG)n:Simple_repeat:Simple_repeat	0	0	0	0	0	#N/A	#N/A	#N/A	#N/A	#N/A	0	0	0	0	0	#N/A	#N/A	#N/A	#N/A	#N/A	0	0	0	0	0	#N/A	#N/A	#N/A	#N/A	#N/A
(AGAGGGAG)n:Simple_repeat:Simple_repeat	0	0	0	0	0	#N/A	#N/A	#N/A	#N/A	#N/A	0	0	0	0	0	#N/A	#N/A	#N/A	#N/A	#N/A	0	0	0	0	0	#N/A	#N/A	#N/A	#N/A	#N/A
(AGAGGGC)n:Simple_repeat:Simple_repeat	0	0	0	0	0	#N/A	#N/A	#N/A	#N/A	#N/A	0	0	0	0	0	#N/A	#N/A	#N/A	#N/A	#N/A	0	0	0	0	0	#N/A	#N/A	#N/A	#N/A	#N/A
(AGAGGGG)n:Simple_repeat:Simple_repeat	0	0	0	0	0	#N/A	#N/A	#N/A	#N/A	#N/A	0	0	0	0	0	#N/A	#N/A	#N/A	#N/A	#N/A	0	0	0	0	0	#N/A	#N/A	#N/A	#N/A	#N/A
(AGAGGT)n:Simple_repeat:Simple_repeat	0	0	0	0	0	#N/A	#N/A	#N/A	#N/A	#N/A	0	0	0	0	0	#N/A	#N/A	#N/A	#N/A	#N/A	0	0	0	0	0	#N/A	#N/A	#N/A	#N/A	#N/A
(AGAGGTA)n:Simple_repeat:Simple_repeat	0	0	0	0	0	#N/A	#N/A	#N/A	#N/A	#N/A	0	0	0	0	0	#N/A	#N/A	#N/A	#N/A	#N/A	0	0	0	0	0	#N/A	#N/A	#N/A	#N/A	#N/A
(AGAGGTC)n:Simple_repeat:Simple_repeat	0	0	0	0	0	#N/A	#N/A	#N/A	#N/A	#N/A	0	0	0	0	0	#N/A	#N/A	#N/A	#N/A	#N/A	0	0	0	0	0	#N/A	#N/A	#N/A	#N/A	#N/A
(AGAGGTG)n:Simple_repeat:Simple_repeat	0	0	0	0	0	#N/A	#N/A	#N/A	#N/A	#N/A	0	0	0	0	0	#N/A	#N/A	#N/A	#N/A	#N/A	0	0	0	0	0	#N/A	#N/A	#N/A	#N/A	#N/A
(AGAGT)n:Simple_repeat:Simple_repeat	0	0	0	0	0	#N/A	#N/A	#N/A	#N/A	#N/A	0	0	0	0	0	#N/A	#N/A	#N/A	#N/A	#N/A	0	0	0	0	0	#N/A	#N/A	#N/A	#N/A	#N/A
(AGAGTA)n:Simple_repeat:Simple_repeat	0	0	0	0	0	#N/A	#N/A	#N/A	#N/A	#N/A	0	0	0	0	0	#N/A	#N/A	#N/A	#N/A	#N/A	0	0	0	0	0	#N/A	#N/A	#N/A	#N/A	#N/A
(AGAGTAA)n:Simple_repeat:Simple_repeat	0	0	0	0	0	#N/A	#N/A	#N/A	#N/A	#N/A	0	0	0	0	0	#N/A	#N/A	#N/A	#N/A	#N/A	0	0	0	0	0	#N/A	#N/A	#N/A	#N/A	#N/A
(AGAGTAC)n:Simple_repeat:Simple_repeat	0	0	0	0	0	#N/A	#N/A	#N/A	#N/A	#N/A	0	0	0	0	0	#N/A	#N/A	#N/A	#N/A	#N/A	0	0	0	0	0	#N/A	#N/A	#N/A	#N/A	#N/A
(AGAGTAG)n:Simple_repeat:Simple_repeat	0	0	0	0	0	#N/A	#N/A	#N/A	#N/A	#N/A	0	0	0	0	0	#N/A	#N/A	#N/A	#N/A	#N/A	0	0	0	0	0	#N/A	#N/A	#N/A	#N/A	#N/A
(AGAGTAT)n:Simple_repeat:Simple_repeat	0	0	0	0	0	#N/A	#N/A	#N/A	#N/A	#N/A	0	0	0	0	0	#N/A	#N/A	#N/A	#N/A	#N/A	0	0	0	0	0	#N/A	#N/A	#N/A	#N/A	#N/A
(AGAGTC)n:Simple_repeat:Simple_repeat	0	0	0	0	0	#N/A	#N/A	#N/A	#N/A	#N/A	0	0	0	0	0	#N/A	#N/A	#N/A	#N/A	#N/A	0	0	0	0	0	#N/A	#N/A	#N/A	#N/A	#N/A
(AGAGTG)n:Simple_repeat:Simple_repeat	0	0	0	0	0	#N/A	#N/A	#N/A	#N/A	#N/A	0	0	0	0	0	#N/A	#N/A	#N/A	#N/A	#N/A	0	0	0	0.148953	0	#N/A	#N/A	#N/A	0.999174	#N/A
(AGAGTGA)n:Simple_repeat:Simple_repeat	0	0	0	0	0	#N/A	#N/A	#N/A	#N/A	#N/A	0	0	0	0	0	#N/A	#N/A	#N/A	#N/A	#N/A	0	0	0	0	0	#N/A	#N/A	#N/A	#N/A	#N/A
(AGAGTGC)n:Simple_repeat:Simple_repeat	0	0	0	0	0	#N/A	#N/A	#N/A	#N/A	#N/A	0	0	0	0	0	#N/A	#N/A	#N/A	#N/A	#N/A	0	0	0	0	0	#N/A	#N/A	#N/A	#N/A	#N/A
(AGAGTGG)n:Simple_repeat:Simple_repeat	0	0	0	0	0	#N/A	#N/A	#N/A	#N/A	#N/A	0	0	0	0	0	#N/A	#N/A	#N/A	#N/A	#N/A	0	0	0	0	0	#N/A	#N/A	#N/A	#N/A	#N/A
(AGAGTTG)n:Simple_repeat:Simple_repeat	0	0	0	0	0	#N/A	#N/A	#N/A	#N/A	#N/A	0	0	0	0	0	#N/A	#N/A	#N/A	#N/A	#N/A	0	0	0	0	0	#N/A	#N/A	#N/A	#N/A	#N/A
(AGAT)n:Simple_repeat:Simple_repeat	0.00645729	-0.0276837	0	-0.15185	0	0.999453	0.998729	#N/A	0.999368	#N/A	0.202951	-0.532786	0	0	0.28124	0.999738	0.999381	#N/A	#N/A	0.986429	0	0	0	-0.255889	-0.0269297	#N/A	#N/A	#N/A	0.998042	0.989232
(AGATA)n:Simple_repeat:Simple_repeat	0	0	0	0	0	#N/A	#N/A	#N/A	#N/A	#N/A	0	0	0	0	0	#N/A	#N/A	#N/A	#N/A	#N/A	0	0	0	0	0	#N/A	#N/A	#N/A	#N/A	#N/A
(AGATAA)n:Simple_repeat:Simple_repeat	0	0	0	0	0	#N/A	#N/A	#N/A	#N/A	#N/A	0	0	0	0	0	#N/A	#N/A	#N/A	#N/A	#N/A	0	0	0	0	0	#N/A	#N/A	#N/A	#N/A	#N/A
(AGATAAC)n:Simple_repeat:Simple_repeat	0	0	0	0	0	#N/A	#N/A	#N/A	#N/A	#N/A	0	0	0	0	0	#N/A	#N/A	#N/A	#N/A	#N/A	0	0	0	0	0	#N/A	#N/A	#N/A	#N/A	#N/A
(AGATAAG)n:Simple_repeat:Simple_repeat	0	0	0	0	0	#N/A	#N/A	#N/A	#N/A	#N/A	0	0	0	0	0	#N/A	#N/A	#N/A	#N/A	#N/A	0	0	0	0	0	#N/A	#N/A	#N/A	#N/A	#N/A
(AGATAAT)n:Simple_repeat:Simple_repeat	0	0	0	0	0	#N/A	#N/A	#N/A	#N/A	#N/A	0	0	0	0	0	#N/A	#N/A	#N/A	#N/A	#N/A	0	0	0	0	0	#N/A	#N/A	#N/A	#N/A	#N/A
(AGATAC)n:Simple_repeat:Simple_repeat	0	0	0	0	0	#N/A	#N/A	#N/A	#N/A	#N/A	0	0	0	0	0	#N/A	#N/A	#N/A	#N/A	#N/A	0	0	0	0	0	#N/A	#N/A	#N/A	#N/A	#N/A
(AGATACA)n:Simple_repeat:Simple_repeat	0	0	0	0	0	#N/A	#N/A	#N/A	#N/A	#N/A	0	0	0	0	0	#N/A	#N/A	#N/A	#N/A	#N/A	0	0	0	0	0	#N/A	#N/A	#N/A	#N/A	#N/A
(AGATACAT)n:Simple_repeat:Simple_repeat	0	0	0	0	0	#N/A	#N/A	#N/A	#N/A	#N/A	0	0	0	0	0	#N/A	#N/A	#N/A	#N/A	#N/A	0	0	0	0	0	#N/A	#N/A	#N/A	#N/A	#N/A
(AGATAG)n:Simple_repeat:Simple_repeat	0	0	0	0	0	#N/A	#N/A	#N/A	#N/A	#N/A	0	0	0	0	0	#N/A	#N/A	#N/A	#N/A	#N/A	0	0	0	0	0	#N/A	#N/A	#N/A	#N/A	#N/A
(AGATAGA)n:Simple_repeat:Simple_repeat	0	0	0	0	0	#N/A	#N/A	#N/A	#N/A	#N/A	0	0	0	0	0	#N/A	#N/A	#N/A	#N/A	#N/A	0	0	0	0	0	#N/A	#N/A	#N/A	#N/A	#N/A
(AGATAGAC)n:Simple_repeat:Simple_repeat	0	0	0	0	0	#N/A	#N/A	#N/A	#N/A	#N/A	0	0	0	0	0	#N/A	#N/A	#N/A	#N/A	#N/A	0	0	0	0	0	#N/A	#N/A	#N/A	#N/A	#N/A
(AGATAGAG)n:Simple_repeat:Simple_repeat	0	0	0	0	0	#N/A	#N/A	#N/A	#N/A	#N/A	0	0	0	0	0	#N/A	#N/A	#N/A	#N/A	#N/A	0	0	0	0	0	#N/A	#N/A	#N/A	#N/A	#N/A
(AGATAGATAT)n:Simple_repeat:Simple_repeat	0	0	0	0	0	#N/A	#N/A	#N/A	#N/A	#N/A	0	0	0	0	0	#N/A	#N/A	#N/A	#N/A	#N/A	0	0	0	0	0	#N/A	#N/A	#N/A	#N/A	#N/A
(AGATAGC)n:Simple_repeat:Simple_repeat	0	0	0	0	0	#N/A	#N/A	#N/A	#N/A	#N/A	0	0	0	0	0	#N/A	#N/A	#N/A	#N/A	#N/A	0	0	0	0	0	#N/A	#N/A	#N/A	#N/A	#N/A
(AGATAGCT)n:Simple_repeat:Simple_repeat	0	0	0	0	0	#N/A	#N/A	#N/A	#N/A	#N/A	0	0	0	0	0	#N/A	#N/A	#N/A	#N/A	#N/A	0	0	0	0	0	#N/A	#N/A	#N/A	#N/A	#N/A
(AGATAGG)n:Simple_repeat:Simple_repeat	0	0	0	0	0	#N/A	#N/A	#N/A	#N/A	#N/A	0	0	0	0	0	#N/A	#N/A	#N/A	#N/A	#N/A	0	0	0	0	0	#N/A	#N/A	#N/A	#N/A	#N/A
(AGATAGT)n:Simple_repeat:Simple_repeat	0	0	0	0	0	#N/A	#N/A	#N/A	#N/A	#N/A	0	0	0	0	0	#N/A	#N/A	#N/A	#N/A	#N/A	0	0	0	0	0	#N/A	#N/A	#N/A	#N/A	#N/A
(AGATAT)n:Simple_repeat:Simple_repeat	0	0	0	0	0	#N/A	#N/A	#N/A	#N/A	#N/A	0	0	0	0	0	#N/A	#N/A	#N/A	#N/A	#N/A	0	0	0	0	0	#N/A	#N/A	#N/A	#N/A	#N/A
(AGATATA)n:Simple_repeat:Simple_repeat	0	0	0	0	0	#N/A	#N/A	#N/A	#N/A	#N/A	0	0	0	0	0	#N/A	#N/A	#N/A	#N/A	#N/A	0	0	0	0	0	#N/A	#N/A	#N/A	#N/A	#N/A
(AGATATAT)n:Simple_repeat:Simple_repeat	0	0	0	0	0	#N/A	#N/A	#N/A	#N/A	#N/A	0	0	0	0	0	#N/A	#N/A	#N/A	#N/A	#N/A	0	0	0	0	0	#N/A	#N/A	#N/A	#N/A	#N/A
(AGATATATA)n:Simple_repeat:Simple_repeat	0	0	0	0	0	#N/A	#N/A	#N/A	#N/A	#N/A	0	0	0	0	0	#N/A	#N/A	#N/A	#N/A	#N/A	0	0	0	0	0	#N/A	#N/A	#N/A	#N/A	#N/A
(AGATATATAT)n:Simple_repeat:Simple_repeat	0	0	0	0	0	#N/A	#N/A	#N/A	#N/A	#N/A	0	0	0	0	0	#N/A	#N/A	#N/A	#N/A	#N/A	0	0	0	0	0	#N/A	#N/A	#N/A	#N/A	#N/A
(AGATATC)n:Simple_repeat:Simple_repeat	0	0	0	0	0	#N/A	#N/A	#N/A	#N/A	#N/A	0	0	0	0	0	#N/A	#N/A	#N/A	#N/A	#N/A	0	0	0	0	0	#N/A	#N/A	#N/A	#N/A	#N/A
(AGATATG)n:Simple_repeat:Simple_repeat	0	0	0	0	0	#N/A	#N/A	#N/A	#N/A	#N/A	0	0	0	0	0	#N/A	#N/A	#N/A	#N/A	#N/A	0	0	0	0	0	#N/A	#N/A	#N/A	#N/A	#N/A
(AGATATT)n:Simple_repeat:Simple_repeat	0	0	0	0	0	#N/A	#N/A	#N/A	#N/A	#N/A	0	0	0	0	0	#N/A	#N/A	#N/A	#N/A	#N/A	0	0	0	0	0	#N/A	#N/A	#N/A	#N/A	#N/A
(AGATATTA)n:Simple_repeat:Simple_repeat	0	0	0	0	0	#N/A	#N/A	#N/A	#N/A	#N/A	0	0	0	0	0	#N/A	#N/A	#N/A	#N/A	#N/A	0	0	0	0	0	#N/A	#N/A	#N/A	#N/A	#N/A
(AGATC)n:Simple_repeat:Simple_repeat	0	0	0	0	0	#N/A	#N/A	#N/A	#N/A	#N/A	0	0	0	0	0	#N/A	#N/A	#N/A	#N/A	#N/A	0	0	0	0	0	#N/A	#N/A	#N/A	#N/A	#N/A
(AGATCA)n:Simple_repeat:Simple_repeat	0	0	0	0	0	#N/A	#N/A	#N/A	#N/A	#N/A	0	0	0	0	0	#N/A	#N/A	#N/A	#N/A	#N/A	0	0	0	0	0	#N/A	#N/A	#N/A	#N/A	#N/A
(AGATCAA)n:Simple_repeat:Simple_repeat	0	0	0	0	0	#N/A	#N/A	#N/A	#N/A	#N/A	0	0	0	0	0	#N/A	#N/A	#N/A	#N/A	#N/A	0	0	0	0	0	#N/A	#N/A	#N/A	#N/A	#N/A
(AGATCAAG)n:Simple_repeat:Simple_repeat	0	0	0	0	0	#N/A	#N/A	#N/A	#N/A	#N/A	0	0	0	0	0	#N/A	#N/A	#N/A	#N/A	#N/A	0	0	0	0	0	#N/A	#N/A	#N/A	#N/A	#N/A
(AGATCAG)n:Simple_repeat:Simple_repeat	0	0	0	0	0	#N/A	#N/A	#N/A	#N/A	#N/A	0	0	0	0	0	#N/A	#N/A	#N/A	#N/A	#N/A	0	0	0	0	0	#N/A	#N/A	#N/A	#N/A	#N/A
(AGATCC)n:Simple_repeat:Simple_repeat	0	0	0	0	0	#N/A	#N/A	#N/A	#N/A	#N/A	0	0	0	0	0	#N/A	#N/A	#N/A	#N/A	#N/A	0	0	0	0	0	#N/A	#N/A	#N/A	#N/A	#N/A
(AGATCCA)n:Simple_repeat:Simple_repeat	0	0	0	0	0	#N/A	#N/A	#N/A	#N/A	#N/A	0	0	0	0	0	#N/A	#N/A	#N/A	#N/A	#N/A	0	0	0	0	0	#N/A	#N/A	#N/A	#N/A	#N/A
(AGATCCC)n:Simple_repeat:Simple_repeat	0	0	0	0	0	#N/A	#N/A	#N/A	#N/A	#N/A	0	0	0	0	0	#N/A	#N/A	#N/A	#N/A	#N/A	0	0	0	0	0	#N/A	#N/A	#N/A	#N/A	#N/A
(AGATCT)n:Simple_repeat:Simple_repeat	0	0	0	0	0	#N/A	#N/A	#N/A	#N/A	#N/A	0	0	0	0	0	#N/A	#N/A	#N/A	#N/A	#N/A	0	0	0	0	0	#N/A	#N/A	#N/A	#N/A	#N/A
(AGATCTA)n:Simple_repeat:Simple_repeat	0	0	0	0	0	#N/A	#N/A	#N/A	#N/A	#N/A	0	0	0	0	0	#N/A	#N/A	#N/A	#N/A	#N/A	0	0	0	0	0	#N/A	#N/A	#N/A	#N/A	#N/A
(AGATCTT)n:Simple_repeat:Simple_repeat	0	0	0	0	0	#N/A	#N/A	#N/A	#N/A	#N/A	0	0	0	0	0	#N/A	#N/A	#N/A	#N/A	#N/A	0	0	0	0	0	#N/A	#N/A	#N/A	#N/A	#N/A
(AGATG)n:Simple_repeat:Simple_repeat	0	0	0	0	0	#N/A	#N/A	#N/A	#N/A	#N/A	0	0	0	0	0	#N/A	#N/A	#N/A	#N/A	#N/A	0	0	0	0	0	#N/A	#N/A	#N/A	#N/A	#N/A
(AGATGA)n:Simple_repeat:Simple_repeat	0.625242	0	0	0	0	0.999453	#N/A	#N/A	#N/A	#N/A	0	0	0	0	0	#N/A	#N/A	#N/A	#N/A	#N/A	0	0	0	0	0	#N/A	#N/A	#N/A	#N/A	#N/A
(AGATGAA)n:Simple_repeat:Simple_repeat	0	0	0	0	0	#N/A	#N/A	#N/A	#N/A	#N/A	0	0	0	0	0	#N/A	#N/A	#N/A	#N/A	#N/A	0	0	0	0	0	#N/A	#N/A	#N/A	#N/A	#N/A
(AGATGAC)n:Simple_repeat:Simple_repeat	0	0	0	0	0	#N/A	#N/A	#N/A	#N/A	#N/A	0	0	0	0	0	#N/A	#N/A	#N/A	#N/A	#N/A	0	0	0	0	0	#N/A	#N/A	#N/A	#N/A	#N/A
(AGATGAG)n:Simple_repeat:Simple_repeat	0	0	0	0	0	#N/A	#N/A	#N/A	#N/A	#N/A	0	0	0	0	0	#N/A	#N/A	#N/A	#N/A	#N/A	0	0	0	0	0	#N/A	#N/A	#N/A	#N/A	#N/A
(AGATGAT)n:Simple_repeat:Simple_repeat	0	0	0	0	0	#N/A	#N/A	#N/A	#N/A	#N/A	0	0	0	0	0	#N/A	#N/A	#N/A	#N/A	#N/A	0	0	0	0	0	#N/A	#N/A	#N/A	#N/A	#N/A
(AGATGCA)n:Simple_repeat:Simple_repeat	0	0	0	0	0	#N/A	#N/A	#N/A	#N/A	#N/A	0	0	0	0	0	#N/A	#N/A	#N/A	#N/A	#N/A	0	0	0	0	0	#N/A	#N/A	#N/A	#N/A	#N/A
(AGATGG)n:Simple_repeat:Simple_repeat	0	0	0	0	0	#N/A	#N/A	#N/A	#N/A	#N/A	0	0	0	0	0	#N/A	#N/A	#N/A	#N/A	#N/A	0	0	0	0	0	#N/A	#N/A	#N/A	#N/A	#N/A
(AGATGGA)n:Simple_repeat:Simple_repeat	0	0	0	0	0	#N/A	#N/A	#N/A	#N/A	#N/A	0	0	0	0	0	#N/A	#N/A	#N/A	#N/A	#N/A	0	0	0	0	0	#N/A	#N/A	#N/A	#N/A	#N/A
(AGATGGAT)n:Simple_repeat:Simple_repeat	0	0	0	0	0	#N/A	#N/A	#N/A	#N/A	#N/A	0	0	0	0	0	#N/A	#N/A	#N/A	#N/A	#N/A	0	0	0	0	0	#N/A	#N/A	#N/A	#N/A	#N/A
(AGATGGGA)n:Simple_repeat:Simple_repeat	0	0	0	0	0	#N/A	#N/A	#N/A	#N/A	#N/A	0	0	0	0	0	#N/A	#N/A	#N/A	#N/A	#N/A	0	0	0	0	0	#N/A	#N/A	#N/A	#N/A	#N/A
(AGATGT)n:Simple_repeat:Simple_repeat	0	0	0	0	0	#N/A	#N/A	#N/A	#N/A	#N/A	0	0	0	0	0	#N/A	#N/A	#N/A	#N/A	#N/A	0	0	0	0	0	#N/A	#N/A	#N/A	#N/A	#N/A
(AGATGTA)n:Simple_repeat:Simple_repeat	0	0	0	0	0	#N/A	#N/A	#N/A	#N/A	#N/A	0	0	0	0	0	#N/A	#N/A	#N/A	#N/A	#N/A	0	0	0	0	0	#N/A	#N/A	#N/A	#N/A	#N/A
(AGATGTC)n:Simple_repeat:Simple_repeat	0	0	0	0	0	#N/A	#N/A	#N/A	#N/A	#N/A	0	0	0	0	0	#N/A	#N/A	#N/A	#N/A	#N/A	0	0	0	0	0	#N/A	#N/A	#N/A	#N/A	#N/A
(AGATGTG)n:Simple_repeat:Simple_repeat	0	0	0	0	0	#N/A	#N/A	#N/A	#N/A	#N/A	0	0	0	0	0	#N/A	#N/A	#N/A	#N/A	#N/A	0	0	0	0	0	#N/A	#N/A	#N/A	#N/A	#N/A
(AGATGTT)n:Simple_repeat:Simple_repeat	0	0	0	0	0	#N/A	#N/A	#N/A	#N/A	#N/A	0	0	0	0	0	#N/A	#N/A	#N/A	#N/A	#N/A	0	0	0	0	0	#N/A	#N/A	#N/A	#N/A	#N/A
(AGATT)n:Simple_repeat:Simple_repeat	0	0	0	0	0	#N/A	#N/A	#N/A	#N/A	#N/A	0	0	0	0	0	#N/A	#N/A	#N/A	#N/A	#N/A	0	0	0	0	0	#N/A	#N/A	#N/A	#N/A	#N/A
(AGATTA)n:Simple_repeat:Simple_repeat	0	0	0	0	0	#N/A	#N/A	#N/A	#N/A	#N/A	0	0	0	0	0	#N/A	#N/A	#N/A	#N/A	#N/A	0	0	0	0	0	#N/A	#N/A	#N/A	#N/A	#N/A
(AGATTAA)n:Simple_repeat:Simple_repeat	0	0	0	0	0	#N/A	#N/A	#N/A	#N/A	#N/A	0	0	0	0	0	#N/A	#N/A	#N/A	#N/A	#N/A	0	0	0	0	0	#N/A	#N/A	#N/A	#N/A	#N/A
(AGATTAAT)n:Simple_repeat:Simple_repeat	0	0	0	0	0	#N/A	#N/A	#N/A	#N/A	#N/A	0	0	0	0	0	#N/A	#N/A	#N/A	#N/A	#N/A	0	0	0	0	0	#N/A	#N/A	#N/A	#N/A	#N/A
(AGATTAC)n:Simple_repeat:Simple_repeat	0	0	0	0	0	#N/A	#N/A	#N/A	#N/A	#N/A	0	0	0	0	0	#N/A	#N/A	#N/A	#N/A	#N/A	0	0	0	0	0	#N/A	#N/A	#N/A	#N/A	#N/A
(AGATTAG)n:Simple_repeat:Simple_repeat	0	0	0	0	0	#N/A	#N/A	#N/A	#N/A	#N/A	0	0	0	0	0	#N/A	#N/A	#N/A	#N/A	#N/A	0	0	0	0	0	#N/A	#N/A	#N/A	#N/A	#N/A
(AGATTAT)n:Simple_repeat:Simple_repeat	0	0	0	0	0	#N/A	#N/A	#N/A	#N/A	#N/A	0	0	0	0	0	#N/A	#N/A	#N/A	#N/A	#N/A	0	0	0	0	0	#N/A	#N/A	#N/A	#N/A	#N/A
(AGATTATTG)n:Simple_repeat:Simple_repeat	0	0	0	0	0	#N/A	#N/A	#N/A	#N/A	#N/A	0	0	0	0	0	#N/A	#N/A	#N/A	#N/A	#N/A	0	0	0	0	0	#N/A	#N/A	#N/A	#N/A	#N/A
(AGATTC)n:Simple_repeat:Simple_repeat	0	0	0	0	0	#N/A	#N/A	#N/A	#N/A	#N/A	0	0	0	0	0	#N/A	#N/A	#N/A	#N/A	#N/A	0	0	0	0	0	#N/A	#N/A	#N/A	#N/A	#N/A
(AGATTCA)n:Simple_repeat:Simple_repeat	0	0	0	0	0	#N/A	#N/A	#N/A	#N/A	#N/A	0	0	0	0	0	#N/A	#N/A	#N/A	#N/A	#N/A	0	0	0	0	0	#N/A	#N/A	#N/A	#N/A	#N/A
(AGATTCC)n:Simple_repeat:Simple_repeat	0	0	0	0	0	#N/A	#N/A	#N/A	#N/A	#N/A	0	0	0	0	0	#N/A	#N/A	#N/A	#N/A	#N/A	0	0	0	0	0	#N/A	#N/A	#N/A	#N/A	#N/A
(AGATTCCATT)n:Simple_repeat:Simple_repeat	0	0	0	0	0	#N/A	#N/A	#N/A	#N/A	#N/A	0	0	0	0	0	#N/A	#N/A	#N/A	#N/A	#N/A	0	0	0	0	0	#N/A	#N/A	#N/A	#N/A	#N/A
(AGATTGA)n:Simple_repeat:Simple_repeat	0	0	0	0	0	#N/A	#N/A	#N/A	#N/A	#N/A	0	0	0	0	0	#N/A	#N/A	#N/A	#N/A	#N/A	0	0	0	0	0	#N/A	#N/A	#N/A	#N/A	#N/A
(AGATTT)n:Simple_repeat:Simple_repeat	0	0	0	0	0	#N/A	#N/A	#N/A	#N/A	#N/A	0	0	0	0	0	#N/A	#N/A	#N/A	#N/A	#N/A	0	0	0	0	0	#N/A	#N/A	#N/A	#N/A	#N/A
(AGATTTA)n:Simple_repeat:Simple_repeat	0	0	0	0	0	#N/A	#N/A	#N/A	#N/A	#N/A	0	0	0	0	0	#N/A	#N/A	#N/A	#N/A	#N/A	0	0	0	0	0	#N/A	#N/A	#N/A	#N/A	#N/A
(AGATTTAAA)n:Simple_repeat:Simple_repeat	0	0	0	0	0	#N/A	#N/A	#N/A	#N/A	#N/A	0	0	0	0	0	#N/A	#N/A	#N/A	#N/A	#N/A	0	0	0	0	0	#N/A	#N/A	#N/A	#N/A	#N/A
(AGATTTACC)n:Simple_repeat:Simple_repeat	0	0	0	0	0	#N/A	#N/A	#N/A	#N/A	#N/A	0	0	0	0	0	#N/A	#N/A	#N/A	#N/A	#N/A	0	0	0	0	0	#N/A	#N/A	#N/A	#N/A	#N/A
(AGATTTAG)n:Simple_repeat:Simple_repeat	0	0	0	0	0	#N/A	#N/A	#N/A	#N/A	#N/A	0	0	0	0	0	#N/A	#N/A	#N/A	#N/A	#N/A	0	0	0	0	0	#N/A	#N/A	#N/A	#N/A	#N/A
(AGATTTAGTA)n:Simple_repeat:Simple_repeat	0	0	0	0	0	#N/A	#N/A	#N/A	#N/A	#N/A	0	0	0	0	0	#N/A	#N/A	#N/A	#N/A	#N/A	0	0	0	0	0	#N/A	#N/A	#N/A	#N/A	#N/A
(AGATTTC)n:Simple_repeat:Simple_repeat	0	0	0	0	0	#N/A	#N/A	#N/A	#N/A	#N/A	0	0	0	0	0	#N/A	#N/A	#N/A	#N/A	#N/A	0	0	0	0	0	#N/A	#N/A	#N/A	#N/A	#N/A
(AGATTTG)n:Simple_repeat:Simple_repeat	0	0	0	0	0	#N/A	#N/A	#N/A	#N/A	#N/A	0	0	0	0	0	#N/A	#N/A	#N/A	#N/A	#N/A	0	0	0	0	0	#N/A	#N/A	#N/A	#N/A	#N/A
(AGATTTGT)n:Simple_repeat:Simple_repeat	0	0	0	0	0	#N/A	#N/A	#N/A	#N/A	#N/A	0	0	0	0	0	#N/A	#N/A	#N/A	#N/A	#N/A	0	0	0	0	0	#N/A	#N/A	#N/A	#N/A	#N/A
(AGATTTT)n:Simple_repeat:Simple_repeat	0	0	0	0	0	#N/A	#N/A	#N/A	#N/A	#N/A	0	0	0	0	0	#N/A	#N/A	#N/A	#N/A	#N/A	0	0	0	0	0	#N/A	#N/A	#N/A	#N/A	#N/A
(AGATTTTC)n:Simple_repeat:Simple_repeat	0	0	0	0	0	#N/A	#N/A	#N/A	#N/A	#N/A	0	0	0	0	0	#N/A	#N/A	#N/A	#N/A	#N/A	0	0	0	0	0	#N/A	#N/A	#N/A	#N/A	#N/A
(AGC)n:Simple_repeat:Simple_repeat	-0.268361	-1.51795	0	-0.0650211	0	0.999453	0.827783	#N/A	0.999368	#N/A	0.476723	-0.344216	0	0	0.574958	0.999738	0.999381	#N/A	#N/A	0.927592	0	0	0.391708	0.237705	-0.821492	#N/A	#N/A	0.902332	0.998042	0.768757
(AGCA)n:Simple_repeat:Simple_repeat	0	0	0	0	0	#N/A	#N/A	#N/A	#N/A	#N/A	0	0	0	0	0	#N/A	#N/A	#N/A	#N/A	#N/A	0	0	0	0	0	#N/A	#N/A	#N/A	#N/A	#N/A
(AGCAA)n:Simple_repeat:Simple_repeat	0	0	0	0	0	#N/A	#N/A	#N/A	#N/A	#N/A	0	0	0	0	0	#N/A	#N/A	#N/A	#N/A	#N/A	0	0	0	0	0	#N/A	#N/A	#N/A	#N/A	#N/A
(AGCAAA)n:Simple_repeat:Simple_repeat	0	0	0	0	0	#N/A	#N/A	#N/A	#N/A	#N/A	0	0	0	0	0	#N/A	#N/A	#N/A	#N/A	#N/A	0	0	0	0	0	#N/A	#N/A	#N/A	#N/A	#N/A
(AGCAAC)n:Simple_repeat:Simple_repeat	0	0	0	0	0	#N/A	#N/A	#N/A	#N/A	#N/A	0	0	0	0	0	#N/A	#N/A	#N/A	#N/A	#N/A	0	0	0	0	0	#N/A	#N/A	#N/A	#N/A	#N/A
(AGCAACA)n:Simple_repeat:Simple_repeat	0	0	0	0	0	#N/A	#N/A	#N/A	#N/A	#N/A	0	0	0	0	0	#N/A	#N/A	#N/A	#N/A	#N/A	0	0	0	0	0	#N/A	#N/A	#N/A	#N/A	#N/A
(AGCAACCA)n:Simple_repeat:Simple_repeat	0	0	0	0	0	#N/A	#N/A	#N/A	#N/A	#N/A	0	0	0	0	0	#N/A	#N/A	#N/A	#N/A	#N/A	0	0	0	0	0	#N/A	#N/A	#N/A	#N/A	#N/A
(AGCAAG)n:Simple_repeat:Simple_repeat	0	0	0	0	0	#N/A	#N/A	#N/A	#N/A	#N/A	0	0	0	0	0	#N/A	#N/A	#N/A	#N/A	#N/A	0	0	0	0	0	#N/A	#N/A	#N/A	#N/A	#N/A
(AGCAAGA)n:Simple_repeat:Simple_repeat	0	0	0	0	0	#N/A	#N/A	#N/A	#N/A	#N/A	0	0	0	0	0	#N/A	#N/A	#N/A	#N/A	#N/A	0	0	0	0	0	#N/A	#N/A	#N/A	#N/A	#N/A
(AGCAAGAA)n:Simple_repeat:Simple_repeat	0	0	0	0	0	#N/A	#N/A	#N/A	#N/A	#N/A	0	0	0	0	0	#N/A	#N/A	#N/A	#N/A	#N/A	0	0	0	0	0	#N/A	#N/A	#N/A	#N/A	#N/A
(AGCAAGC)n:Simple_repeat:Simple_repeat	0	0	0	0	0	#N/A	#N/A	#N/A	#N/A	#N/A	0	0	0	0	0	#N/A	#N/A	#N/A	#N/A	#N/A	0	0	0	0	0	#N/A	#N/A	#N/A	#N/A	#N/A
(AGCAAT)n:Simple_repeat:Simple_repeat	0	0	0	0	0	#N/A	#N/A	#N/A	#N/A	#N/A	0	0	0	0	0	#N/A	#N/A	#N/A	#N/A	#N/A	0	0	0	0	0	#N/A	#N/A	#N/A	#N/A	#N/A
(AGCAATA)n:Simple_repeat:Simple_repeat	0	0	0	0	0	#N/A	#N/A	#N/A	#N/A	#N/A	0	0	0	0	0	#N/A	#N/A	#N/A	#N/A	#N/A	0	0	0	0	0	#N/A	#N/A	#N/A	#N/A	#N/A
(AGCAATG)n:Simple_repeat:Simple_repeat	0	0	0	0	0	#N/A	#N/A	#N/A	#N/A	#N/A	0	0	0	0	0	#N/A	#N/A	#N/A	#N/A	#N/A	0	0	0	0	0	#N/A	#N/A	#N/A	#N/A	#N/A
[truncated: 13,675 more rows]

[truncated: 28 more sheets: Fig.S2J, Fig.S3A, Fig.S3B, Fig.S3C, Fig.S3D, Fig.S3E, Fig.S3G, Fig.S3H, Fig.S3I, Fig.S3J, Fig.S3K, Fig.S3L, Fig.S3M, Fig.S4A, Fig.S4B, Fig.S4D, Fig.S4E, Fig.S4F, Fig.S5B, Fig.S5C …]
